# Supplementary material for: A prognostic model of non small cell lung cancer based on TCGA and ImmPort databases
Source: Sci Rep. 2022 Jan 10;12:437. doi: 10.1038/s41598-021-04268-7 (PMC8748945; doi:10.1038/s41598-021-04268-7)
Supplement: Supplementary file 1 — Supplementary Information 1. [file 41598_2021_4268_MOESM1_ESM.xlsx]

## Sheet: GSE68465_series_matri
ID_REF	GSM1672281	GSM1672282	GSM1672283	GSM1672284	GSM1672285	GSM1672286	GSM1672287	GSM1672288	GSM1672289	GSM1672290	GSM1672291	GSM1672292	GSM1672293	GSM1672294	GSM1672295	GSM1672296	GSM1672297	GSM1672298	GSM1672299	GSM1672300	GSM1672301	GSM1672302	GSM1672303	GSM1672304	GSM1672305	GSM1672306	GSM1672307	GSM1672308	GSM1672309	GSM1672310	GSM1672311	GSM1672312	GSM1672313	GSM1672314	GSM1672315	GSM1672316	GSM1672317	GSM1672318	GSM1672319	GSM1672320	GSM1672321	GSM1672322	GSM1672323	GSM1672324	GSM1672325	GSM1672326	GSM1672327	GSM1672328	GSM1672329
1007_s_at	1624.08	2604.25	2786.98	2091.36	2109.15	2749.24	3225.11	2586.92	2117.06	3343.5	2356.68	1973.07	1811.57	1523.38	3062.39	2355.23	2713.43	2314.1	1838.28	2449.06	1988.28	1816.8	1875.74	2343.07	1906.39	1434.74	1379.01	2479.32	2569.68	418.094	1151.44	2603.19	3195.66	2897.92	1066.51	3504.03	2125.13	1806.88	1198.33	3511.21	1120.15	1853.79	1408.97	1127.61	2948.86	3016.96	1607.63	2092.47	2690.81
1053_at	201.727	165.562	179.62	96.943	63.9945	191.171	176.61	207.686	203.167	325.928	223.549	233.549	222.856	414.153	174.089	401.432	305.164	205.234	592.209	290.649	200.961	358.002	475.956	522.438	271.948	192.692	333.381	185.858	192.549	316.972	239.187	214.785	399.121	215.391	363.633	129.859	505.325	305.985	290.11	213.256	151.215	213.448	257.25	387.173	197.564	148.262	260.265	129.621	205.208
117_at	108.159	162.801	216.657	181.636	263.936	132.793	146.808	183.495	333.117	173.396	272.018	416.935	257.024	211.973	276.283	194.445	291.162	279.501	310.667	121.342	247.745	225.762	167.609	220.725	245.295	259.769	221.52	290.159	220.462	117.501	462.876	113.746	182.159	284.242	140.437	90.2235	218.365	401.096	321.654	224.956	178.731	237.445	312.537	199.621	204.352	228.965	2377.54	272.992	162.942
121_at	1071.4	977.692	1141.45	959.245	1431.71	901.294	664.976	724.131	841.611	1082.98	1074.58	1233.65	979.32	1052.51	722.348	1163.31	901.32	775.184	768.695	1134.65	989.253	809.534	873.597	667.803	749.862	888.901	706.161	924.74	1010.59	1476.08	696.394	780.672	982.377	680.883	1181.49	623.012	767.579	621.194	721.475	565.618	772.904	754.978	601.553	707.419	952.415	942.79	757.383	824.243	794.055
1255_g_at	90.2631	53.4088	71.1197	50.7484	90.2395	34.5655	4.81273	26.1282	12.2213	19.4456	26.7666	44.5797	53.2844	56.2917	86.1608	46.1423	36.8482	63.8764	23.4234	24.5056	14.6629	29.4336	23.1986	45.3881	65.2633	41.4882	40.5951	55.8374	52.5539	35.2557	43.9608	45.5891	42.2189	71.742	29.4883	28.9027	57.5039	41.357	39.7529	32.123	37.4756	39.2801	22.5817	38.1214	28.188	3.59677	36.7869	58.4464	30.6171
1294_at	634.259	447.429	621.075	778.934	664.536	569.846	599.992	811.285	629.966	445.287	514.288	740.751	338.199	806.842	593.607	255.22	357.752	625.378	297.711	479.121	471.639	564.434	322.059	424.765	392.695	462.533	444.958	501.203	309.774	308.698	691.614	490.102	458.873	395.068	250.792	529.08	449.312	241.169	550.521	392.239	459.276	473.027	775.137	435.207	340.078	593.065	481.29	370.103	490.902
1316_at	153.858	157.938	98.0443	211.113	132.532	95.3775	80.6925	145.021	77.2115	89.7849	106.641	115.679	133.78	83.2989	134.231	119.134	109.627	85.7989	155.248	124.298	154.361	116.775	98.1348	70.6091	113.937	108.231	112.348	80.9269	98.8137	74.2891	71.9829	63.662	90.4679	77.2786	46.8202	72.3093	76.6092	64.3147	65.68	94.9728	114.104	96.4722	51.0559	56.7943	83.7515	105.133	67.3405	64.8392	124.114
1320_at	49.0755	70.8756	88.2408	35.6391	94.8297	26.3079	28.5507	30.3977	17.4881	92.7347	63.3419	29.6637	42.1061	64.3862	13.8975	42.3163	23.3841	16.1695	39.3927	39.3214	53.1616	23.8256	11.5768	67.6969	63.4024	11.7293	13.0193	91.4738	10.9194	13.5698	37.0441	54.128	93.6604	37.7844	29.9977	91.2588	67.2552	75.4036	37.6418	64.963	9.85164	57.4709	67.5736	51.2159	89.8559	81.207	12.224	62.4592	67.164
1405_i_at	962.63	340.795	567.795	708.113	561.915	222.873	158.204	645.487	172.549	516.947	848.642	2318.14	138.909	1626.33	382.941	52.1009	547.703	655.226	3053.62	146.895	232.408	718.322	261.695	2604.49	62.5311	578.387	513.284	327.655	71.0965	380.347	2453.23	412.308	396.369	1033.84	175.822	326.637	770.371	373.78	1277.57	358.815	1129.64	716.848	1215.42	807.088	415.16	542.809	802.743	69.5723	504.115
1431_at	119.412	75.9866	44.9507	111.382	60.9888	43.5799	84.5361	102.899	66.5414	93.8999	53.4122	101.57	172.658	126.538	51.2062	146.118	69.7161	57.86	94.9032	68.5079	102.807	75.5611	34.93	39.4397	61.7852	72.8577	47.2966	70.1007	71.5769	141.605	40.4375	112.096	68.3578	77.1603	42.5416	118.978	68.2426	82.9578	47.9552	44.5025	66.8047	47.2621	47.2485	32.7159	71.9022	86.6504	47.0463	57.3124	67.2376
1438_at	195.943	104.396	269.938	117.135	232.353	203.579	134.738	156.87	49.8833	213.934	173.275	147.671	162.866	123.591	342.563	444.242	120.276	49.7339	19.9476	95.2923	136.137	42.1514	14.0179	64.324	172.657	277.562	182.138	154.029	279.458	68.2596	84.5301	194.62	54.3536	104.517	573.959	331.684	118.171	206.38	236.191	199.811	263.372	276.467	498.785	273.913	147.309	172.231	518.326	327.855	152.994
1487_at	415.364	479.579	500.086	628.37	523.113	533.495	497.401	421.11	465.873	377.48	356.497	418.441	330.037	377.011	325.62	763.065	384.975	448.184	353.603	455.819	420.544	1509.95	408.429	313.382	369.241	510.442	296.347	325.608	420.304	514.755	426.763	449.29	607.102	406.423	590.971	388.073	735.45	305.181	356.609	386.748	314.97	348.994	340.785	449.848	406.437	445.318	394.76	354.047	347.077
1494_f_at	315.769	280.318	257.358	283.26	283.89	176.395	206.437	199.703	166.427	210.668	228.102	273.257	235.424	215.337	173.38	209.273	252.344	217.628	162.34	242.209	201.566	201.471	144.507	130.699	161.25	153.844	109.418	186.042	167.458	176.917	189.713	164.035	179.456	121.205	157.411	158.86	194.102	123.101	151.875	180.067	152.322	162.936	141.68	177.152	185.199	220.359	193.89	111.298	146.824
1598_g_at	2631.43	3205.56	2312.22	3447.96	3027.05	1305.4	2069.45	1978.45	2125.59	1694.02	2604.97	2620.78	1849.02	2230.2	1419.37	993.062	1363.46	1890.44	952.181	1457.75	2250.07	1889.24	1405.28	2543.65	4201.52	1783	795.592	2031.68	1854.19	1205.34	1555.07	2325.31	1235.88	2171.32	1822.27	2371.38	635.926	1933.51	1531.01	2667.28	2578.67	3482.92	2513.67	2335.51	1734.59	2440.62	1282.03	3091.65	3143.94
160020_at	783.571	728.401	635.254	528.721	2064.64	371.041	934.133	699.02	429.784	777.351	718.932	965.956	525.433	1131.28	862.591	300.154	1076.29	847.282	720.707	507.428	482.464	797.991	446.943	645.794	1399.72	808.59	511.162	844.22	717.049	1282.67	886.263	1050.84	861.696	1249.27	293.346	742.695	506.604	1195.26	1098.92	1576.8	1837.14	676.515	1009.51	958.895	1201.73	683.206	1230	1719.57	342.688
1729_at	901.657	825.07	863.799	927.447	957.987	1206.23	1154.73	985.612	1089.38	557.153	1489.05	866.536	787.881	686.915	336.475	509.177	821.598	812.478	922.04	833.373	1010.66	398.472	802.045	967.709	445.413	760.608	377.933	1065.1	1021.92	235.357	915.996	1008.88	485.087	864.877	189.58	1450.85	919.603	391.666	679.059	1425.28	839.73	981.446	878.882	1036.74	806.344	731.657	1254.51	828.712	988.708
1773_at	319.606	148.886	243.782	306.821	185.452	236.122	175.223	136.038	319.769	259.908	208.49	265.582	204.972	226.946	260.704	197.761	195.131	147.475	211.362	399.354	213.182	210.186	310.393	185.419	245.428	163.085	187.067	194.525	153.285	136.007	169.402	199.329	219.698	201.632	130.254	179.263	88.7166	150.179	235.315	212.65	186.902	271.988	237.518	185.229	217.22	220.911	207.908	244.258	180.009
177_at	146.082	108.546	183.192	116.693	212.157	143.862	99.7611	103.798	39.9177	74.6772	160.57	179.709	122.782	158.811	101.017	200.975	98.1065	108.912	89.2093	63.1782	72.3967	132.922	181.044	68.9154	137.99	102.193	77.3438	72.0742	101.65	117.681	77.8332	101.208	78.2368	133.673	94.7394	81.4979	84.4808	139.21	107.131	90.8217	150.194	106.623	95.8186	69.951	135.559	87.8786	93.7234	100.178	104.837
179_at	869.996	718.085	683.545	771.715	689.101	743.13	726.629	785.118	486.819	733.863	607.367	652.141	690.139	806.559	715.441	930.217	757.143	551.245	474.82	616.499	604.114	616.106	736.719	592.807	585.259	442.569	601.079	585.692	586.024	485.32	668.32	615.918	757.859	554.183	466.77	687.988	434.298	622.106	598.924	588.652	709.817	531.244	518.408	543.255	733.63	554.115	481.505	526.029	458.478
1861_at	229.871	385.551	276.164	293.546	293.059	291.448	300.996	267.617	208.674	260.598	226.916	220.603	177.002	219.08	215.912	355.891	283.843	274.574	222.641	295.817	329.944	359.181	161.129	218.078	246.544	187.309	191.388	223.305	248.236	269.437	223.443	259.827	423.67	210.51	188.3	306.305	337.713	194.597	162.815	258.127	248.535	236.474	264.963	326.008	309.64	271.89	200.36	267.59	242.586
200000_s_at	1347.84	1967.42	1526.17	1292.46	985.892	2202.17	1193.96	1283.38	1881.07	1106.46	1315.56	1361.21	1458.89	1416.41	1262.9	1704.74	1085.01	1072.93	775.445	2657.19	1639.66	1292.97	1378.6	1070.13	1610.51	1588.89	986.931	1851.6	1671.21	1790.6	1281.72	1143.07	1099.25	1299.99	1080.09	1330.98	1685.79	1678.29	1450.13	1316.11	1066.99	1398.43	1076.84	1059.9	681.738	965.514	822.639	1261.33	1206.24
200001_at	4844.35	3872.15	3443.48	3857.53	7962.78	5652.95	3228.39	2580.69	5099.49	3965.46	4949.25	4120.73	4538.58	5705.93	3989.89	2229.4	4154.43	3807.85	4162.51	5229.56	3707.76	4634.25	3828.62	9139.84	6823.62	2985.58	2813.62	3747.32	4630.88	5782.5	4628.8	6591.26	4304.09	5302.32	3019.36	6576.6	4785.96	3008.51	4718.02	4656.86	3337.94	3353.88	3233.67	4425.54	3823.38	3105.3	4103.88	3681.66	8085.43
200002_at	9315.83	7040.59	13263.5	12937.4	8046.34	6964.71	11388.5	10855.2	8382.25	8272.81	8029.32	9430.79	5547.68	8215.17	9186.91	13675.8	6639.74	12841.3	9190.92	11317.1	11191	14277.9	7267.08	9396.3	8469.88	13120.9	13284.7	7515.45	5101.9	19441.2	12326.9	8379.55	11688	7320.51	12029.7	7557.06	16819.7	8936.99	9540.2	9965.61	9298.22	11519.4	9053.76	9721.87	7289.9	6791.24	10791.1	9833.95	10405.7
200003_s_at	17415.1	14496.8	24244.2	18079.1	15120.3	11080.3	15595	14349.3	12447.4	13938.5	13158.9	17148.9	15414.5	17262.6	14794.8	14543.4	12865.4	16831.7	18135.7	19769.9	15339.6	22762	10204.6	13367.7	19297	18554.2	18343.1	14595.9	13565.8	25179.2	16940.1	17682.8	14633	13651.7	15499	15180.2	16458.1	13487.3	17131.3	13507.1	15348.7	14887.4	14908.7	12281.7	14989.1	13791.7	14822.4	14176.3	14282.4
200004_at	8205.64	7741.08	7498.14	9380.23	6932.73	8768.32	9518.04	8094.97	7648.44	5622.2	6238.27	6951.59	7545.32	6364.47	8276.21	11236.7	5558.47	7690.62	5857.85	8020.23	7886.46	6386.33	8027.1	6916.45	6636.22	7047.08	4255.3	5433.47	6419.45	5985.36	6286.49	6195.11	7426.18	7250.57	7293.94	6263.59	6999.46	6559.03	7226.62	7260.68	6992.05	6168.16	6865.54	6118.7	7162.25	7147.33	7308.17	6609.66	8173.34
200005_at	2136	1748.07	4742.88	2970.19	2902.08	3601.29	2905.76	2512.44	3665.73	2582.14	2803.86	1880.34	2209.33	3656.32	2385.52	3505.12	2509.63	3400.5	2592.27	3340.21	2449.84	3122.38	4000.84	2848.48	2453.91	3954.27	3383.26	2721.74	2480.5	7062.07	2614.05	3046.01	2119.04	2909.68	7850.71	2484.01	4041.1	2681.16	2986.9	2688.61	3168.72	3219.63	2412.22	2262.86	1829.21	1954.55	3069.46	2721.34	3150.27
200006_at	6539.33	7739.09	6340.86	5185.63	6119.24	7693.75	6268.77	6369.5	6900.95	6400.85	6975.99	5777.37	5025.19	5220.38	6452.34	8137.61	7266.55	5216.62	6230.14	9566.85	5818.95	8101.05	4451.85	6054.51	9746.09	5288.07	5587.42	5050.72	6607.05	6098.93	5472.67	5773.25	6916.54	6973.95	9791.33	3802.53	6687.71	5715.22	6797.37	5153.93	5622.5	5118.75	5599.01	4627.1	5975.35	8756.71	5586.57	7046.24	5947.3
200007_at	5393.92	7714.9	6027.51	7348.85	5800.96	6017.22	5594.09	4777.52	7149.65	5977.62	4603.34	6319.82	6751.84	6565.67	8245.41	3710.95	7068.4	5825.11	7360	5801.04	7330.62	5963.05	3677.48	7478.08	6538.81	6053.33	5181.3	4749.42	6491.29	5179.71	5094.17	6856.93	5676.17	5499.82	7080.16	6659.2	5497.45	6371.16	5667.69	5254.89	4696.07	7088.27	5123.66	5422.26	5024.9	5469.69	7348.21	5555.67	5052.88
200008_s_at	1986.17	1380.26	2255.91	1871.71	1776.45	2012.8	1518.21	1370.73	1908.83	2008.72	2630.97	2405.98	1891.4	2683.1	1236.53	3466.03	2912.09	2247.51	2399.66	2484.23	1923.15	3211.38	3773.06	2987.58	1874.36	2552.11	1336.89	1850.7	1968.54	2111.25	2210.71	1765.12	2271.7	2260.31	1738.6	1516.84	2221.93	2603.15	2781.58	2403.66	1686.62	2269.12	2186.39	2435.38	2217.88	1851.24	2094.21	2466.26	1921.9
200009_at	5386.33	3939.25	6206.61	5612.86	5733.22	5839.5	4845.56	5480.77	5018.29	4454.92	5845.63	6286.08	4417.05	5951.51	3858.33	7215.19	7020.07	6462.16	4520.89	4937.82	4957.3	7010.56	6178.19	7206.18	4729.78	5660.31	3355.62	5840.51	5458.62	6803.84	6115.66	5612.34	5274.42	6411.02	4581.69	5269.87	7659.35	5915.61	6861.35	6190.02	4998.27	5261.15	5394.77	5900.29	4735.07	4983.14	5242.18	5156.47	5931.81
200010_at	13028	12037	18717.7	13650.2	12114.4	15957.8	11535.6	11956.7	11477.1	12345	14717.8	10847.6	8887.86	7705.61	12475.2	13252.3	9427.51	12964.1	10047.6	19151.8	13270.9	14104.7	3710.39	8784.46	13872.6	14388.1	13609.5	10527.6	11232.5	15967.3	13269.6	7695.51	8600	11996.3	13661.5	8334.41	14684.8	9701.12	11508	11554.9	12306.9	10219.8	10020	9737.26	10815.7	11754.1	9385.14	12345.4	13350.4
200011_s_at	1979.18	3580.08	2800.92	3161.97	2047.62	3280.62	2769.03	3117.15	2173.28	2525.29	2633.83	2042.28	2200.77	2429.26	1771.48	2565.06	3619.7	3145.26	1769.43	2824.2	1627.41	3606.53	2121.74	2616.01	1508.43	3392.46	2142.15	3151.02	2215.21	2164.49	2849.62	2455.2	2001.59	2467.48	2151.79	2202.42	3562.02	2701.61	2423.24	2473.15	1984.47	1964.07	2185.09	2221.99	2346.03	1789.28	2905.52	3355.41	3693.27
200012_x_at	15998.2	15515.3	21603.5	18444.4	12423.4	11894.9	11617.5	15194	9108.87	13116.7	11581.8	14295.5	12529.8	14200.5	13475.7	12207.2	10349.7	10878.3	11922.1	12026.7	10559.8	14709.4	6670.05	8946.75	11148.6	14427.9	11211.3	12536.6	13328.4	18823.3	12636	16556.5	10446.2	12076.3	17483.5	16541.8	14972	11939.6	14744	13632.2	12709.3	13316.2	10205.8	10384.2	10792.6	8041.32	12016.9	12824.1	12592
200013_at	10929.8	12454.9	19783.5	10414.6	8657.54	12810.5	9683.83	13028.4	11548.2	8399.76	7448	10072.3	5714.5	9383.91	7184.4	12297.2	8994.48	13852.9	12172.8	16438.5	7360.44	11426.6	4306.02	9603.46	10443.2	14022.5	12123.8	8531.1	8739.61	15884.6	11229.9	10999	10056.1	10500.1	17666.5	10073.7	18803.2	11719.8	11348.6	10686.4	9455	9327.85	11846.1	13005.6	7158.73	7446.46	10386.2	12437.3	11971.2
200014_s_at	2043.66	871.407	2512.26	1523.12	1478.18	2548.23	2481.62	1808.38	1770.1	1887.62	2438.74	1636.45	2054.89	1982.91	2515.77	2410.2	1871.86	2230.46	2285.35	2508	1851.38	2476.64	3206.89	2281.32	1778.91	2196.26	3396.79	1606.26	2273.49	2355.18	2100.74	1555.25	2530.07	1798.3	1883.87	1737.97	2969.88	2073.89	2332.94	1828.17	1870.06	1581.09	2070.57	2227.91	1627.79	1649.19	2770.81	2196.34	2521.74
200015_s_at	3549.97	5071.35	5625.18	2007.37	3556.53	3440.86	3457.86	4417.34	2731.05	4094.17	2609.68	3401.18	4014.94	3444.64	4374.81	4434.4	3237.12	3283.05	5211.34	2555.16	4586.26	2654.45	5200.31	5565.32	4500.4	3331.08	3130.82	4254.94	4124.28	3374.37	3043.82	3045.33	2926.41	3505.29	4112.29	3199.15	4330.92	6932.39	4966.16	3337.69	4045.55	5691.48	3421.23	3536.86	3792.93	3956.39	3985.27	3529.82	4494.43
200016_x_at	13267.3	11188.4	16710.7	12815.1	10198.3	11164.3	11645.1	10698.9	14070.3	11013.5	12516.3	12807.3	10998.8	9534.9	12781.5	16042.1	8033.85	14389.5	9754.45	18019.9	12942.4	12685.1	12061.8	11090.2	10633.6	12918	13816.8	10168.5	8458.02	15613.7	13552.9	9603.45	9007.6	10445.7	11822.5	10263.4	15420.7	9789.26	12060.7	10186	8857.42	8945.12	10531.1	9881.13	11921.1	9048.76	10797.7	12864.5	13462.5
200017_at	13879.8	13189.3	19603.6	8353.48	8613.3	9854.82	12077.7	12989.2	10661.4	10435.6	8814.26	9322.25	9568.23	9666.69	12154.7	17732.7	10045.1	10976.9	12793.3	12918.1	13158.7	14432.3	4949.83	11453.9	11559.4	15123.2	12601.8	10688.7	9569.21	14800.7	11504.1	11659.6	12722	9514.88	15231.8	9730.03	12552.3	13997.3	12870.6	10636.3	12092.1	11739.1	8842.92	10240.1	10113	9905.45	12350.5	9583.17	11429.3
200018_at	15922.6	16587.8	20173.1	17727.5	12243.3	13679.2	15350.8	12485.8	14452	12617	11303.5	16101.7	13186.6	16115.9	14877.7	23200.8	12153.8	14809.4	15659.7	18247.2	14956.3	18088.3	10727.7	12397.6	15817.6	15223.7	10559.2	8845.59	14270.4	14970.2	12337.5	14495.8	12864.7	11784.2	17405.3	14638.6	16686.1	12497.9	13785.2	13974.2	11362.6	14725	11539.9	10262.2	11776.3	12145.7	13256.3	11908.8	11538.4
200019_s_at	12857.8	9795.92	16493	12855.8	9808.17	8717.08	10578.9	8281.05	12022.4	8791.91	12510.8	10899.4	7276.95	8691.55	8911.41	14246	7720.03	11544.9	9508.47	16178.8	12144.6	17284.4	5309.15	11049.8	9652.02	10245.2	6354.91	7844.15	11538.4	21206.5	11418.7	9748	9069.58	10723.5	14125.5	9661.76	22047.4	9745.46	9368.17	9338.9	10092.6	10862.8	9223.89	11485.9	9802.91	8936.96	9165.79	10229	13736.3
200020_at	1843.53	1899.03	2168.9	2354.04	2309.98	2652.38	2122.78	2268.13	1936.17	1878.15	1705.74	1641.48	1801.66	2057.35	2791.97	2215.04	2055.38	1781.71	2456.01	2170.4	1672	2123.46	2060.31	2258.12	2550.41	1920.47	2717.27	1772.21	1990.84	2928.41	2016.43	2370.18	2282.93	1992.57	2957.39	1888.7	3143.39	2588.59	2285.54	2049.83	2422.41	1664.02	2057.52	2084.79	1970.77	1983.18	2131.73	2060.09	2237.93
200021_at	16902	17714.2	18739.1	13721.7	15618.7	13331.4	12999.2	14585.4	16025.1	18633.6	19174.7	24324.2	18693.6	20805.4	19608	23453.4	16643.2	19443.2	18807	15742.8	17528.6	20388.3	14860.5	19000.4	20566.3	16785.6	17605.3	16896.3	18364.4	24645	18311.3	20512.2	17293	18309.4	18034.9	20632.3	26320.9	16888.2	19294.5	19487.7	16583.5	16051.7	14304	17142	17125.4	17294.5	16041.5	15403.2	18069.5
200022_at	9319.29	9192.69	19644.8	9961.31	11012.4	10248.2	9034.89	10484.4	8908.74	8955.87	11627.3	10114.7	8294.08	12441.4	10883.4	13526.1	9571.21	10755.8	8940.34	17889.1	11459.9	20970.8	4280.93	10095.8	6934.3	12573.1	14755	8910.71	8970.24	17820.5	11802.9	8474.49	11860.2	10800.6	13608	11029.3	13724.2	8623.06	8517.26	8175.55	8926.09	9777.79	8949.11	7676.05	10801.3	8224.11	10947	8144.12	10269.5
200023_s_at	4443.19	3746.31	5105.62	3179.35	2130.26	3707.37	5076.3	3085.18	4846.92	2849.48	3356.75	4052.11	3437.14	3951.68	3386.45	5642.56	2846.33	3686.13	4771.91	6673.82	4816.01	5165.96	4579.13	3557.38	5033.75	4943.46	2572.18	2943.58	3848.15	5962.33	4005.7	3928.76	3219.07	3998.41	7378.19	4016.58	5391.68	3430.31	3916.74	3443.07	3619.96	3982.59	3232.41	3138.55	3802.7	3279.64	3642.66	3255.21	3160.66
200024_at	10266.8	10285	18454	10166.6	9696.43	9801.68	9093.6	7590.76	8117.25	7374.92	12689.6	12894.7	11146.1	10666.8	11364	14179.5	9809.78	9552.76	10631.3	13707.3	8827.85	18221.3	11202.9	4954.45	12519.4	14056.5	12549.2	7208.82	10206.2	18560	9765.6	9734.33	9592.28	8366.74	14871.9	9475.51	13367.5	9487.82	11857	9522.46	9837.78	10419.2	7158.6	6175.21	7680.04	7266.71	10871.5	10073.8	10634.4
200025_s_at	14465.7	13861.2	20726.5	16019	11209	13745.3	13665.1	14667.1	12799.5	13352.2	13810.8	13954	12307.9	12292.6	14086.5	22348.1	12403.5	15153.5	13663.9	16372.5	13854.3	16252.2	9094.03	12740.3	13816.6	15018.7	16231.8	12513.1	10752.5	20678.2	14096.8	13543.8	15033.2	11387.8	16952.6	10191.9	20928.2	12395.3	14354	13607.2	13132.8	13953.3	10383.9	11401.7	11732.3	12325.9	12161.9	12261.2	14992.6
200026_at	14737.3	16848.9	24469.9	22001.2	14814.5	16850.8	14401.7	19094.9	14056.3	10839.2	11686.6	14550.1	6339.14	9189.86	17664	15848.3	9937.49	17821.5	11606.9	20916.3	17239.5	15529	4465.34	11156.7	12539.3	16607.2	10771.4	14972.3	11602.3	19925.8	16645.9	13723.5	13398.6	14914.3	16024	19148.3	17555.1	13844	17125.7	15995.1	17743.3	18049.4	14355.7	12295.7	14988.9	8929.49	14300	16175.7	17189.2
200027_at	2594.61	2733.86	3610.28	3467.6	2696.19	3328.38	3154.22	3364.22	2649.36	2704.06	2489.68	2887.17	4066.08	3701.59	3367.09	3788.98	2539.48	2467.48	4492.17	4223.67	2342.74	4869.75	3723.5	2655.76	3351.94	3902.12	4382.95	2567.16	3775.04	3272.77	3035.63	2969.62	3866.54	2942.44	4041.83	3426.72	1727.94	2048.62	2200.87	2542.64	2719.83	2930.87	2522.81	2619.97	2935.42	3536.02	4580.38	2429.04	2226.62
200028_s_at	2481.85	3578.64	2650.11	1990.2	3219.84	1997.96	2458.71	2449.75	2340.36	2445.1	3472.38	2848.17	2078.8	2796.06	2081.81	3865.59	2374.13	2401.4	1830.26	1675.37	3169.31	2615.42	3696.98	3022.56	1916.86	1735.88	2800.66	3510.19	4440.9	3812.5	2216.92	1885.7	2590.7	1638.27	3922.82	1828.55	2249.92	1659.32	1952.31	2215.06	2381.1	2790.88	1848.58	1886.21	1909.89	2117.42	1917.43	1566.21	2304.39
200029_at	13500	13239.2	19985.8	15658.1	11311	11355.1	13969.6	11952.4	12976.3	12529.2	14722.8	16324.8	13868.1	10608.4	14011.8	16891.5	12294.7	12941.4	13071	18069.5	12701.5	16638.4	11285.8	10725.7	12592	14297.5	17540.4	12411	13357.6	20893.3	13524.7	12639.5	11338.1	10186.1	17239.3	15401.8	18781.7	12725.7	13299.2	12589.7	12788.6	13365.1	10404.1	10503.4	10989.3	12504.9	11580.9	13152.1	12302.3
200030_s_at	7007.6	5011.49	10413.4	7897.36	6716.41	10687.4	7183.48	6926.33	8145.28	7330.29	5884.79	7022.51	8589.94	7868.6	5181.59	11106	7618.3	7305.92	8480.47	8850.57	4124.79	11076.3	12314.7	6133.11	8181.15	10102.9	6664.22	6443.08	9662.47	13667.9	7462.83	11204.8	7720.23	7900.1	10605.8	9600.53	11189.3	10131.1	9027.32	8828.14	6069.91	5914.32	6081.59	6873.49	7063.55	5510.75	7399.1	5228.56	5789.05
200031_s_at	22106.1	20621	30243	24650	20013.7	17756.5	18405.3	20822.5	16575.1	17524.9	20166.5	23550.6	19276.2	22083.6	20714.2	23806.5	19464	19443.4	20855.4	24645.1	22675.4	27155.4	13991.2	16800.5	18459.8	20855.2	22632	18012.8	20814.6	27954.4	20137.3	19193.1	20098.3	18529.9	20127.4	21477.1	23854.8	17047.9	18377.7	16937.6	21456.9	19116.3	15522.6	14992	18838.1	17540	16881.6	16207.5	20041.4
200032_s_at	20696.8	19441.8	23846.4	20560.6	15850.4	19215.1	17756.1	19188.1	18775.8	19574.5	14869.7	22817.2	18464.4	17097.7	18256.9	23188.4	16532.6	19042	15068	22646.8	19345.2	21509	15367.1	15120.9	19496.2	20098.3	19316.6	13470.3	13428.6	22832	20105.6	15818.9	16784.9	15823.6	19235.7	17818.9	23487.8	14684.7	16074.3	15897.3	17259.1	15580.5	12552.2	16801.8	15107.8	12360.4	16221.4	16316.9	18777.9
200033_at	8101.86	6722.47	6634.58	9512.55	6408.6	7083.67	7323.64	8744.42	8238.57	8495.7	6330.59	8018.16	6784.11	7213.47	7754.19	5293.55	5951.41	6360.97	7904.46	6197.3	7585.75	4945.08	6036.69	7873.11	5745.5	7107.55	6877.36	6404.89	5315.82	6116.86	6256.33	5950.94	6654.2	6090.12	6659.64	5931.95	4758.34	7230.66	7183.9	6087.53	5937.4	6706.98	7109.91	6448.01	6383.04	7149.95	6919.24	5739.7	7876
200034_s_at	8370.86	9046.51	12547.4	9186.62	5817.33	9234.57	7218.5	8621.96	8751.87	7987.76	6627.53	8454.9	8485.19	7418.34	7082.11	13404.9	8070.62	8751.27	9714.88	9044.79	8996.52	12624.3	8225.87	6689.23	8655.24	12416.3	9596.84	5734.67	5636.54	14831.9	8623.34	8331.65	8097.64	9020.09	12590.8	6578.58	12994.5	9902.82	8833.53	8105.7	8566.28	8424.14	6512.65	7070.39	7232.78	6243.09	9216.44	6295.59	6459.06
200035_at	676.544	1047.88	1013.21	764.144	849.474	1043.8	1219.61	1094.73	870.814	635.297	755.608	1128.96	821.071	750.65	678.428	1347.38	1072.29	619.171	504.293	461.595	1065.21	822.79	650.165	1010.71	973.923	1057.44	414.275	1116.12	810.577	1210.6	935.034	1139.19	1201.26	1009.35	971.255	1699.13	1257.95	1289.71	1169.69	1116.41	674.778	554.966	609.136	825.067	620.407	607.183	597.278	877.07	712.2
200036_s_at	8571.98	6808.05	16648.3	10910.7	6315.36	9884.66	8573.82	8275.32	9540.44	6391.9	8574.58	6558.15	6472.37	6805.81	4982.55	10854.1	7038.48	9760.72	7037.5	13093.3	7132.05	13218.4	4016.42	5608.04	7542.16	12587.6	6686.4	7223.7	8175.15	12625	10579.1	6422.57	5428.82	6787.76	11689.2	6256.82	9533.29	8589.31	7754.31	7458.4	8490.8	7245.33	5561.49	5649.62	7330.21	6877.02	7454.56	8438.4	8139.09
200037_s_at	2314.58	3669.59	2478.01	2895.6	2685.7	3728.54	4266.11	3856.21	3606.85	3303.73	1944.38	3204.57	2560.76	2825.78	5823.21	4360.81	2661.9	2900.02	4434.31	3886.58	2534.84	3495.94	4949.36	2991.19	3489.51	3902.74	4076.4	2946.42	2396.24	3059.31	2722.02	3419.63	4175.46	2946.69	4409.65	2693.27	4476.69	2950.1	3391.62	3850.25	4213.93	3074.03	2563.15	4415.97	2633.48	3364.32	5615.96	2772.42	3579.24
200038_s_at	12309.5	11741.3	19523.2	13850	9249.52	11643.9	11154.8	13001.6	9680.33	10286.1	13528	12163.4	10753.9	12720.7	12349.3	18485.2	8257.82	10390	15396.7	15141.9	10954	14978.3	7936.79	9717.5	13305.8	14518.8	15773.7	9142.71	9915.09	17803.1	12039.5	11077.9	11409	10701.5	13937	11715.3	12060	9250.85	11145.1	11076.5	12535.1	12461.3	9195.08	10138.5	9142.14	8675.96	14868	10419.2	10204.1
200039_s_at	3437.63	2933.72	2433.68	2604.94	2741.42	3613.98	2547.13	2313.75	4162.08	3358.52	3097.41	2513.82	2932.98	3384.12	3295.99	3423.74	3602.09	3418.96	4919.3	5054.81	2146.66	3232.83	1514.68	4310.5	2815.7	2568.24	3601.59	2441.39	3390.15	2968.32	3114.64	4397.23	4616.82	3873.85	5260.95	2279.89	3535.7	3735.48	2718.89	2611.69	3873.4	1806.41	3046.14	5185.36	3968.84	3895.21	2618.37	2378.21	2120.77
200040_at	1524.14	1694.98	2109.82	1695.09	2202.04	1966.7	2256.38	2098.07	2538.02	2437.25	1690.03	1936.18	2506.39	2334.15	3187.87	2482.64	2257.92	2475.82	3567.99	2773.59	2347.73	2065.7	1774.05	3032.21	2799.74	2266.7	4521.27	2030.63	2455.1	3074.64	2592.64	2448.41	2209.76	2966.1	3039	1972.6	3269.75	3095.08	2838.04	2747.5	2409.3	2358.3	2592.67	2478.81	2237.88	2117.8	3139.37	2425.3	2723.54
200041_s_at	3200.25	3593.33	4846.87	3731.8	3068.52	4887.68	4093.67	4132.25	3527.19	4905.99	3916.12	4181.27	4131.65	3591.86	8352.37	6670.09	4128.4	5355.35	7378.53	4072.42	3520.5	3686.19	3324.97	4896.89	5097.85	4032.07	4692.64	4954.37	3675.19	7584.03	4060.81	4713.69	5580.4	4409.47	5945.22	3491.64	5029.27	5623.82	6135.14	5632.84	4228.49	4406.79	3941.53	3666.81	3672.71	4491.91	5215.23	4292.34	4509.13
200042_at	1253.71	1256.5	1474.23	968.36	1812.96	1374.81	1219.56	1067.36	1320.89	1808.36	1124.11	1095.09	1008.38	1671.18	1760.32	1091.67	957.85	1171.11	1619.15	1401.56	1275.99	1487.19	2155	1335.9	1257.85	1200.29	1518.43	1463.29	1247.19	1962.31	1083.1	1833.82	1225.14	1197.82	2804.75	1319.33	987.256	1213.35	1340.37	1005.98	1461.15	1437.82	1356.36	1554.93	1233.27	1262.43	1221.97	1153.01	1480.46
200043_at	4676.92	3175.49	4721.95	2586.55	3066.22	4200.64	4958.68	4018.43	5714.88	4836.59	5261.66	4631.9	6308.08	5000.1	9163.72	6878.33	4926.75	3203.07	3839.44	7447.29	5704.66	4537.76	3424.81	4739.17	3895.42	5282.99	6397.34	5332.71	5496.3	6884.42	4784.12	5420.81	5099.88	5149.72	5868.13	3192.06	4700.79	5965.52	6152.73	4114.48	4752.4	5720.35	5218.96	5231.36	4738.53	5593.29	6060.13	5226.22	4461.83
200044_at	1569.74	1404.47	1600.86	1653.43	1727.04	2215.16	1983.44	1889.67	2369.27	1771.92	2015.92	2256.03	2662.32	2295.84	2078.51	4075.21	2680.92	1965.39	2629.63	2531.82	1593.32	2750.83	2094.04	1936.45	2131.52	2857.88	3033.37	1547.75	2370.35	4619.24	2630.31	2436.07	2373.24	2821.76	3934.01	2107.53	4929.05	3068.01	2476.04	2242.2	2008.99	1592.14	1744.25	2260.62	1894.3	1669.73	2586.61	1334.08	1608.7
200045_at	1323.78	1385.27	1293.22	1487.54	1057.41	1685.16	1759.84	1432.75	1438.55	1993.9	1485.2	1197.29	1348.11	1395.41	1907.25	2063.31	1534.99	1075.78	1503.35	1505.71	1876.93	1473.82	1469.65	1401.97	1799.28	1217.52	684.642	1723.91	2187.51	1920.17	1392.8	1551.33	1990.89	1402.13	1982.9	1271.23	1361.29	2302.7	1330.44	1646.12	1421.94	948.841	1253.16	734.694	1438.99	2140.41	1224.3	1240.54	1228.58
200046_at	2724.41	2234.23	2577.65	1761.14	2617.64	2617.22	2602.39	1845.11	2854.9	3047.45	2292.43	2136.69	3212.07	3439.57	4809.41	3533.55	6712.86	2517.53	3220.71	3356.76	3267.52	3204.4	4446.5	3145.79	3792.77	2354.55	3260.25	2668.63	4891.38	3835.84	2581.87	3841.77	3918.18	3328.73	5536.38	4314.65	3850.57	3961.92	3554	2964.6	4130.26	2632.06	3053.87	1901.9	2746.95	1981.56	3056.66	4113.38	2721.18
200047_s_at	2018.94	1961.76	2353.03	2108.01	2081.84	2838.85	2733.83	2723.63	2463.71	2827.19	2271.14	1595.25	2067.81	2325.87	2928.28	2206.84	2680.07	2317.95	2637.95	3124.01	2628.03	2022.66	2234.72	2680.34	1920.43	2128.38	3965.7	1839.53	2274.88	2432.87	1998.52	1542.09	3310.33	1781.27	2301.7	1534.12	2079.68	2893.93	2062.34	1818.63	3097.92	2617.81	2126.87	2387.3	2067.2	2406.85	2680.33	1792.94	2189.92
200048_s_at	5188.15	6526.15	7804.64	3817.73	3858.18	5711.2	5087.64	4143.87	4602.82	4703.97	4470.77	4539.86	5682.15	4434.47	4804.63	6150.84	9598.68	5758.7	4769.9	7462.9	6098.22	12813.3	7034.52	3073.8	4288.44	5930.25	12277.3	7099.29	12264.5	4858.19	3221.08	4352.04	5809.18	4010.29	4297.55	7060.2	3218.38	4675.27	5609.39	4713.16	5586.09	3376.47	3468.39	6541.19	5747.42	5597.61	6447.12	6199.86	3711.38
200049_at	593.939	414.249	809.768	511.278	422.624	878.44	712.539	529.589	903.757	777.056	887.009	696.333	568.295	740.316	953.333	862.618	677.372	651.838	788.244	1106.42	1194.18	451.887	432.763	549.197	485.197	501.586	679.206	583.167	536.573	671.403	458.157	411.519	878.061	378.717	893.329	462.779	433.218	723.055	461.415	682.658	624.929	520.54	546.799	472.924	509.742	579.776	485.617	496.467	535.477
200050_at	1448.04	1505.85	1258.41	1098.26	1302.11	1090.35	1315.99	1283.16	1403.75	1403.66	1209.42	1157.9	1334.72	1545.81	2128.78	858.084	1321.13	1075.22	1194.55	1244.3	1352.16	1217.22	1426.52	1805.01	2002.5	1344.45	2650.26	846.691	1074.23	1984.94	1141.17	869.338	1258.46	1346.2	1320.49	880.181	1051.68	1300.48	1636.63	824.389	1375.93	833.717	1108.05	985.773	1442.72	1394.4	1509.39	1235.38	1788.89
200051_at	494.382	312.352	357.172	418.077	418.273	374.151	438.829	481.056	386.371	436.752	387.618	347.763	432.803	409.104	366.772	551.497	433.37	427.955	393.763	379.498	402.096	507.885	456.167	385.981	277.651	402.92	372.31	356.251	280.223	450.319	405.298	379.37	409.644	266.697	401.4	272.046	605.746	431.231	360.319	348.489	385.828	389.094	288.932	406.464	347.582	356.831	342.071	271.861	414.439
200052_s_at	1365.82	1267.37	1568.37	872.056	884.917	1671.35	1888.53	1316.78	1802.47	2303.9	1559.6	1347.03	2389.85	2006.83	2737.72	2419.94	4025.39	1711.66	1988.82	2242.61	2117.99	3027.33	4931.24	1576.53	1986.76	2142.19	6984.61	2042.84	5502.14	1590.25	1154.73	1287.74	2619.31	1633	2040.23	1306.76	1578.87	3101.3	2504.19	1757.49	1573.81	1060.4	1244.26	2971.4	1781.77	1929.03	2293.32	2730.81	1416.79
200053_at	1087.67	1048.4	1562.81	1574.75	985.672	1618.47	827.552	1281.17	1128.37	787.84	1368.33	1022.88	1003.56	1347.18	640.556	1367.89	820.978	854.524	1207.11	1453.28	1417.27	864.259	886.892	1599.15	1181.59	1057.83	622.398	1151.58	1375.32	961.737	970.78	1001.24	908.97	741.854	719.689	1323.13	1046.98	1337	1038.09	915.364	1076.08	878.118	645.9	742.929	922.902	682.237	565.56	834.96	729.514
200054_at	344.699	447.416	378.103	374.383	394.132	309.388	201.983	395.264	350.511	431.321	496.43	279.077	297.651	546.174	287.682	370.242	581.509	469.288	523.488	516.071	364.596	981.599	493.814	375.134	561.172	496.76	340.161	450.24	532.825	926.913	331.009	541.468	790.304	369.823	665.67	466.555	776.2	708.547	322.148	340.344	477.165	330.752	409.342	493.344	264.855	414.242	348.707	507.557	409.678
200055_at	2567.97	4268.81	2574.94	2637.58	2945.04	2904.11	3048.4	2821.78	3285.27	1843.28	1738.78	2206.24	2500.67	2456.33	1451.9	4046.69	2018.96	2406.37	1998.4	2329.35	1746	2988.56	2025.54	2936.58	2645.3	2241.55	1079.35	2322.07	3452.22	2934.04	2536	3289.99	5165.61	2895.65	4241.27	3169.64	5272.93	2388.17	2786.54	2871.19	2371.59	2180	1967.88	2078.84	2744.22	2610.41	2434.69	2647.82	1972.4
200056_s_at	336.084	559.606	366.67	250.159	555.377	630.493	588.046	521.144	483.059	421.135	560.098	379.067	580.668	311.685	446.646	496.398	410.377	370.528	478.392	489.768	767.037	542.801	549.283	499.913	492.102	465.411	805.797	454.775	675.123	447.805	422.212	500.549	609.339	495.55	475.53	485.777	428.743	481.362	467.007	407.11	379.846	431.987	492.719	692.699	555.296	361.514	577.812	404.597	539.389
200057_s_at	4885.16	5160.31	6415.26	6057.53	5464.23	6195.26	7248.25	4923.35	7092.99	4819.31	4393.54	4881.28	5800.42	5198.11	9088.85	7785.87	4927.22	5792.06	5947.29	7399.34	5230.81	7179.04	5998.32	5593.31	6172.01	5626.94	5597.03	4887.69	5154.68	5374.23	5196.51	4815.45	5609.54	5615.2	9284.75	4749.91	8658.15	5305.86	7046.63	5965.3	5549.73	4850.71	4441.1	5095.03	5087.33	5336.69	5347.08	6938.79	7562.81
200058_s_at	2335.17	2455.87	2057.92	2253.98	2401.19	2231.15	2088.96	2489.03	2075.05	2158.08	2227.48	1849.76	1779.37	2187.98	3173.22	3508.99	2224.3	1968.67	2300.57	2086.24	2270.88	2080.19	2874.58	2236.01	2591.11	1802.87	1956.65	3049.85	2680.39	3913.45	2104.92	2139.58	3675.88	2187.39	2984.76	1957.17	2897.56	2031.44	2274.19	2249.96	2661.63	2782.06	1833.19	1668.1	1654.58	1859.57	1867.58	1594.37	3263.82
200059_s_at	7933.63	6876.62	7696.67	7693.16	7871.17	9166.1	8330	6322.48	8600.99	9506.38	7984.19	9785.48	8749.1	8852.48	8141.5	6008.34	7383.92	8862.71	8343.46	10067.5	8599.23	7222.23	10805.6	8618.08	7428.56	9316.58	9026.41	5917.18	7344.89	8062.52	9604.84	7595.97	9168.5	7917.16	6706.2	8548.65	6659.7	7038.45	8859.45	8339.73	8640.4	7422.9	8957.02	7392.24	7731.22	8799.07	8717.2	7417.74	8519.21
200060_s_at	1366.89	2622.39	2235.36	1685.74	1805.28	1352.13	2042.97	2396.4	2816.55	2532.17	2043.42	1585.35	2065.72	2185.45	2527.06	2430.02	2298.26	2336.32	2727.61	2865.12	2292.6	2090.27	2101.6	3188.44	2126.18	2490	3183.18	2416.95	1297.37	2706.54	2582.51	1729.84	2681.6	2472.97	3138.62	1978.95	3267.48	2080.74	2011.17	2449.63	1846.32	2359.91	1835.25	2426.95	1873.22	1576	2383.68	2155.54	2043.41
200061_s_at	18019.1	16173.6	26038.4	21207.2	13880.4	18392.9	17437.3	17140.6	15048.3	14451.5	16610.9	20195.3	16340.9	15556.1	13892.1	24417.5	15476.4	17613.4	16392.1	18011.2	13840.1	21218.2	12484.8	14085.2	16042.2	16379.2	14576.3	21536	14645.4	23660.8	16240.8	16732.7	16471.5	14558.6	20007.2	18276.1	23411.7	14299	16925.7	18913.7	16258	15480.8	12336.6	15366.9	12869.7	14526.3	14403.2	14722.4	15737.3
200062_s_at	19092	20846.5	24891.8	22728.7	14859.1	17693.1	22193	16617.3	20195.1	23317.8	18816.3	21451.9	22182.8	17409.7	19383.6	27611.1	23409.5	21051	18186.2	26716	19850.9	27576.4	11450.4	16896	20839.8	20057	25018.3	20812.8	18402.1	29082.5	19222.4	14416.3	19990.4	14342.7	25798	19628.2	25997.9	18839.5	20005.9	19788.9	17155.1	19589.4	14163.8	15458.4	17357.7	15164.7	19227.9	15915.5	19822.6
200063_s_at	9929.38	11391.9	14180.5	12920.5	7060.95	10310.3	8919.47	10353.4	10825.1	8872.46	7638.77	8923.19	7342.1	9693	10987.2	12937.8	6344.02	10504.5	12789.1	14536.1	8614.08	12510.3	9059.65	10379.4	8146.98	11132.1	10752.9	8018.94	7949.23	12630.6	10670.3	9943.94	7755.65	8691.87	10284.1	7788.09	13132.5	10332.7	10193.3	8725.26	9448.35	8292.3	8900.94	8527.18	8358.59	6727.9	10356	9353.77	7971.15
200064_at	6871.26	8182.79	9729.72	7178.71	6472.81	11327.6	9198.86	6634.8	11906.3	11720.9	7265.48	6114.79	9782.23	9732.1	5282.15	14580.1	7320.54	9208.8	12718.9	14773.4	6726.88	9358.53	10998	12734.1	10682.8	6670.01	6870.47	11049.5	11431.5	16038.8	9466.37	9260.76	9096.22	7043.82	18528.9	7756.49	15284.5	14644.2	8554.92	11512.4	9657.67	6237.12	6954.25	6494.72	12865.4	11063.7	11525.1	7367.95	7378.05
200065_s_at	7318.89	7598.44	7918.89	8108.54	6454.03	7056.49	8052.69	6550.1	7183.82	8975.88	8181.2	7165.16	9337.16	6172.29	6548.91	7557.83	8870.09	7650.29	7331.93	9136.27	7470.95	10934	10475.9	5500.24	8461.78	8176.91	7213.42	8491.9	8735.28	6710.77	5973.98	7436.62	7804.53	6826.58	7367.98	11060.7	9034.37	6290.31	7340.37	6961.09	5581.06	5530.14	4704.37	7854.33	6371.66	8608.57	8736.23	7826.38	6819.3
200066_at	797.887	778.343	1079.65	792.976	995.487	1330.68	950.642	1445.46	1361.55	865.538	734.067	845.275	598.84	830.78	1082.19	855.717	509.454	807.473	1442.06	2678.18	768.932	1399.74	756.497	901.97	1015.84	979.731	1115.47	977.488	1173.99	946.647	1172.89	933.778	756.389	965.357	1008.12	1192.23	1249.74	752.025	834.815	886.9	1267.27	1201.03	1277.98	984.479	1004.49	1064.35	819.502	1084.5	944.669
200067_x_at	1808.57	2235.56	1325.68	1686.06	2121.68	1117.74	1107.16	1691.35	2983.76	2199.61	2824.57	2991.24	2286.75	2419.55	2386.53	3843.55	2047.64	1917.39	1715.73	1966.61	2290.87	2444.55	2309.44	2467.99	2861.55	2599.17	1800.83	2309.57	1865.48	1905.63	2736.19	1900.59	3389.17	2208.31	2552.57	3078.54	3160.42	1613.02	2329.42	2136.96	2066.57	2331.55	2255.16	1868.27	2309.32	2623.69	1767.94	2068.69	1942.51
200068_s_at	8031.12	9709.49	8220.29	4511.61	6592.72	9540.66	5568.21	6243.6	8919.79	5586.32	7480.93	5994.43	7054.14	6510.99	8156.16	11511.1	6660.08	7392.6	8868.91	10962.5	7875.47	8974.46	8833.19	6924.82	8421.72	8027.23	7752.56	7862.5	9615.34	5364.13	5243.58	7661.65	5560.58	6472.09	6066.52	6329.63	4199.68	7795.11	5855	5806.83	9212.83	6287.34	6801.42	6815.78	7422.12	7240.34	6470.56	8176.39	5591.19
200069_at	279.488	218.637	429.753	232.588	177.131	163.094	357.674	266.496	483.466	445.478	379.738	557.312	373.818	414.353	516.684	548.581	189.863	356.518	405.953	694.521	324.29	358.298	352.291	435.401	397.469	441.885	474.948	315.442	310.297	567.055	616.829	565.759	484.229	503.78	560.228	503.316	779.029	523.808	544.281	299.43	323.89	430.186	557.644	482.555	553.613	423.644	419.081	273.181	299.812
200070_at	515.245	817.255	456.558	362.211	540.707	590.657	623.458	771.099	520.083	578.976	488.105	449.823	572.388	566.738	467.556	494.817	525.471	704.88	639.927	661.964	608.441	499.279	403.261	631.92	471.364	587.385	439.14	559.575	599.442	431.906	503.016	564.234	735.863	610.98	769.19	611.733	573.602	661.278	562.702	709.9	401.364	469.914	584.938	552.473	585.892	622.968	651.665	433.04	528.946
200071_at	789.472	739.53	859.709	586.187	609.755	994.677	957.249	883.769	804.61	637.11	792.946	816.407	938.143	648.6	633.359	735.944	748.632	717.392	1379.35	761.112	815.556	1097.99	732.646	1128.41	763.747	853.269	850.506	639.434	876.725	1525.79	1134.51	791.325	1057.22	920.895	1503.76	628.914	990.95	1087.56	813.035	898.278	683.039	724.936	843.53	1136.79	715.669	884.552	1157.86	682.441	937.327
200072_s_at	2872.7	1543.95	2049.32	2239.65	2900.62	2219.61	2773.47	2757.64	2228.59	1933.95	2253.16	1888.73	2233.54	2044.87	3470.72	2018.48	2037.43	2548.64	3024.51	2852.71	1999.83	2060.62	2101.24	2186.1	2304.39	2074.85	2694.2	2567.36	2459.02	3080.15	2482.19	1794.67	2148.25	2667.04	2969.7	2746.1	3544.98	2645.66	3170.46	2336.4	2374.36	2199.39	2457.77	2796.9	2151.12	2503.83	2666.86	2543.03	2403.17
200073_s_at	1632.58	1167.21	1429.43	1223.99	1704.4	1355.63	1505.61	1392.39	2090.16	1730.87	2267.48	1759.25	1380.95	1799.48	2638.37	1824.72	1770.12	2255.79	2320.36	2728.44	2359.67	1382.22	2518.5	2284.66	1631.65	2124.34	2479.5	1857.55	1876.93	2721.43	2121.74	1454.47	1870.93	1904.07	1960.3	1664.87	2728.52	2102.81	2194.91	1743.37	1804	1676.64	2007.77	2430.38	1765.72	1291.58	2386.35	1642.8	2167.43
200074_s_at	4590.65	3988.16	10037.7	4764.61	4196.34	6582.15	4098.8	4126.19	4673.35	3745.83	3550.25	4232.45	3956.63	4078.94	2861.62	6293.52	3552.16	5976.06	3666.19	10127.6	3765.53	7242.7	2184.94	3011.37	4933.22	7393.9	5643.93	3020.71	3292.19	10822.9	5021.64	4312.42	5177.45	3678.63	6716.42	6246.98	6630.46	4210.32	5703.74	5260.24	3783.59	4416.67	5303.24	3724.69	2919.72	3235.29	3478.41	6284.01	4850.48
200075_s_at	2174.5	3899.8	2431.49	2047.52	3318.29	2275.76	2870.65	2226.45	1988.4	2779.02	3027.49	1994.31	1739.33	1447.76	1657.97	1594.8	1317.16	2248.05	1598.76	2529.38	1505.65	1972.23	1193.16	3350.86	1850.98	2540.54	1724.5	2791.97	2622.83	1861.73	2322.53	2206.78	3685.11	2286.61	2187.42	2617.91	2907.3	1581.56	2933.4	2500.82	2524.18	2224.36	1781.3	2838.75	1350.33	2029.6	2949.46	2950.68	2120.31
200076_s_at	1252.45	680.874	786.292	804.756	992.866	453.331	771.987	720.899	718.688	703.035	582.948	797.044	675.157	605.947	731.909	897.749	540.091	801.999	612.499	922.366	812.394	824.921	967.829	729.026	782.407	760.972	515.562	772.904	396.388	978.778	998.926	869.372	892.946	728.76	740.985	790.195	1074.03	795.635	846.089	757.72	672.907	756.886	719.739	649.259	840.754	730.592	679.774	735.441	594.501
200077_s_at	9564.52	13259.8	8927.3	8261.17	8261.65	7255.76	8393.18	10495	10674.1	9736.53	9284.07	11790.2	9855.47	9723.5	8360.12	10082.4	7904.15	10454.9	10137.2	9682.85	8078.53	9718.56	7213.82	9520.86	8747.83	9906.45	8827.33	9510.34	7449.26	10923.4	11407.1	11218.4	8430.61	9855.2	10247.7	10041.5	11111.5	8291.46	9462.09	10243.2	10189	7689	9010.76	9391.04	9281.5	9664.42	10334.1	8706.77	9549.71
200078_s_at	1696.74	2174.83	1195.1	1656.71	1625.51	2035.27	1355.54	1637.39	2147.41	2978.39	2575.87	2463.47	2920.6	1804.04	1387.07	2499.13	2275.99	1672.03	2656.11	1758.07	1497.65	3654.83	1651.62	1461.31	1356.12	1659.66	2667.12	1487.01	2177.47	1693.02	2129.77	2081.79	2627.27	2427.74	2906.21	2055.37	1531.57	1855.94	1974.86	2031.28	2271.95	1591.51	1732.96	1941.34	2228.2	2584.23	2154.52	2011.52	1224.07
200079_s_at	2634.71	1652.47	2963.7	2337.57	2139.03	2641.13	2044.09	2052.12	2815.95	1930.45	2320.13	2207.9	2267	2733.21	1314.2	2228.88	1975.34	2683.38	3648.67	4279.37	1434.48	3533.33	3324.26	2964.45	1939.17	3196.77	2346.66	1892.68	2460.65	2637.93	2896.19	2991.23	1748.39	3286.79	3512.84	2319.87	2929.76	2684.24	2503.48	2414.97	1995	2196.22	2553.02	2977.86	1719.69	1358.77	3107.64	2296.56	2217.65
200080_s_at	4784.28	6098.37	5828.8	4572.92	4257.29	5255.19	5274.04	5349.09	8972.08	10943.7	9340.05	8935.92	10589	7849.3	11782	7965.83	8785.88	12212.3	9026.74	10110.9	10784.9	8651.64	5311.78	10215.1	8334.97	11054.1	8994.16	7254.4	8211.54	6280.89	7587.62	7158.9	8071.64	9478.8	8726.83	7860.32	4682.67	8581.73	9034.34	8901.24	8471.9	7794.14	6921.65	6811.35	10711.6	8201.95	10666.5	7815.16	9391.06
200081_s_at	17635.1	12868.8	23975.9	16577	13844.6	10800.3	14294.7	12256.8	13419.7	12752.5	10479.9	15202.2	9795.43	11890.4	13309.7	24437.9	10141.6	16511.7	11315.7	18005.7	14902.8	20309	9973.3	9173.21	13080.8	17106.9	17568.6	11896.7	9571.6	21747.1	14780	12929.6	14259.5	11430.4	15267.6	15621.9	17568.8	8581.09	13203.7	11967.6	12732.1	12674	11444.6	13159	11239.9	9682.1	13778.4	15244.6	9892.58
200082_s_at	9875.97	9785.56	15714.5	10202.2	7586.52	11092	9903.77	10681	10303.7	10064.2	9734.87	12060.9	10518.7	9226.61	9842.64	22717.7	11465.7	11512.7	11262.7	12235.8	11447.1	17883.5	6760.04	11309.6	12501.6	12629.2	13878	12538.7	10028.8	16917.2	11731.1	8919.14	13240.4	11125.4	16452.9	10257.1	17929.9	12507.6	13374.7	12762.7	10235.8	9696.83	8476.39	12167.7	9117.37	7498.19	10849	10380.3	12302.6
200083_at	1217.05	1994.87	1657.09	1266.28	1483.66	2011.9	1563.12	1731.14	1471.79	1636.32	1513.45	1455.51	1820.94	1372.3	2023.41	1055.28	1380.78	1769.8	1469.15	1607.97	1937.51	1332.46	1038.06	1291.91	1482.73	1633.56	1497.67	1392.31	1557.51	1732.62	1282.92	1308.33	2321.71	1510.42	1390	1362.08	1383.86	2789.62	1721.67	1423.88	1956.41	1307.73	863.754	1031.55	1284.73	1053.27	1941.51	1550.73	1701.12
200084_at	2680.16	3641.58	2657.06	2852.45	2619.79	3749.71	4118.55	3278.11	3816.38	2650.31	2287.46	3437.86	3309.39	2657.29	3328.3	3633.06	2826.64	3042.93	3882.08	3689.33	3619.35	2936.85	4685.61	3456	3957.67	2893.35	2262.1	2044.01	3541.22	2654.16	3097.56	2349.18	4408.65	2564.13	5483.55	2523.36	3868.98	3063.6	2739.97	3031.95	2148.03	3132.94	3961.8	2637.83	3389.36	2966.23	3126.94	2904.05	2707.24
200085_s_at	2868.31	4734.63	2669.44	2253.45	2555.62	3481.53	2707.32	2718.35	3680.22	1908.27	2579.83	1870.65	2048.84	2234.53	2359.78	2108.14	2093.42	3157.68	3268.29	4653.49	2456.45	3183.09	1204.68	2505.91	2808.82	2255.04	2314.16	3548.92	5168.65	3561.96	2675.16	4053.88	3229.38	3035.05	3840.79	4852.27	6137.56	2593.37	2780.82	2764.86	2932.1	2556.87	2570.64	3556.52	3060.75	2132.78	2751.16	3353.67	2693.7
200086_s_at	2989.83	3001.04	3497.13	2708.48	2300.45	2847.06	2422.02	2913.36	3010.86	1760	2638.81	2490.16	2446.82	2566.28	1727.36	2774.38	2291.69	2424.42	3708.22	4975.16	2169.24	3760.07	1910.65	2677.59	2197.54	2266.73	1810.03	1743.68	3097.01	2773.91	2665	3710.23	1550.91	3168.95	3155.54	3504.67	2124.03	2181.59	2560.41	2647.22	2374.19	2803.84	2540.99	3066.68	2215.49	1628.58	2503.81	2698.52	2640.95
200087_s_at	5525.18	5030.86	5583.25	5897.56	4863.64	5686.09	5244.97	5579.75	7040.94	6189.27	5056.95	4656.85	7341.1	4814.17	6422.74	10383.2	7438.54	6614.71	6507.18	5021.44	4977.84	7242.23	9161.4	11153.3	5563.35	7529.9	7347.07	4884.14	7075.52	4805.09	5216.41	5701.41	6258.11	6002.34	7344.61	4804.05	6668.3	5782.8	5842.95	4931.98	5711.97	4746.7	5032.58	4800.53	5776.97	5860.3	7114.05	3957.1	4624.3
200088_x_at	19424.3	13218.9	24604	18576.2	15468.4	17884.7	22258.9	15057.1	12675	13077.2	15940.3	16054.1	14583	16700.3	11737.8	26869	10456.3	19227.3	12540.9	15479.3	14752	19542.3	9770.54	12797.5	17184.2	20196.8	18418.2	17056.1	12607.6	29146.2	19689	16632.1	18036.7	13533.9	18114.2	18544.8	27036.6	13773.2	17309.3	16216.8	16578.8	15461.5	14456	16987.1	10490.2	11620.4	15492.8	15464.6	17962
200089_s_at	7031.58	5130.41	9880.03	7417.56	5405.13	5800	5645.26	5947.78	7009.32	4940.72	5960.32	6063.1	6651.36	5219.13	5348.93	9700.16	6181.32	6196.8	6162.84	7902.81	7084.02	10847.1	7271.68	5146.86	6035.33	8741.15	5995.41	5057.1	6411.71	10410.7	6039.1	5463.59	5707.98	6568.09	11494	6259.57	6768.76	6053.8	6562.54	4489.37	6151.47	6399.5	4899.51	5634.95	5429.24	5236.78	7381.73	6384.01	6087.67
200090_at	2174.09	2248.25	3164.53	2109.69	2330.16	2148.6	1364.27	1615.98	2820.99	1627.85	1147.47	2021.49	2720.46	2290.72	3069.97	2354.4	2659.53	2428.38	2887.27	1724.74	2788.32	2893.78	1701.62	1919.41	2806.14	1901.85	2551.05	1603.2	2442.65	3470.04	2407.1	2168.4	2516.82	2195.26	1791.93	2025.29	3199.17	2036.8	1927.49	2629.94	2888.24	2583.68	2995.92	2644.64	2406.85	1855.37	3943.43	2092.15	2209.4
200091_s_at	5837.85	5707.42	7797.3	4439.06	4107.48	5251.39	4467.25	4668.92	7285.42	6505.72	5807.86	5422.66	5394.26	4140.55	5703.57	4482.18	5634.24	7074.09	5922.22	9942.9	8498.02	11585.5	4798.79	5175.68	6060.1	8652.41	5411.71	5334.09	6588.15	9955.06	6868.06	5059.89	4322.59	6170.48	5841.87	4529.84	7164.46	5494.05	5355.23	5340.74	6629.44	5628.14	5521.11	5147.76	4506.64	5951.04	6487.79	5347.49	7509.5
200092_s_at	14840.6	12164.6	19686.5	14520.5	8638.33	11490.9	10937.7	13492.2	15249.2	13606.6	15231.7	12228.8	13900.6	10139.4	13815.8	18997.9	13067.2	16517.3	13261.3	19288	13246.7	21302.8	8393.93	8405.84	13086.4	14988.8	15697.9	15338.5	10200.5	14056.5	12638.3	9938.22	14203.9	11353.5	16344.4	9768.97	15748.4	10638.4	12745.4	11334.9	13418.1	11818.1	10592.4	10987.8	10945.2	12133	10921.2	14262.1	12369.5
200093_s_at	3085.78	1893.02	3666.11	2407.65	1781.11	3566.24	2159.36	2526.82	5750.94	2006.06	2518.96	2206.3	3085.04	2102.52	3330.81	3609.98	1279.37	3537.44	3607.08	6853.54	2356.54	4063.38	1584.56	3580.59	2210.68	4448.9	4742.12	1860.75	4761.55	3311.86	3622.78	2684.46	3147.18	2416.82	5317.85	2691.47	3282.24	3052.44	3285.09	2944.75	3096.53	3194.16	3088.16	3720.53	3552.83	2489.82	2616.58	4892.58	2703.88
200094_s_at	6873.49	8545.25	15163	10442.2	6453.89	6705.72	9021.87	4974.49	9057.94	5753.41	4472.38	6637.56	6003.64	4940.84	5838.21	15136.3	5700.39	12049.1	4619.2	11003.9	6404.59	10523.5	6762.64	4143.99	5832.89	10723.2	4905.72	5442.31	3661.26	8118.42	6551.01	5831.77	5580.57	6052.28	7152.16	6084.83	5940.05	6579.49	7759.78	6595.18	6156.89	7128.22	5531.68	4787.67	6050.04	6159.82	7934.7	7242.9	6140.17
200095_x_at	25679.9	21559.8	38090	27643.2	21005.6	20281.3	22928.5	24486.7	20772.5	23342	23469.1	25395.7	20823.7	21499	25769.9	41149.5	26360.3	24070.2	29605.1	28303.1	22547.8	32521.1	14516.8	25227.5	25223.9	25263.5	24023.3	24463.6	21770.7	40693.5	23905.3	24295.1	25463.6	21704.7	29121.5	22693.2	35956.7	27704.3	27323.8	25793.3	22664.3	22840.8	16680.3	19733.5	19249.3	22152.5	23103.4	23054.2	23427.6
200096_s_at	4165.76	5389.89	4001.99	2944.92	2837.66	3247.04	2882.36	2800.93	6098.61	2550.07	3147.04	4176.04	1781.13	3029.68	2494.79	1832.96	2207.87	4000.53	4324.91	6171.93	3855.32	5197.74	3611.14	4303.41	3307.16	4386.1	3364.74	2973.36	4576.75	2405.3	4337.04	3032.08	4207.22	3678.95	2478.32	3330.83	2903.93	2938.74	3348.04	3005.64	3490.56	3894.63	5043.39	4331.54	4628.42	4351.92	3746.98	4901.17	3175.54
200097_s_at	3268.7	3743.46	3984.03	3453.67	2977.09	3971.67	4449.98	4002.27	3229.12	3797.4	3540.67	3816.97	3096.17	3374.35	4622.91	3642.87	3205.34	4170.19	3333.51	4603.39	3375.02	3338	3434.54	3888.7	2765	4054.78	5230.43	2784.53	2252.29	2915.53	3411.71	3165.89	3704.49	3065.6	2990.92	3012.29	3320.42	3430.03	3893.8	3478.06	3536.21	3916.31	4013.9	3442.28	3097.53	2236.21	4850.07	3714.1	3994.05
200098_s_at	1815.71	1454.5	2214.22	1820.78	1646.36	2614.95	1718.52	2275.87	2134.24	1758.93	1328.75	1500.83	2189.12	2813.87	1701.06	2404.21	2365.85	1967.34	2157.07	1710.71	1442.21	1878.55	3166.6	1396.12	1725.04	2269.1	2125.96	1541.17	1637.52	3091.88	1846.27	2431.06	1772.83	2090.15	3018.34	2150.85	3105.69	1830.03	2690.39	2072.75	1643.24	1868.07	2032.64	1460.63	1585.98	1789.41	1709.77	1450.03	1391.38
200099_s_at	14940.7	14751.8	21409.9	15535.1	13248.9	18100.7	12043.1	15899.8	16830.2	15804.1	14034.2	18609	14955.5	13297.3	16359.8	21647.8	13038.8	17598.9	11863.7	21034.7	16276.9	20012	16357.3	13372.8	17206.9	18287.6	17379.9	15015.6	12591.6	23364.3	17107.3	12667.5	15044.3	15099.5	16620.5	15695.9	20556.9	13737.5	16201.7	15292.9	15901.3	15325.4	11107.6	15901.7	13624.5	10736.2	16570.8	16292.3	17803.7
200593_s_at	1513.11	1289.48	2306.87	1293.73	1583.31	1871.65	1468.74	1227.4	1459.68	1999.29	1791.51	1544.03	2306.68	1540.76	2876.37	2021.5	1670.79	2187.06	2381.71	2731.28	1564.11	1661.54	1908.84	2053.42	1801.53	1912.93	3421.91	2357.48	1937.13	2679.92	1762.49	1697.6	3091.48	1557.62	2799.6	1956.72	2115.54	2386.95	2519.9	2006.85	2220.3	1619.22	1705.77	1803.44	1732.15	2002.22	1966.4	1796.86	1945.54
200594_x_at	2687.76	3086.28	3297.42	3576.56	3026.98	4545.07	4756.04	4036.05	4217.72	4632.12	4261.88	4254.79	5337.41	4330.5	6014.97	5591.93	4508.87	5619.6	4424.1	5111.11	3951.12	4293.85	2685.18	4787.8	4234.68	4495.21	6126.54	4431.12	5023.57	6090.59	4829.02	4254.59	5365.04	4563.96	6367.46	4489.36	5565.04	5331.45	4923.25	4310.1	5480.61	3523.34	4531.91	4906.17	3769.34	4899.39	4435.69	4301.1	4901.65
200595_s_at	875.812	831.754	1388.92	1061.76	1007.32	1144.76	1541.19	938.323	2002.37	1191.82	2064.75	1209.95	1833.23	1495.37	1142.9	1678.17	1358.73	1932.93	2028.67	1301.74	1661.74	2532.77	1292.86	2003.86	1026.88	2497.31	1082.48	1180.14	1939.67	2720.86	1694.16	1339.68	2105.48	1771	2465.28	1385.22	1950.18	2061.08	1654.46	1798.85	1386.69	1224.2	1239.13	2019.67	1292.79	1356.73	2072.96	1150.55	1524.18
200596_s_at	819.475	752.611	1311.72	1195.13	701.965	1059.27	1408.9	472.23	895.87	977.286	1091.28	962.396	1455.52	1098.49	865.423	1212.3	1048.24	898.37	1809.52	627.853	874.538	1708.23	732.518	1147.82	637.072	1290.51	661.164	1004.95	1273.85	2093.87	962.345	962.526	1154.93	1167.32	1244.5	933.061	739.432	1232.49	1169.58	1207.31	889.555	680.452	785.907	1229.32	1199.29	764.355	1452.8	744.945	761.134
200597_at	644.293	433.515	577.804	544.598	453.542	609.09	689.099	468.842	647.746	302.035	360.55	381.631	454.865	304.722	308.965	364.053	312.503	455.533	344.983	303.703	460.333	444.692	337.929	508.066	269.891	497.57	239.959	353.222	347.364	737.57	416.796	360.151	349.551	436.746	763.603	443.7	580.875	617.701	460.7	632.836	409.194	512.867	264.859	409.296	302.691	361.363	585.821	278.498	424.433
200598_s_at	1988.65	2188.56	1242.76	1363.02	1821.8	2300.61	1609.36	1252.2	2643.57	1803.7	2117.17	2211.77	4226.64	2132.84	1383.42	5306.33	2721.9	1464.8	3595.52	1663.67	1222.15	2016.35	6084.99	1641.96	2778.45	2891.53	2813.09	1428.56	2627	2003.87	1301.86	2000.32	1347.08	1763.64	2246.6	1324.23	988.453	3220.58	1963.33	1244.18	1275.9	1449.86	1977.03	1037.33	2569.51	2068.55	2275.57	1557.23	1077.99
200599_s_at	8253.7	6724.18	5673.16	4473.67	5137.77	7371.73	5435.45	7892.05	7824.77	4968.6	6441.12	7674.01	8766.14	6059.19	4615.36	15434.6	8970.42	5555.37	8062.48	4359.58	4576.87	5109.53	11569.3	5641.18	8865.64	7812.79	5893.47	4563.92	7908.08	6939.22	5425.45	7860.06	5849.63	8654.68	8252.85	8357.93	3999.45	9902.75	6202.08	4461.63	5303.38	6096.27	7204.24	4038.61	6497.49	6071.83	7067.98	5176.49	4199.84
200600_at	3393.95	3188.37	2621.33	3002.7	2310.47	3926.2	4196.89	3095.33	3908.8	2480.75	3763.62	4368.19	1977.33	3214.04	3165.56	735.448	4184.47	4758.63	1957.09	4940.03	4047.77	2882.74	1940.6	4353.39	2643.11	3566.42	3046.44	3830.91	3576.87	3206.23	4414.06	2996.95	2705.4	3200.86	2157.92	2027.93	4739.92	2635.51	4343.63	4356.84	4000.05	3480.57	3607.58	3308.62	2907.08	3273.62	3358.84	3250.07	5686.64
200601_at	1185.13	1993.66	1547.73	3094.35	3732.38	2449.36	1976.31	2204.88	1753.78	1450.75	1089.04	1618.61	1171.37	2024.61	2046.93	1042.29	1151.98	3265.51	3573.07	1409.1	2395.72	1553.18	746.511	4433.66	3103.51	1166.67	780.888	2068	2984.52	3657.23	1913.62	3142.33	2352.99	3090.61	967.44	2459.58	2996.42	2891.9	1354.14	1682.11	2474.41	2086.76	2027.53	1760.77	2408.47	1798.44	1396.22	1042.02	3189.83
200602_at	827.874	1891.29	963.994	566.912	713.603	327.177	1446.93	631.929	1508.55	1487.79	1776.16	1442.68	1034.92	714.531	3082.45	953.112	1322.34	2214.1	1431.76	3227.95	2475.47	1434.42	857.002	1266.54	1191.79	1327.51	920.256	1760.46	566.892	889.591	1247.14	888.302	1237.52	1735.24	255.406	1893.76	1206.5	491.327	1683.51	1327.76	928.576	1823.87	1431.33	1012.54	2282.49	1762.39	1133.69	1840.18	964.211
200603_at	3664.73	3759.77	3415.89	3157.08	1683.82	4250.56	3333.58	3593.78	4591.46	3472.16	4629.92	3734.47	4619.93	3309.81	4386.58	2315.44	3346.92	3602.71	4147.06	4022.69	5166.39	2699.92	4385.12	4035.19	3064.53	3696.45	5053.01	3679.63	2919.13	3159.08	2998.01	2703.93	4940.94	3074.45	2637.77	2653.65	2964.42	3480.75	3766.36	3526.12	3815.57	4129.65	3614.52	3028.75	3547.56	3418.68	4289.56	3144.76	4091.06
200604_s_at	1315.17	1081.19	1076.87	799.086	788.853	1816.01	824.208	845.77	1742.75	1088.5	1702.7	1158.66	1681.23	1394.98	1410.75	1373.68	1039.45	1044.1	1294.93	1037.8	1134.96	839.986	1610.28	911.439	907.399	1048.77	2442.04	1545.45	845.517	1304.51	808.199	763.505	1515	1102.83	1442.51	702.525	596.393	1436.5	1612.7	1537.53	1008.44	1238.26	1687.07	916.504	1594.3	1328.77	1384.15	1668.6	1633.62
200605_s_at	3943.85	4332.29	2145.61	1871.23	2293.89	2927.99	2261.57	3021.07	4338.05	3386.04	4242.94	3967.11	5236.9	3742.25	4075.37	4128.65	2920.17	3085.22	3369.31	3368.47	4227.27	2268.85	3128	3928.79	4359.13	3792.11	6232.8	3774.84	2702.25	3716.78	2887.42	3358.73	4425.37	3546.1	3464.63	2995.75	2570.74	4077.43	4542.67	4538.56	2942.62	3969.83	4346.78	2910.41	2970.6	3763.17	3718.8	4501.92	5823.3
200606_at	1358.84	1604.99	1016.36	898.686	1609.06	3279.16	591.909	1745.43	1962.81	111.436	2408.16	2077.27	3112.47	1443.53	4214.77	5520.19	5425.18	2646.04	4536.25	947.225	2654.18	4868.7	6559.87	3453.36	5764.77	4049.69	2327.36	1186.96	1838.4	224.71	1088.83	2152.79	6074.91	2961.46	4610.82	3298.96	4251.29	5613.5	3184.43	2321.19	1875.76	1575.57	610.127	4285.83	2175.2	2447.01	1778.32	234.646	2952.42
200607_s_at	889.006	1944	858.187	968.868	811.221	796.608	682.557	694.997	1190.77	1270.86	692.45	982.495	803.361	635.259	845.337	821.478	1025.75	616.987	1159.6	1002.57	626.826	608.874	719.375	817.734	703.103	390.954	1220.31	822.218	370.371	465.144	591.039	328.657	894.165	572.773	1169.98	489.021	460.393	777.674	726.389	585.097	552.425	779.944	575.393	578.064	1026.36	540.837	608.726	637.507	565.393
200608_s_at	1313.42	1571.67	603.073	696.947	673.114	990.697	1815.55	897.766	2031.56	2778.44	1431.7	1714.05	2238.14	1241.24	1745.63	1728.72	2352.73	1197	1405.6	1809.2	1260.25	1631.53	2094.39	1860.8	1638.4	856.985	2700.09	1556.63	937.13	1992.26	1426.53	1267.66	1931.7	1193.87	2030.48	1208.84	2012.61	1835.05	1605.01	1409.63	1083.42	1220.19	1264.53	1569.63	1102.92	927.082	2253.43	1010.77	1068.77
200609_s_at	2403.7	3986.64	2916.76	2501.24	3186.93	3472.45	2225.02	2271.8	1979.17	3042.31	2385.27	1906.42	3022.83	2903.72	1237.03	3440.09	2227.76	2380.52	2118.81	1812.81	2491.45	1978.71	2299.62	4228.55	3017.66	2427.19	1424.15	2379.24	2028.27	3633.78	3263.83	2940.54	3698.18	3019.87	1290.52	2481.47	3779.09	3755.94	2660.12	3066.99	2555.85	1777.14	2620.89	2825.98	2888.9	1652.29	2252.96	2805.09	2239.15
200610_s_at	2821.23	4127.9	5641.78	3456.1	2290.19	4019.37	4049.42	3569.83	5592.93	4705.39	4040.57	3700.77	4725.22	4104.33	4730.42	5830.88	3445.17	4196.55	5624.42	4177.5	4035.6	4838.26	5953.89	5767.05	3770.57	5725.4	5347.36	4605	3923.73	8350.43	4098.48	4868.53	5652.83	4400.36	9185.7	4443.34	5891.03	7943.91	4152.25	3456.83	3702.42	5411.47	4724.24	4560.51	3747.67	3923.27	6484.56	4676.55	3937.97
200611_s_at	2851.83	2315.45	2331.43	1975.17	4571.79	2505.48	1528.24	1799.5	1942.03	2866.16	2402.3	2321.3	2487.14	2820.38	1558.33	2586.91	2116.64	2392.65	2526.77	1720.57	2385.18	2729.03	2953.96	3595.14	3765.24	2371.52	1939.82	3192.98	2978.46	4681.44	4306.06	2775.29	4207.59	3718.51	1276.87	2650.24	3970.55	3458.82	2852.38	3245.51	3412.8	1345.82	2838.8	4464.78	3256.91	2770.34	2089.34	3287.81	2588.08
200612_s_at	1227.53	1992.89	1687.52	1472.19	1524.68	1457.34	1518.74	1383.87	1227.92	897.404	2004.21	1132	1108.14	1069.45	1975.93	1314.71	1181.03	1475	1237.24	1830.21	1423.47	699.338	670.674	943.229	633.179	718.663	691.177	1718.88	676.568	1730.69	1087.21	1203.99	1002.44	440.154	869.346	1479.96	2089.69	1134.84	1153.22	1508.66	1169.57	1652.49	1051.36	1356.68	1215.37	1493.49	751.489	1108.8	1261.79
200613_at	1809.09	1995.47	2348.65	1771.4	2580	3051.35	1708.09	2251.8	1978.51	2029.93	1782.02	2158.58	2083.25	2862.09	1445.01	2759.2	3059.72	1786.84	3246.26	2062.61	1490.04	2236.05	2814.17	2020.84	2846.63	1744.47	1622.76	2476.46	1459.35	3310.64	2662.78	4579.32	1203.56	2898.02	4802.24	2163.31	4200	2796.28	2691.91	2564.83	2688.95	2257.55	2797.11	2619.44	1821.89	2343.73	1910.55	2231.32	2423.78
200614_at	6967.34	8948.83	8402.89	8034.32	7534.84	9222.6	9171.93	8368.2	8028.14	8536.07	8925.29	8224.04	8412.76	6188.23	9601.45	7948.18	7832.79	8247.71	5376.98	6757.13	7551.98	6925.53	10305.8	7580.16	7831.04	7163.77	6826.78	9016.82	8900.05	6536.47	6848.89	8006.04	10658.3	7518.84	10207.3	7376.67	7438.93	8596.98	7842.05	7953.48	7654.51	6620.33	7007.85	7129.75	7971.06	9433.3	7466.67	6073.56	7432.43
200615_s_at	697.025	210.148	586.168	522.031	671.755	501.837	506.581	399.734	692.628	491.041	1043.99	675.531	545.068	842.248	1353.66	1075.34	552.018	990.161	881.07	848.039	963.316	737.581	1288.8	921.479	735.512	732.692	782.909	666.691	750.706	2075.56	855.414	608.916	775.262	571.281	878.788	727.534	1409.3	653.216	576.1	650.138	653.359	785.1	917.42	1118.85	1121.71	602.796	578.102	921.616	630.169
200616_s_at	1400.04	1835.04	1556.37	1122.01	1191.71	2071.52	1314.18	1383.69	1767.29	1422.08	1574.49	1238.13	1778.33	1191.19	1265.23	2755.01	2235.81	1598.51	1321.52	1895.11	1257.69	1355.49	1345.12	462.113	1056.66	1300.46	1587.88	691.031	1970.41	1527.83	910.515	2009.13	1504.16	1230.05	1885.35	1084.55	955.401	1611.95	1799.88	1376.17	978.467	1152.12	1297.89	1464.61	1321.14	1046.09	1109.9	1036.76	685.797
200617_at	1328.66	1275.02	1758.01	1821.83	1491.02	2729.3	1454.52	1628.1	1894.47	1438.59	2204.19	1242.73	1525.63	964.879	1038.68	5026	2887.86	1546.17	916.873	2043.27	2300.03	1732.93	1292.09	524.029	1071.42	1441.74	1317.46	1050.49	2444.01	1603.05	1157.76	3439.67	1779.99	1309.27	1950.22	1533.57	1243.86	1983.58	2407.87	1635.35	1393.95	1226.38	444.178	1092.89	1093.53	1206.62	1210.96	887.111	747.169
200618_at	2090.81	2392.29	1653.15	1518.53	2497.48	1849.48	3433.3	2345.18	1638.77	2008.92	2001.86	2584.94	2507.99	2777.49	1843.22	1069.36	2058.2	2552.61	2339.8	1219.58	2315.26	2294.84	1523.68	3499.93	1938.35	1734.83	1479.46	2239.77	1958.27	2670	2861.95	3234.69	3108.79	2555.39	5571.84	2632.21	2571.88	3977.24	2518.5	2704.95	2668.44	1937.32	1932.61	2266.93	2698.03	3421.35	2156.82	2049.22	3276.8
200619_at	917.408	975.161	1164.98	882.604	1095.06	987.01	987.642	992.195	987.372	1068.12	1324.16	868.396	1266.36	1018.1	919.664	3076.4	1461.81	993.087	1086.11	1042.98	1118.11	1538.34	1762.3	1211.17	1307.13	1206.49	1228.68	962.521	1245.77	2879.31	843.029	1119.67	1139.43	1329.24	2029.31	1169.61	4406.73	1247.55	1179.97	1678.49	1006.27	1110.25	1084.38	1319.17	925.33	827.336	1174.75	1081.9	1505.54
200620_at	6224.02	6904.91	5581.66	6120.49	7702.04	11328.2	4390.07	6079.22	6249.42	6652.67	7440.06	5169.69	7209.47	4764.9	5178.74	5003.35	6041.5	5172.18	5027.12	10248.7	5711.56	4255.05	4956.41	4000.95	4905.95	5122.88	7051.77	6107.76	7700.31	3876.2	4015.18	5751.44	5211.97	5351.08	3867.47	7735.04	4144.1	3835.2	4400.69	5923.09	4886.6	5856	6027.78	4244.2	9010.34	5674.74	4851.24	8244.89	5779.57
200621_at	2678.86	3950.74	2664.78	3103.49	4021.29	2792.02	2830.97	3366.74	1950.9	2681.46	2256.53	2517.41	3377.95	2164.88	1214.45	1910.32	1896.51	2633.15	2380.17	2315.55	2606.81	3920.56	1449.36	1724.17	4342.16	2325.49	1298.38	3016.01	2829.65	1910.76	1985.56	2365.5	2568.86	2120.31	1083.13	4255.04	1614.32	2616.03	2568.38	2452.51	2159.33	3086.35	2207.21	2323.75	2668.76	2013.59	2060.63	3045.71	3695.08
200622_x_at	656.007	856.713	952.224	460.674	643.781	771.534	583.357	778.744	429.838	552.266	811.941	1049.45	858.279	1336.9	844.117	669.992	863.579	636.728	1043.29	476.04	674.144	730.231	696.631	851.568	517.105	871.751	710.207	525.636	848.296	774.21	821.815	772.512	825.36	622.971	906.406	679.931	914.757	575.87	510.308	624.143	774.744	500.635	672.628	779.879	875.989	532.314	709.105	451.754	538.631
200623_s_at	495.683	1222.24	796.755	779.691	996.885	690.938	822.793	893.505	540.061	715.815	654.826	804.596	564.74	1723.83	737.634	819.079	1024.07	625.293	1147.39	427.826	902.476	717.539	395.922	1519.47	665.175	673.14	389.624	415.429	451.478	1612.51	920.533	1401.07	1078.25	1221.1	1569.36	1141.25	1289.42	879.665	800.81	878.733	834.225	891.072	981.523	495.761	603.106	436.211	671.058	491.929	610.75
200624_s_at	1683.73	918.984	2342.02	1153.58	954.885	2159.67	1630.61	1185.02	2863.32	2367.57	2322.98	1988.62	2014.81	2161.06	2746.61	2162.52	1577.86	1557.29	2399.28	4120.26	1744.09	1498.37	2541.39	2492.88	1862.53	2839.91	3056.33	1830.97	1646.24	1489.87	1941.62	1501.99	1580.61	2002.97	1898.47	1406.61	1049.63	2212.65	2265.47	1844.54	1858.01	2441.87	2884.1	2423.05	2589.8	2438.99	2478.01	2573.15	1593.83
200625_s_at	3269.7	3670.97	3811.27	3554.03	6201.71	4602.66	4948.78	4022.28	4290.79	4857.08	3953.18	4384.95	4240.46	3747.2	2682.99	4359.56	3341.68	5873.5	4502.56	5312.53	4091.19	3260.4	2238.67	5383.89	4927.91	3938.67	3200.17	2848.47	3176.79	5629.67	4563.11	4544.83	2919.16	5174.04	2213.97	6151.75	4990.85	3893.66	4158.34	4303.84	5009.03	3737.71	3813.81	4541.74	6146.98	4749.85	4563.04	3501.79	3627.63
200626_s_at	2631.8	2685.46	3742.98	2709.33	2373.94	3172.37	3116.97	3098.31	4065.36	3098.66	3028.6	2662.22	2934.49	2677.83	3825.71	2861.38	2392.09	3293.31	3313.13	4056.24	3112.08	3299.17	2255.73	3509.96	2946.64	3460.71	3637.44	2693.22	3769.3	3225.35	2583.25	2716.42	3386.58	2708.62	3481.44	2247.59	3552.97	2759.2	2781.95	2745.73	2826.8	3072.87	3808.01	3023.33	2661.07	2814.76	3272.2	3400.31	3214.29
200627_at	4864.8	8060.77	4659.9	4661.25	4169.73	5924.85	4566.71	4849.96	6121.89	4463.39	3958.87	5095.23	5394.55	6231.47	5088.92	7453.74	6706.41	4716.15	4889.36	6371.44	3335.51	5963.72	7157.75	6578.21	4385.58	6145.99	6088	4485.99	5134.51	4710.49	7240.19	6041.46	5422.07	4795.58	8868.49	3882.73	7552.46	7072.18	5118.99	4443.73	4511.45	4100.34	4711.19	7508.78	4972.63	4270.3	6485.89	5253.08	7757.5
200628_s_at	1816.81	416.245	772.284	813.76	788.112	757.724	1238.45	824.583	1108.44	641.456	1268.2	2272.48	1006.68	1979.07	1155.74	838.722	1446.84	1010.43	1233.45	622.471	658.389	1086.22	1406.41	3136.34	636.196	2361.44	1474.36	1040.63	627.432	1310.76	2761.83	1287.74	953.139	892.556	758.68	956.857	1633.9	855.701	1647.8	867.76	670.681	1100.32	1070.88	2248.93	763.92	1165.34	963.905	1012.4	864.382
200629_at	2659.91	940.776	1379.58	922.864	1210.64	1084.47	1654.4	1253.48	1528.95	878.792	2660.17	2719.89	1379.42	3852.72	3058.54	1440.47	2899.42	2274.83	2353.61	856.041	1266.74	1891.11	3119.77	9088.39	669.058	5744.16	3651.5	1769.74	1420.8	3470.57	6027.94	2215.05	1808.32	2686.54	1229.96	1409.73	5611.99	1548.86	3894.64	1097.04	1703.62	1692.33	2609.32	5391.97	1512.24	2091.54	1674.8	2134.5	1763.5
200630_x_at	3722.42	3588.52	3229.56	3702.63	3922.35	4165.74	4092.2	3540.06	3552.9	5065.9	3167.59	4626.6	3590.75	5180.31	7822.49	6667.39	4840.33	4202.67	4738.23	3818.61	4214.29	6423.12	2894.63	4590.61	4340.05	3834.28	4912.69	2593.51	2491.69	6023.52	4199.66	3732.17	5115.96	3720.85	4633.69	3096.98	4744.28	4418.46	3708.48	4658.56	3144.84	3136.28	3341.53	3540.77	2673.17	3617.79	4290.13	3228.49	3393.85
200631_s_at	2974.33	2108.7	3017.03	2688.95	2638.39	3641.9	4371.94	2781.62	2361.57	3182.13	2629.64	2976.19	2086.91	2842.85	4510.77	4699.32	2161.03	3354.99	3029.89	3242.24	3268.25	5317.05	3227.96	3752.51	2408.84	4015.98	3383.3	2577.6	2124.21	6465.92	3832.98	2578.82	3234.2	2759.56	3169.15	2938.05	4808.73	3306.21	2967.76	3998.44	2653.64	2996.03	2714.53	3519.3	2235.7	2681.72	4262.21	2944.44	3338.95
200632_s_at	2883.92	3286.25	2882.5	2929	1779.66	3556.52	1972.82	2634.26	5780.55	2185.63	2360.83	2580.94	1900.84	2065.63	7031.98	10494.7	13954.2	4409.68	2545.45	13128.4	5934.96	2462.1	6458.18	1682.64	8464.65	3028.33	6179.36	10034.5	4344.29	1871.37	3415.88	2468.77	3103.14	3037.49	2868.55	2355.54	10295.5	4925.76	4028.19	4660.93	4488.34	1673.7	2668.03	2569.58	3894.81	2477.98	5935.77	5373.47	3856.04
200633_at	18022.1	24814.9	17640.6	19075.4	16112.9	18596	12546.9	17355.7	16340.7	14600.3	16705.1	19354.5	18152	17142	14872.1	16472.1	15077.7	13479.1	17257	19160.1	18517.8	16094	12507.9	13588.9	20638.7	14281.5	13747.7	16963	15688.7	15486.1	15759.6	17364.2	17205.2	14181.2	9588.03	20910.4	14874.9	16151.8	16527.9	13671.1	15082.2	14893.2	13028.7	14875.9	14686.6	13299.4	10744.8	16709.7	16419.2
200634_at	3626.04	5108.59	6966.57	6167.23	6811.54	6567.24	8402.5	5192.71	5134.32	6045.35	7519.89	4304.1	6601.94	7632.8	3145.61	7295.46	7430.33	6623.49	5677.33	4430.88	4872.76	10666.8	2989.75	8380.43	6633.99	5888.04	3890.71	9523.44	9071.43	9417.49	6061.23	4976.38	7302.48	8277.14	6859.4	6792.88	8567.47	8572.5	8549.23	6830.47	9430.16	4422.2	4832.18	5609.03	6215.85	3719.99	5837.96	5655.73	7163.72
200635_s_at	766.181	1088.21	862.184	604.954	996.642	790.922	505.287	669.85	1122.19	1523.31	1229.28	349.938	438.861	818.705	1283.57	621.489	1085.67	1034.59	1090.67	1885.16	1054.54	750.611	557.203	629.594	646.759	836.522	1004.01	961.044	625.066	568.532	557.769	1390.66	1527.74	1360.11	899.056	1234.92	741.204	817.226	935.435	1140.06	1762.77	893.514	840.82	538.193	1397.18	1179.17	1074.33	717.815	792.046
200636_s_at	1808.16	1947.26	1726.91	1874.96	2096.55	2828.88	1461.57	2297.51	2336.85	3844.57	2755.59	1410.22	1637.28	1819.61	2361.88	1631.77	2190.27	2324.68	2112.15	4107.87	2255.52	1950.99	1605.8	1122.83	1990.7	2346.01	2175.92	1887.82	1641.58	1675.09	1249.41	2653.91	2852.34	2627.79	1982.18	1666.02	2185.32	1772.38	1840.25	2031.82	3385.16	2052.63	1640.28	1946.79	2508.07	2731.74	1995.13	1280.51	2392.28
200637_s_at	590.37	647.794	573.54	424.331	768.07	727.984	372.136	548.943	775.707	1082.17	1062.9	304.541	536.683	949.547	644.719	573.745	857.109	764.736	664.164	1326.47	734.661	659.166	369.432	447.185	450.676	539.759	622.931	871.428	530.919	364.127	552.706	1019.7	1248.5	806.229	727.512	793.384	521.336	670.862	738.81	822.476	1122.53	629.422	559.281	413.473	1125.43	1204.68	730.71	582.339	547.362
200638_s_at	3047.65	3760.58	2348.56	3262.94	3320.54	4322.64	4239.97	2980.43	4604.48	5946.16	3856.62	3196	5791.67	4272.19	2911.87	5727.96	5493.35	3210.93	3998.02	1802.54	2494.39	4056.42	5623.28	8010.39	3185.61	3030.55	4741.03	6117.67	3207.38	6478.22	4578.17	3786.66	3785.16	3876.89	5957.97	4480.42	6442.59	7042.69	5686.33	5888.01	5354.3	4170.22	4611.4	5896.95	5016.18	4054.61	6082.16	4509.8	4689.53
200639_s_at	4852.94	6072.18	2995.58	3455.16	4676.87	3406.5	6955.31	6004.8	5049.93	7418.79	4988.67	3069.54	5379.62	3340.3	3559.62	5799.18	5983.49	3727.09	3820	2712.94	2794.94	2838.78	6277.55	8119.73	4556.78	2722.37	5908.33	5715.65	3782.19	6844.95	4186.49	3505.29	4337.18	3480.23	5106.81	6366.61	6810.32	7447.27	5585.6	4547.95	5050.14	4031.9	4400.95	7719.44	3675.07	3220.88	6899.58	3631.83	3904.49
200640_at	7003.29	7887.69	5272.05	6941.34	7842.02	7348.18	8410.27	7290.49	7129.68	9761.08	6413.78	5164.63	8257.6	5283.02	5336.21	8358.36	10052.4	5671.91	5433.94	3945.68	4288.25	6414	7002.76	10430.5	6369.26	3793.23	6815.2	9247.44	6586.03	10129.9	6983.6	6276.78	6607.43	5978.71	9470.63	9526.78	12301.2	10162.5	8567.04	8446.41	8475.51	5561.11	5225.99	8849.96	6506.35	5120.2	8198.6	5508.51	6260.79
200641_s_at	3951.87	4408.91	2339.91	2518.79	4165.11	3465.9	3211.24	1958.58	3454.73	5140.85	3500.57	3002.52	5616.59	3806.47	2073.11	4947.9	4898.21	2270.02	2918.05	1443.45	1405.15	2794.43	4046.08	5761.93	2742.42	1923.84	3709.16	4820.72	2594.48	4076.61	3437.67	1805.9	2717.83	2481.24	4579.83	3164.5	4685.79	5754.19	4554.67	4948.57	3660.27	2588.42	3466.98	3955.58	4382.02	2986.53	4998.09	3950	3528.55
200642_at	6047.89	7401.41	7061.22	4179.09	3311.66	10952	4724.61	5367.79	5109.46	6152.16	7586.94	4269.4	6124.77	6777.44	5255.97	6699.84	6371.92	4737.19	9037.74	10574.2	4749.09	4631.05	3045.35	4154.13	4453.05	5295.59	9115.35	5651.45	9098.57	4343.3	4303.89	5550.34	5424.88	4184.73	9558.32	6013.34	4597.74	8721.88	6077.56	8086.88	3873.51	4138.21	4774.54	7023.44	5654.54	4294.19	4666.13	4103.44	2977.62
200643_at	1166.16	1637.96	1489.89	846.084	1015.75	1491.32	1386.39	1215.53	1241.68	1255.85	958.252	953.185	943.403	951.371	908.538	1521.3	1554.54	1382.35	1221.69	948.337	1515.21	1546.24	2773.21	1228.96	1788.69	1278.84	1001.77	1308.59	2428.65	931.292	1336.9	1289.41	1729.09	1551.86	1271.66	1444.02	1266.92	2388.59	1074.58	975.372	1334.54	1264.26	930.257	1230.43	1070.36	1233.38	870.111	786.443	961.469
200644_at	3107.3	3086.29	3036.19	1203.17	4226.23	2763.17	2844.22	2801.28	1185.17	4079.5	2183.75	2366.34	4846.4	3429.65	6323.05	6284.49	2873.22	1710.7	2517.38	2658.66	1831.49	4168.27	983.778	2951.82	4369.83	2329.5	3909.29	2653.82	2580.72	5705.34	1965	4658.81	6247.88	2801.35	7929.23	6930.26	3773.19	4462.33	3189.45	5598.89	3952.65	1590.24	2190.12	2189.59	5544.31	2924.25	3014.29	2846.04	1947.49
200645_at	4703.58	6751.48	5692.56	5361.45	5102.01	5848.82	4361.45	5967.02	6710.97	6245.49	5334.6	6139.4	8365.18	8371.96	4464.13	6893.44	6720.57	6511.06	5855.48	7056.74	7455.62	7021.2	3067.19	6016.55	7058.72	7660.51	3740.21	5964.87	7736.21	4881.94	7152.14	7870.81	9332.12	7086.05	6253.36	5978.68	7214.06	7953.12	8473.74	7273.37	7794.01	6202.16	5806.31	5549.09	5919.39	5696.73	5955.37	6899.49	5620.09
200646_s_at	380.466	776.48	661.997	447.377	477.202	914.139	593.445	465.782	390.741	736.861	853.857	781.29	607.363	1135.91	550.129	985.57	789.724	544.799	463.546	759.599	1219.61	496.64	514.664	746.843	630.44	449.079	456.187	767.622	605.793	536.72	751.307	819.588	828.805	615.7	404.927	612.626	271.479	500.506	519.094	577.421	539.786	645.46	609.591	290.638	789.056	687.704	505.568	677.295	364.337
200647_x_at	2660.11	2368.8	5492.92	3516.15	3229.47	4379.4	4849.72	5468.67	7826.23	1274.09	3779.29	2303.44	3049.37	2709.82	2324.35	4359.24	1193.83	3408.96	3618.27	6812.85	3911.6	2472.76	5693.97	4195.9	1899.29	4494.75	2604.47	9395.94	2729.13	1584.19	1392.55	3673.97	3087.84	2904.3	3686.86	5976.49	5199.42	4091.37	3027.61	6099.7	3346.25	4607.76	3131.62	3790.81	3375.98	2614.36	2339.67	5218.61	4360.88
200648_s_at	1262.31	1608.21	1090.51	918.479	989.089	2041.62	660.491	855.087	2128.68	2250.38	2459.23	2546.39	2258.1	1865.7	2665.14	1265.08	1266.18	1806.79	3026.1	2910.91	2217.26	2346.9	2335.92	2233.41	1284.74	2917.67	5963.59	1618.59	1273.67	868.787	2920.64	2078.44	857.386	4777.49	1888.63	3868.08	599.606	1805.08	2338.76	892.412	1597.4	1621.2	1313.88	1836.98	4536.05	3371.49	3015.03	9309.14	1894.11
200649_at	1417.31	2430.21	2029.42	2445.54	2052	3257.6	1734.96	2060.1	956.716	1768.66	2137.47	1949.81	1653.48	2618.78	1618.82	2399.17	1919.02	1701.52	1578.26	1711.05	3021.63	1352.95	1016.8	1994.5	1749.2	1392.61	1263.86	2291.1	1972.37	1627.76	1920.37	2221.42	2297.68	2119.49	1273.81	1632.5	1061.58	1581.54	1583.05	1549.86	1819.19	2014.61	1659.3	1264.58	1944.63	1984.9	1488.74	1413.17	1224.46
200650_s_at	8847.49	7592.21	10738.1	10310	12263.1	11560.4	11329.8	8780.11	11610.7	8058.2	9251.27	11876.8	10705.8	8993.93	16476.6	20098.2	14973.2	14180	16094.5	16131.5	9468.56	14490	21529.8	13431.8	16826.7	14006.5	12215.1	10165.6	14652.7	11466.9	12730.8	12913.7	9589.45	11583.2	14971.4	9110.25	23915.7	12317.7	11580.8	12213.5	10528.6	8514.5	12368.8	11290.9	12458.4	11184	13792.9	14063.5	11285.8
200651_at	14339	9821.35	20896.8	9613.82	7343.83	11577.6	8860.61	9449.99	15827.7	8305.73	9654.73	12534.3	6453.25	7818.32	10437.6	17448.6	9442.03	17123.6	10052.4	22693.7	12028.5	20083.9	10136.4	10841.4	14077.7	15712.7	14859	11073.2	9731.83	18224.1	14409.5	8750.69	8690.25	10059.4	12650.2	10364.7	16671	9380.04	11369.8	11009.1	11984.6	10299.6	10468.2	12375.6	10998.7	9304.5	11395.4	14864.2	13662.9
200652_at	4188.39	4520.34	9120.19	5566.47	3817.19	7000.07	6901.54	5877.12	3511.3	5206.08	3699.47	4425.56	4871.91	4612.67	6713.81	5470.89	12143.4	6098.72	6296.15	5883.29	10189.4	5843.48	5302.24	3098.82	5251.4	6550.1	3027.29	4863.67	13326.5	3489.75	3763.93	3872.26	5871.4	4876.3	5237.75	5772.34	3644.09	5564.71	5410.93	4780.79	5105.31	3619.92	3241.26	5838.57	6402.67	5738.87	5769.07	5953.12	3647.89
200653_s_at	1886.33	2045.3	1796.78	888.215	1932.52	2060.4	1634.17	3562.54	1541.7	2679.66	2117.04	1736.43	2033.6	1505.41	3086.71	1908.64	1525.99	2605.34	1802.1	4689.28	2236.74	1353.88	1217.37	1931.67	2536	1716.26	2130.51	2174.34	2271.32	2010.44	2385.58	1431.16	1145.71	1816.37	1321.13	1727.53	1054.86	2032.61	1707.25	1681.16	2002.33	2474.04	2095.98	2672.69	1998.08	1633.28	2131.27	1602.96	1624.82
200654_at	9715.35	10823.1	10519	7942.74	8018.81	11083.7	9653.76	8619.75	10636.5	8318.59	11475.7	8576.35	10830.2	7664.55	9963.82	14307.5	13205.1	13029.8	9055.38	6714.42	10605.4	10482.5	16742.4	8076.61	11081	9957.16	9428.46	13906.1	16950.5	6062.58	9376.82	11653.9	14323.2	12337.4	18740.1	9720.43	9534.12	12172.9	11103.4	10620.5	12316	8439.31	9179.23	10001.8	9819.1	12715.3	9197.89	12261.9	8116.43
200655_s_at	3903.97	4588.54	4403.04	3602.79	4133.02	4566.54	4145.21	5157.95	2976.1	4497.67	3314.24	3488.83	3353.63	3629.5	5872.2	4154.51	2460.56	4859.13	2734.01	8527.52	3512.94	2270.85	4487.52	4056.46	4330.37	3029.5	3386.22	3632.06	4398.79	4510.48	5141.39	3643.66	2033.29	3188.15	2244.28	4111.94	2822.14	3036.06	3933.41	3180.96	4178	3753.76	3808.63	4318.75	3497	2953.09	3130.2	2931.23	2976.07
200656_s_at	4181.72	4212.35	3201.63	3466.19	2346.72	4145.88	3727.44	2525.77	4127.47	3409.54	4943.77	3145.08	5720.39	2798.87	3992.79	6219.84	6912.11	4945.48	3785.72	3021.08	4508.34	3628.15	10037.9	3678.94	4263.42	4211.95	4582.64	6962.99	6249.03	2159.3	3193	3808.59	6966.96	3415.66	7551.78	3681.08	2677.45	4967.08	4264.84	3702.76	4563.78	3723.97	3317.74	4392.28	3892.08	4730.23	4261.49	4859.75	3022.71
200657_at	5554.24	7892.47	9518.74	10425.1	5724.6	7204.74	6158.27	7475.79	10278.8	8735.53	5691.86	8293.29	7966.69	8738.11	8358.09	10961.7	4235.78	4928.8	6202.44	9891.91	5898.68	16466	10074.1	7469.6	7512.9	7753.92	6320.07	6183.35	7088.46	11624.6	6797.3	9108	5577.52	8519.54	9658.63	8026.21	10320.1	4706.95	9327.3	7880.18	5265.74	6168.43	5750.36	7533.72	6770.81	5754.13	6991.43	8834.79	7570.87
200658_s_at	1225.02	1049.32	832.943	680.34	777.463	1360.67	1016.1	832.454	1034.06	1019.32	1077.03	844.581	882.584	912.043	957.571	890.874	1202.92	884.407	1603.94	1159.41	1101.62	1269.72	1269.87	1320.41	1138.04	812.636	1477.19	863.627	1136.53	1976.33	1183.53	1137.42	2042.49	864.671	4318.33	947.206	2040.62	1631.89	1031.39	1365.45	1103.01	973.441	1050.04	1350.43	991.881	1234.41	1030.73	1213.99	1267.39
200659_s_at	458.87	428.62	441.815	695.945	430.566	755.428	469.011	445.649	384.097	279.413	474.592	308.984	359.4	412.849	424.492	343.152	455.395	474.975	496.069	433.974	542.49	400.512	565.18	437.136	421.914	312.106	335.384	485.632	428.02	764.062	520.347	535.154	743.464	271.058	1514.99	611.753	672.8	604.328	342.723	737.927	358.776	528.517	414.982	236.796	394.8	317.949	410.136	487.879	701.462
200660_at	4528.72	6442.1	7403.06	4816.21	8020.4	4940.84	5109.74	4865.93	5863.84	7539.01	5920.04	3998.44	4118.88	4335.47	6442.27	5790.98	9841.35	6657.54	7564.74	3347.46	10467.2	12901.8	7223.95	10163.9	8008.57	7467.77	8719.99	9096.67	9342.07	4289.13	7756.61	10795.5	4024.28	10458.7	572.929	14376.3	7713.2	7566.66	5981.96	8995.64	10565.1	5652.86	8767.94	11546	12880.2	8291.7	6946.62	8565.9	8050.79
200661_at	2344.31	1931.02	1163.21	1845.83	1776.24	3140.88	2310	2317.15	3653.8	2596.11	3074.38	2400.68	1438.13	2610.09	866.411	2695.99	2005.12	1999.36	2859.68	1298.96	1771.36	3309.93	2991.36	2850.84	2951.62	1565.64	1312.01	5199.98	1544.61	1616.48	2764.51	2515.88	4225.72	2418.58	1884.85	1880.93	2435.94	2554.43	2341.59	3249.9	3691.44	1687.81	2872.73	1750.92	2306.24	3213.8	2311.68	3147.38	2424.92
200662_s_at	3289.09	2965.7	7655.9	3099.38	2431.22	5266.6	4384.98	3160.71	2935.78	3587.41	3383.36	2880.2	2704.8	1568.92	2648.38	3189.06	2854.04	4463.98	2203.4	4019.69	1933.32	3963.31	3040.53	1801.68	2553.15	5665.27	3471.46	3208.95	3452.75	3532.4	1946.53	2053.38	2644.34	2323.01	4149.53	3020.69	3086.97	3106.08	2861.33	2547.42	2369.11	2097.75	1796.84	2443.2	2272.05	3065.94	4301.09	4556.14	2755.01
200663_at	14594.5	16748.3	12380.1	18072.3	13652.4	20426.5	11972.9	12635.2	12853	9396.98	12040	11540.5	12118.3	10880.3	12142.2	10087.2	13129.2	13105.8	9651.11	12757.5	9078.85	12895.9	11980.9	12355.1	12610.9	11747.6	8353.82	13071.9	13330.8	12339.7	12963.4	15705.7	15164.4	10761.3	9322.32	16961.5	16069.5	10980	12913.4	12027.1	11207.8	9588.47	14239.3	11298.9	16114.2	11433.5	12560.2	16831.2	13644.2
200664_s_at	861.689	638.441	1061.94	1001.29	911.734	557.777	947.281	844.33	1155.28	1553.85	624.696	887.631	1369.34	997.484	1004.47	793.221	821.117	922.974	1396.5	791.884	510.728	893.066	676.338	931.473	459.249	578.558	989.863	1039.18	343.132	683.386	1027.77	709.716	724.632	660.141	575.61	835.996	765.031	1054.89	1053.77	797.076	593.209	821.239	683.253	994.195	1450.77	847.137	5012.63	808.992	788.817
200665_s_at	4606.42	4727.46	3314.09	2536.21	9064.18	2505	6395.96	5471.1	4365.12	7792.82	3668.89	6398.34	7629.55	6106.15	5888.58	5282.09	8244.79	8144.78	4610.74	1296.93	4476.7	6902.76	5681.52	7365.94	15762.5	9320.59	5227.35	8105.18	6892.37	9095.58	6648.58	8423.68	6280.99	7341.95	3594.64	4149.7	4342.99	9000.77	9403.02	7937.91	13812.3	7202.85	8813.34	8030.25	7681.91	7065.55	7719.01	11405.4	4432.46
200666_s_at	967.523	1365.56	1625.61	1450.55	1254.83	1057.55	1842.15	1694.17	1607.15	2420.52	992.359	1229.83	2273.1	1306.65	1689.37	1075	1382.14	1419.54	2008.8	1729.1	776.574	1154.89	923.165	1548.83	786.39	746.765	1714.84	2027.66	700.075	1091.35	1615.05	1170.23	1250.53	1270.51	1060.2	2001.45	1450.23	1459.48	1929.21	1458.04	1132.31	1591.32	1082.98	1507.71	1819.11	1236.21	6935.63	1240.44	1253.52
200667_at	1764.03	1887.42	1712.31	1741.23	2027.73	2040.24	1279.93	1753.41	2194.72	1415.93	1813.9	1693.96	1227.79	1210.32	1574.57	2093.68	1446.17	1943.18	1660.96	2115.93	1875.7	1652.94	1815.98	1836.51	1340.66	1742.06	1472.09	1871.38	1623	2501.75	1903.83	1283.81	1390.14	1720.44	1130.92	2026.81	1604.61	2602.44	1750.25	1576.52	1649.25	1469.59	2028.96	1503.96	1716.42	1147.43	1739.62	1695.77	2187.95
200668_s_at	4222.33	3643.02	3324.94	2533.13	4201.78	4695.86	3230.17	3451.47	4795.59	3063.67	4538.14	4610.88	3204.45	3519.51	3348.1	5334.03	4021.46	3636.5	3092.12	3769.44	3375.7	4026.91	5876.46	3841.38	3586.32	4397.46	4183.11	3507.23	4439.5	3819.76	4604.89	3080.35	3812.5	4338.54	2951.09	4317.55	4844.92	4815.6	4375.32	4202.58	3785.73	3181.5	4554.04	5365.54	3373.83	2860.95	4376.16	3981.98	4904.05
200669_s_at	2292.49	2124.94	2005.01	1574.01	2298.37	2789.14	1713.48	1729.33	2768.4	1608.69	2330.37	2088.09	1905.41	2192.39	1969.49	2720.63	2255.64	2384.57	2353.05	2538.19	2095.2	2404.42	3382.27	2518.97	1874.27	2890.86	2618.42	1695.38	2454.43	2194.67	2672.81	1490.67	2405.26	2408.34	1697.25	2128.95	2376.55	3069.3	2507.95	2334.09	2288.36	1838.83	2686.24	3009.45	2569.72	1578.26	2357.8	2387.9	2643.99
200670_at	5451.26	2190.25	3146.42	2266.08	1663.11	4392.37	4025.71	3871.79	5128.03	5162.3	4908.17	8492.41	7782.41	5248.22	6087.1	7576.87	6356.41	3509.73	2906.78	3218.76	5149.34	4722.3	6148.03	1661.16	3185.59	7580.83	5172.92	2476.3	3835.39	1645.43	3223.11	2929.56	1303.49	7129.96	3742.01	3650.86	1157.49	2906.94	1956.17	2016.48	1803.21	4138.89	3299.78	3342.71	2806.59	5083.63	3024.48	3627.78	2285.92
200671_s_at	22.1057	245.386	122.445	21.7679	33.9727	129.807	20.0418	42.42	19.5491	120.989	94.7784	33.6146	99.7639	186.796	21.5433	96.9118	62.3393	7.50002	25.6907	5.68879	31.4288	33.8902	88.0157	116.919	8.86823	39.0278	41.2715	189.203	59.4812	123.742	5.47518	175.107	29.3711	98.8528	127.68	311.36	44.5975	144.592	62.386	195.537	79.1503	160.939	48.1823	107.179	155.934	10.8984	77.0561	80.8922	97.9103
200672_x_at	753.737	1345.62	470.276	655.798	1151.87	297.529	420.895	889.604	319.05	493.656	423.423	677.618	799.015	465.863	416.231	487.277	555.456	451.674	383.77	371.231	648.183	571.917	554.203	607.18	294.058	472.619	298.464	786.792	562.514	541.233	414.708	701.648	569.602	526.995	475.739	1275.27	373.563	586.654	524.711	814.017	543.53	606.035	539.935	502.822	465.336	395.902	529.929	550.829	534.137
200673_at	4985.14	7798.62	8478.94	5272.83	5990.64	6727.12	7096.9	7428.26	4936.52	7769.55	8476.32	5692.99	7041.8	5681.09	5794.66	9642.24	7185.44	7522.34	6245.91	7653.47	7918.45	5584.14	6410.59	5357.73	7151.96	6482.65	7429.28	8575.75	8742.19	6451.32	5248.48	6450.89	8775.22	6595.6	5125.17	5719.46	5626.73	6142.02	7968.36	7795.37	8307.94	7869.45	5873.09	5791.56	7918.61	7300.93	6020.53	7295.45	6284.42
200674_s_at	19183.9	14845.4	24628.8	17478.6	15091.8	16919.3	13400.2	15063.4	14360.7	14256.7	14139.2	17457.3	11820.2	16076	12794.2	22346.2	12764.5	19055	12244.2	21714.8	12956.9	20612	6036.45	11031.7	16752.7	18090.6	18659	16038.6	15683.9	26920.5	18391.2	13785.5	15937.3	13904.5	18419.3	15074.6	20169.9	13094.4	18746.8	17324.7	15522.5	16054	12531.9	11907.7	12156.9	13555.5	14662	15682.8	17774
200675_at	6721.55	7555.05	6137.15	7960.08	4817.9	9379.78	6067.88	5443.28	6096.05	6499.95	6879.33	8030.55	5310.12	6687.4	5620.83	4615.24	6257.81	6831.74	5013.07	9824.37	7406.57	6399.04	8308.08	6263.31	6207.29	5981.04	5326.93	6688.07	7710.45	4073.88	7467.31	7616.66	5734.58	6395.56	5159.92	4347.32	5956.05	4308.97	6494.6	7384.91	6590.5	8240.51	7078.93	5259	6774.83	5790.83	6144.33	5896.34	5668.67
200676_s_at	230.831	312.659	320.093	315.496	374.494	364.912	262.244	265.506	255.117	235.126	306.06	258.952	252.298	240.795	221.882	245.414	412.109	241.964	209.297	176.584	298.737	245.068	219.394	227.891	268.349	261.92	216.526	292.972	273.855	235.38	230.494	203.03	181.343	191.195	283.75	285.438	162.001	219.555	249.692	215.554	256.921	439.611	247.838	312.443	231.858	260.94	252.344	294.006	234.649
200677_at	4879.23	8539.88	5996.2	5193.22	7066.13	8655.8	7149.62	5091.63	6929.51	6233.33	9494.16	5685.49	6452.37	6023.88	4210.73	3558.33	5063.36	6097.41	7772.33	5976.04	4398.91	5001.95	9017.81	5412.81	7754.35	6179.68	4973.59	11041.4	6599.48	4305.76	4404.27	5199.07	4338.87	4859.73	2685.92	8852.87	3728.39	6243.29	6635.42	9127.61	7243.79	6070.25	6616.85	5424.41	7789.26	6335.06	5272.32	6828.24	6442.29
200678_x_at	4242.01	3883.52	3175.04	4490.59	4051.32	4555.12	4024.99	4401.21	2861.81	3793.53	4878.07	6741.21	3016.01	5524.58	2471.24	2667.96	3590.63	4183.5	4415.99	2933.61	5144.85	3043.54	2768.18	4080.69	3042.7	2901.45	2792.89	3786.66	3436.31	2673.81	4963.33	5054.29	6793.4	4027.13	2196.75	4230.37	2876.53	3682.14	3337.99	4942.99	5771.79	3072.45	3982.32	4290.74	5494.29	5909.44	3801.12	2364.41	3400.11
200679_x_at	2159.87	2162.01	2123.12	1522.54	2272.78	2027.65	1761.21	1853.24	1704.45	1927.62	2003.07	1738.92	1369.47	2257.87	2732.33	1807.35	1492.2	1323.56	4031.15	2201.06	1673.33	1983.8	1489.89	1888.5	1688.27	1995.07	1382.56	1919.38	2271.36	1745.89	1937.08	2077.46	1437.27	1963.23	3493.89	1712.88	2076.35	2149.42	2161.08	1912.19	1611.24	935.821	1936	2180.03	2204.74	1374.41	2174.88	2064.7	1717.78
200680_x_at	8339.77	6923.85	7772.8	6659.47	8634.94	7344.92	7035.1	6990.38	8819.22	9166.3	11471.1	10087.3	7191.59	9111.31	13809.4	7964.73	8919.22	7155.78	11631.6	11546.5	9462.82	10381.7	9908.28	8938.87	8157.99	9235.59	7860.26	12568.7	10503.2	9907.48	8957.49	10424.8	6469.02	8784.76	13689.9	9318.25	10404.4	8661.91	10226.4	6600.11	8530.49	6061.95	8233.64	9215.47	9505.89	7267.74	8992.08	8861.88	8951.65
200681_at	2135.25	3127.07	3258.3	3612.07	1899.08	2961.47	3898.82	4147.58	2157.64	5311.35	4102.25	5706.56	3273.27	3468	4723.9	7126.22	3825.18	3758.97	3952.85	2932.89	2646.05	2142.05	3014.55	4852.07	4289.74	2109.25	4463.31	3741.67	2339.96	6604.85	3674.63	2933.31	7387.91	3517.2	3921.56	2992.21	7914.01	4916.38	4442.33	4567.28	4857.46	2893.08	2548.45	4075	3208.71	6094.61	3543	3568.25	3547.95
200682_s_at	1555.99	2242.56	1513.48	1789.68	2303.05	2140.4	1968.73	1773.42	2529.75	2437.86	2358.84	1989.35	2854.82	2886.33	2603.87	2643.18	3433.61	1823.22	2448.28	1464.54	2242.58	2910.28	2686	2931.45	2500.66	2739.8	2384.41	1598.44	2637.06	4613.51	2172.42	2776.4	1297.16	2524.69	5903.18	2238.26	2699.67	1676.59	2087.84	2037.49	1695.53	2342.87	2064.41	3226.48	1905.57	2084.23	2503.48	2195.81	1751.51
200683_s_at	962.165	536.382	881.93	630.255	1206.17	837.173	1153.47	694.713	700.247	972.567	1066.8	655.155	764.682	733.624	958.506	861.692	1069.17	847.591	658.541	681.602	920.481	1119.74	862.426	1297.9	934.846	1112.44	853.844	981.207	1088.07	1049.12	783.502	837.17	848.763	940.729	1559.3	989.351	659.747	618.28	1038.92	828.739	997.431	1230.43	829.325	889.351	618.682	748.859	866.88	836.926	639.644
200684_s_at	314.194	633.501	367.81	560.046	707.724	539.925	603.196	411.665	378.018	429.485	562.771	527.105	499.738	435.02	464.067	548.636	918.311	440.585	449.127	238.045	489.849	387.427	494.256	514.469	411.949	391.855	387.668	428.581	441.587	443.514	385.684	477.717	280.75	329.082	824.937	681.159	278.728	439.223	460.424	469.692	395.128	789.44	447.106	517.806	375.54	495.601	548.959	545.748	382.001
200685_at	150.111	526.296	265.299	344.864	198.076	174.96	196.534	280.385	344.703	283.253	185.85	228.989	96.6304	96.2515	276.637	133.992	169.574	148.945	169.833	208.655	272.674	136.73	96.3399	96.294	102.141	155.541	252.612	192.254	83.4191	73.3009	115.377	139.249	95.516	114.037	78.5236	195.238	192.976	173.117	122.924	177.093	89.5604	247.799	134.46	83.5056	199.556	318.123	224.419	390.772	215.045
200686_s_at	1454.74	2115.21	2022.19	1160.94	1137.23	1629.12	1787.73	1690.08	2228.06	2411.24	1220.14	1691.71	1727.56	1564.08	3369.33	1980.96	1813.99	1524.35	2389.16	2514.87	2143.22	1520.56	1631.8	1754.6	2201.36	2090.57	4690.63	1866.17	1416.21	1328.76	1442.1	1219.92	1958.74	1892.75	1736.71	1188.8	1851.49	1863.33	2347.24	1577.1	2318.25	1885.68	2350.18	2134.27	1995.6	2268.12	2263.87	2615.56	2197.05
200687_s_at	586.892	519.143	572.723	828.975	544.981	816.102	672.153	628.95	621.257	573.299	770.257	531.511	521.225	502.103	444.543	681.076	648.826	760.672	805.512	936.081	604.728	705.675	464.433	672.551	690.835	696.282	870.029	708.396	448.341	987.289	731.785	696.452	862.875	866.44	949.202	505.003	1181.68	737.494	657.013	847.298	472.221	689.932	899.015	649.293	354.726	457.346	957.924	467.988	754.693
200688_at	134.997	154.079	292.904	335.171	192.998	48.285	113.966	168.124	271.559	139.953	236.036	213.23	158.924	222.047	126.248	128.301	141.196	247.362	228.096	259.792	194.23	202.532	98.667	93.3549	96.5046	244.153	235.066	212.111	73.7528	203.602	69.3251	113.71	192.253	108.703	142.088	111.021	135.431	117.876	151.905	126.49	85.5271	180.379	132.584	104.589	135.146	143.823	167.464	101.102	166.373
200689_x_at	16549.3	14565.8	20965.4	15257.8	14768.9	13840	14583.4	13851.2	14362.2	13634.6	17213.5	17843.7	13152.3	12647.2	15286.2	26759.9	14892.8	15051.4	13632.2	18904.8	13914.7	18767.6	20372.9	10776.9	20411.9	15627.5	14366	13542	13575.7	27818.9	12697.5	15609.6	12328.5	12556.8	19068.2	15859	28353.9	13705.3	16082.1	15555.1	13255.4	12175.8	10985.5	12934.9	11541.2	16924.3	12995.4	15755.6	17164.1
200690_at	571	502.433	409.664	301.887	220.446	286.111	394.535	457.683	517.684	495.98	399.084	209.9	379.053	420.289	360.642	195.697	375.302	412.854	484.099	540.92	220.069	369.58	226.666	289.427	342.432	362.758	409.402	539.81	354.374	134.625	323.143	360.948	325.396	305.111	219.906	491.768	575.995	499.976	400.849	352.953	362.733	433.043	374.498	624.826	196.49	333.903	509.185	418.519	336.531
200691_s_at	2219.18	1503.37	2415.06	2887.2	1625.46	3234.04	2135.65	2022.07	3277.9	1640.54	1548.36	1348.8	1417.86	1869.27	2133.06	3232.19	1769.53	2017.1	2240.99	4062.53	1181.32	3324.74	2377.88	2506.88	2320.4	2604.75	3080.57	1982.47	3253.4	2654.37	2363.74	2462.95	1976.82	2477.79	2976.25	1833.53	2866.56	2511.34	1772.02	1720.75	2601.62	1965.07	1874.55	2957.48	2295.42	1986.04	2699.43	3354.37	2174.39
200692_s_at	1143.47	673.015	854.804	1068.34	620.647	1012.61	903.733	742.492	1677	828.209	1010.13	829.874	752.737	805.854	975.264	1416.52	1191.25	835.579	1212.71	2830.92	569.834	1807.55	1811.39	1161.62	1691.49	1314.45	1873.57	1124.07	2183.03	1868.86	1238.72	946.211	1084.58	903.745	1680.76	1030.61	1485.51	1184.68	927.881	886.871	1228.28	947.65	1003.46	1697.69	1225.18	1022.97	1179.73	1842.45	1159.42
200693_at	4022.59	4846.57	5154.41	2915.74	3618.02	5262.92	4439.82	3782.2	3601.02	3759.45	5570.42	3194.8	4939.19	3376.78	4948	10868.3	4739.5	3478.92	5849.88	3990.73	5132.33	3345.89	5268.01	6642.4	5531.7	4418.5	5160.1	6615.07	6357.29	8202.42	4724.38	4244.7	7779.96	4907.15	8797.21	2626.81	7000.73	6732.06	6418.88	5404.32	4158.85	4916.7	4924.89	6189.5	5206.71	4598.38	5196.94	4894.04	5082.34
200694_s_at	1543.59	1112.83	1329.4	1518.61	1242.68	1426.68	1529.72	1364.1	1903.78	1953.65	1388.2	1900.04	1712.7	1385.96	2514.92	1530.51	1243.23	1684.22	1037.16	2555.6	1695.06	1449.53	2218.05	1229.25	1565.81	1351.35	1994.46	552.298	1338.98	1938.67	1531.26	1345.02	1689.32	1146.02	1535.34	1759.91	1452.42	1383.49	1879.72	1395.23	1375.04	1533.63	1965.86	1370.22	1424.8	1625.59	1607.41	2011.95	2046.21
200695_at	667.182	1062.76	1122.56	1006.36	1344.59	1147.21	1119.67	991.792	594.501	1204.78	1182.68	1460.79	1162	1458.96	1109.98	1377.34	1837.78	1077.98	1400.93	977.761	986.113	1138.45	1145.37	791.002	1135.93	903.678	1296.8	1030.82	1082.79	1331.16	1007	1441.77	1318.8	723.71	1024.36	1437.1	1052.56	1002.06	1250.5	1113.9	1002.18	919.387	895.203	1289.81	1027.61	818.101	919.273	710.468	891.006
200696_s_at	2813.1	4145.32	3514.1	5368.19	8549.3	6041.75	4327.21	4952.68	6494.17	2518.24	3911.44	3766.56	1864.84	3096.72	3316.97	2206.51	1675.57	4598.62	1214.16	3188.5	3475.76	1231.08	1456.41	4841.24	3195.9	3422.93	1736.03	2876	4576.25	3691.08	5650.67	3365.2	3587.46	3317.92	1043.64	13346.9	2391.8	2059.3	2783.23	5577.75	4380.06	4272.24	5299.65	2688.72	6308.71	5712.15	3492.93	3699.62	5093.85
200697_at	1555.66	1478.67	1646.75	2859.88	1712.15	2771.64	2314.06	1826.58	1320.42	1009.52	1749.89	1525.39	1461.41	1287.86	921.75	1181.68	1111.72	1625.52	1255.84	1638.09	1177.95	1695.04	2082.65	1784.07	1123.47	1494.19	926.085	1965.51	1989.38	2069.82	2093.92	1500.17	1160.56	1677.88	1735.29	1907.14	1357.96	1738	1335.64	2580.71	1801.83	1847.02	1586.61	2051.08	1078.63	1328	1729.32	1336.98	2131.99
200698_at	2037.59	4471.34	2225.47	1399.45	1882.66	2372.51	2116.32	2734.06	2708.76	5610.25	2779.4	2777.08	3149.55	2083.32	5205.27	5477.85	4038.58	2468.24	3196.9	2609.79	2658.19	5439.52	5272.59	1750.3	3300	1931.87	3978.67	3106.56	2407.78	1178.69	1759.86	3258.98	3013.45	3010.67	2962.28	3016.72	2940.41	2898.95	3048.92	3355.25	4573.97	3568.33	2648.96	3198.49	3658.25	3439.85	3414.96	3268.08	2260.28
200699_at	1734.79	7295.18	2337.47	2604.41	3016.72	2776.81	2422.9	4500.84	2351.48	3347.3	2574.48	1471.38	2482.68	1788.35	3961.11	4215.38	3066.37	2080.33	3426.43	1929.83	2060.39	3590.73	5022.42	1296.82	3066.15	1639.2	1061.1	4223.04	1832.15	1362.51	1329.74	3028.66	2109.9	2039.24	1130.94	4214.71	1461.85	2583.47	2640.99	3750.02	3373.09	3692.96	2066.03	2138.87	2908.14	3980.98	3159.31	2730.34	1923.8
200700_s_at	4924.3	5545.82	3102.68	2523.46	2961.57	3502.14	4502.01	2317.54	3991.17	7788.2	6075.93	4943.24	4148.25	3691.18	9668.15	9054.39	4743.65	3549.12	4334.25	5806.47	2970.37	7784.72	9644.27	3095.8	6822.45	3659.89	4678.57	5011.32	5995.47	3044.8	3142.07	4945.56	4756.84	6277.95	6477.46	5036.83	7067.04	5269.88	6346.29	4729.92	8042.88	4210.25	2861.99	5770.07	7751.98	7583.15	5959.43	4489.46	3117.47
200701_at	10283.5	8889.94	15086.1	22513.9	5743.72	17347.7	15126.9	13444.6	12075.7	9339.03	22992.4	14589.8	11969.7	8276.97	5876.59	3114.61	5290.03	11273.6	4490.94	15736.8	15519.7	5613.3	3251.43	7472.73	7335.39	10665.6	10369.9	12389.8	11233.4	10275.1	12482	10169.9	9094.78	8857.4	3338.81	8890.01	6599.95	8530.85	14258.2	12104	8515.25	13271.6	11643.1	7953.77	8582.08	10818.1	10014.2	9215.62	18260.8
200702_s_at	316.733	406.966	463.567	492.254	90.5404	360.16	431.029	407.298	376.052	445.675	230.946	335.152	310.754	266.258	836.151	245.467	248.356	406.869	292.531	832.199	363.76	230.251	294.71	346.541	498.187	253.834	456.793	212.381	227.385	481.618	468.556	227.794	506.162	204.918	312.046	244.851	203.607	334.509	435.575	326.707	407.907	459.106	470.132	270.476	300.169	495.906	493.424	360.876	456.78
200703_at	3061.78	3396.63	2076.62	1750.92	2908.16	3817.8	2725.78	3229.3	5565.76	3956.58	3191.62	5019.06	6273.91	5550.99	5578.06	6775.61	4986.98	3833.58	6926.49	2819.64	3157.47	6970	3603.39	5969.4	4996.57	4400.45	3792.32	2911.66	6010.41	6118.86	4323.99	5368.87	5292.78	5397.92	6031.51	6359.05	5243.71	5851.45	4967.8	5519.79	4856.37	4164.75	4834.74	6665.51	4909.31	4224.02	5106.28	4613.64	2494.24
200704_at	3381.52	4876.55	3397.94	4280.15	4988.66	4946	3538.9	5317.71	5766.31	3499.78	3215.38	5996.04	2854.41	6619.84	2117.59	4410.85	3281.14	3318.99	5817.35	5156.68	4234.84	3575.17	2450.34	4612.78	3832.53	3989.87	2304.7	4106.44	2970.72	2248.52	5169.21	5250.68	2696.05	7383.97	1807.17	5406.36	3984.76	4051.2	3622.46	4527.51	4542.09	5620.22	3063.72	4806.59	3935.02	2825.08	3966.36	3241.46	4215
200705_s_at	8439.91	6068.41	15938.8	10231.5	6239.78	5805.32	7347.02	8499.62	6192.49	6280.96	5829	7931.78	6851.12	6777.5	5537.3	12149.6	5350.34	9467.16	7851.86	6648.34	9282.3	12353.2	4886.5	6618	6355.31	11495.7	7478.96	5761.25	9267.94	14464.9	7467.69	5750.01	8100.27	5918.49	12421.9	7914.45	7899.79	9400.95	6835.21	4818.81	5634.21	7134.1	5581.17	5837.43	5625.8	4616.65	8401.96	6480.32	7094.02
200706_s_at	2880.27	2193.52	1924.32	1331.33	3160.33	2567.1	2082.82	2176.52	3209.59	2632.22	2642.72	3307.54	1910.91	3370.39	1103.55	2284.45	2636.69	2314.45	4479.42	3748.95	3317.21	2271.31	2637.22	3126.16	2047.84	2408.76	1656.9	2540.3	2025.38	1293.52	2908.19	2915.21	1315.29	5133.23	625.132	2467.12	2233.93	2293.1	2174.2	2547.38	2089.02	3451.32	1809.8	2047.38	2421.46	2017.02	2026.29	1967.73	2974.38
200707_at	827.301	1333.26	1294.97	1465.56	1065.05	952.056	1361.51	1151.82	1402.04	1379.8	1038.4	820.17	787.923	925.576	1002.28	173.121	857.084	1078.44	992.701	2451.88	901.482	1221.8	867.4	751.686	1392.22	814.594	872.015	1160.8	1080.69	1583.61	825.729	1078.56	557.157	1340.09	1619.6	785.991	1691.66	1276.62	755.632	1083.65	993.442	1237.8	927.006	873.126	1235.11	1488.85	961.485	1172.22	722.432
200708_at	1119.3	1068.97	1275.07	408.145	1149.81	2211.71	1643.16	1510.61	1557.57	906.197	1523.56	1444.45	1864.52	1547.54	1206.35	1812.28	1042.09	2147.18	2178.73	1399.6	1807.1	1418.75	1574.71	1679.3	787.86	1697.71	1228.38	1424.69	1189.01	2820.94	2300.68	2496.38	1138.78	2040.47	936.816	2221.47	1650.68	941.26	1211.95	1431.53	897.398	1114.08	893.865	1623.26	1647.78	1680.92	1030.13	1235.99	1298.37
200709_at	2881.62	3528.17	2655.61	4619.62	3274.04	3835.1	4114.35	3599.62	2188.9	3555.64	3066.69	3094.47	3756.77	3297.68	3419.01	2191.02	2486.67	3565.12	4582.86	1949.17	3153.18	4396.39	2127.09	5557.95	4091.57	3818.31	3216.16	4698.46	2952.15	5379.08	3659.77	3493.81	3415.97	4293.73	6722.14	3074.21	2968.04	4180.69	4076.96	4210.45	3917	3379.36	3111.13	3634.73	3753	3089.4	3336.97	3123.08	2977.95
200710_at	1640.7	1653.24	1376.84	2239.58	1547.86	3708.46	1721.13	1361.48	2841.08	1318.4	1149.54	1423.83	1464.44	2193.1	1506.17	1634.53	2093.58	1828.6	1629.75	2209.49	1941.04	1922.46	1552.23	1208.67	2071.95	1808.87	1508.38	2819.68	2046.13	2236.05	1283.34	1882.74	4069.61	1714.17	1170.68	2654.65	1519.25	1807.48	3367.67	1765.32	2081.06	1524.75	1000.68	1644.67	1488.4	1143.02	1767.81	1638.12	1512.73
200711_s_at	1833.72	1532.72	1818.57	1815.16	1710.47	2615.54	1936.9	1725.01	2468.51	1425.61	1892.27	1544.83	1428.35	1052	1086.86	1646.06	1007.57	1995.35	1890.08	3368.97	1644.73	1789.47	1646.79	1866.03	2031.36	1653.88	2289.52	1157.07	2921.24	1599.45	1847.8	1589.81	1410.78	1118.28	1101.27	2077.78	1703.58	1263.26	1493.95	1527.46	1491.42	2137.93	1919.03	1595.86	1899.53	1744.05	1447.49	2675.85	1895.4
200712_s_at	709.817	381.111	477.772	297.647	476.184	370.883	495.818	481.56	701.344	703.935	538.455	634.407	921.593	730.034	463.573	938.471	517.278	407.886	898.443	887.729	468.902	658.533	1150.05	1376.54	791.724	688.368	650.743	543.26	440.053	717.712	913.212	514.079	615.93	635.686	1280.97	453.789	715.132	700.996	505.196	625.932	562.692	557.57	809.811	729.711	663.701	431.164	572.591	653.713	554.482
200713_s_at	2822.58	3312.53	2497.84	3362.43	2483.03	2840.87	2870.12	3482.71	2769.53	3435.2	2221.35	2822.89	3630.49	3478.13	2494.46	4911.5	2743.66	2211.2	4145.15	2975.38	2313.05	3242.15	4960.63	6149.53	4228.1	3338.4	2640.99	2900.14	2348.58	4682.27	3261	3128.39	3272.99	2928.9	5482.13	2559.39	3769.12	3070.49	2285.25	2710.22	2767.6	2364.73	2813.64	2946.88	2467.7	2281.12	2411.8	2656.13	2521.86
200714_x_at	3810.21	6762.88	3431.1	4350.18	3413.48	6304.56	3098.68	3332.97	3616.48	3817.15	3793.67	3119.39	4934.31	3252.27	3101.32	4727.2	6114.52	4131.52	3737.14	4748.45	4057.87	3451.28	3708.1	15473.9	4986.41	3401.08	2947.91	5503.07	4004.44	2303.33	3085.23	4214.15	4817.55	3550.6	3765.29	3398.47	3611.32	4177.35	3315.04	3592.98	3925.93	3551.77	2574.47	2674.45	3570.47	3520.97	3242.52	4079.76	8263.61
200715_x_at	10813.4	5621.12	17362	8882.22	9013.62	12391.4	9300.69	6480.92	8643.17	7030.59	6570.34	9119.82	10215.6	9932.47	5969.15	13915.1	7086.52	10437.9	7227.75	12015.2	9365.86	21403.8	9478.43	6341.32	8193.96	16390.1	9200.24	9121.33	9815.58	14170.9	12808.8	8687.94	6002.25	6246.63	11176.9	11499.1	7980.47	6080.06	8137.05	7882.02	6585.84	6777.09	8535.71	5552.59	9722.34	6419.39	9742.08	6564.81	11411.6
200716_x_at	29257.2	19566.2	29704.1	25664.6	25223.6	21023.8	21055.9	21485.3	16692.1	18896.4	21897	26106.2	21235.7	24998.6	21095.6	29253.4	19620.1	18629.8	21631.6	23970.7	19523.3	30368	18876.6	16536.5	24131	22334.6	26824.6	22847.7	22580.8	31445.6	21977.7	22007.3	19049.1	18606.3	23252.1	24994.4	26595.1	17725.2	21517.1	17704.1	19251.7	18103.5	18096	17702.5	18282.9	19520.7	17110.1	17360.2	20356.6
200717_x_at	25487.2	22567.1	29770.1	26284.9	18011.9	21476.3	18821.7	21261.7	22846.1	20758.9	20927.9	19887.9	21866.8	21788.5	21654.9	33562.9	20600	24457.9	24679	24815	23086.6	24787.3	16746.3	18534.9	20787.5	23765.6	23470.6	23004.8	17301.6	24727.9	18979.6	18879.3	21737.5	18608.9	25854.4	16048.8	25031.8	22945.2	22233.2	18925.3	18439.3	23549.7	17713.5	16157.2	18526.1	16217.3	21941.8	19841.1	18819.3
200718_s_at	5717.91	6649.4	6624.66	8251.63	6628.09	8852.88	5633.51	6313.53	9211.78	5708.86	6300.21	4653.76	6354.89	5659.11	5636.35	6953.9	4593.74	7448.56	7287.04	13081.4	5530.29	6494.46	5370.52	6989.58	8583.4	6670.88	8683.26	6510.43	9875.3	6181.91	7417.25	6974.79	8214.63	5691.42	6753.68	6904.38	7340.97	5309.79	6364.15	6664.03	8569.83	6770.05	7010.77	7428.84	7467.16	5581.52	7528.35	7583.01	7847.53
200719_at	356.071	574.083	692.292	608.29	415.078	1354.05	412.96	421.926	868.58	559.808	631.911	425.233	531.912	382.059	442.478	471.238	431.701	584.384	699.759	1134.66	477.029	436.37	354	369.744	516.105	526.099	916.077	551.664	950.34	291.202	376.792	565.874	402.2	415.331	155.557	691.183	344.613	407.161	686.961	566.417	398.888	565.922	480.165	407.044	573.087	537.014	470.964	1138.82	728.981
200720_s_at	616.427	367.828	365.569	400.793	496.72	596.35	601.688	316.005	612.624	428.202	512.282	812.792	716.504	583.83	322.991	710.322	415.052	601.062	643.857	457.476	303.003	561.523	436.662	624.684	420.594	518.197	413.56	456.283	492.67	1649.02	805.711	566.332	756.985	573.883	712.48	467.222	618.017	714.486	609.006	778.833	501.097	467.909	415.782	621.302	460.092	643.315	427.227	457.223	501.084
200721_s_at	577.733	642.84	639.744	671.337	839.077	954.222	961.337	750.464	580.761	587.341	554.161	613.167	649.077	645.7	532.205	786.673	604.154	703.124	770.203	362.927	443.497	841.93	606.02	917.362	733.505	670.309	452.324	655.155	548.431	1303.09	884.478	568.967	994.387	761.616	723.413	600.59	813.462	565.099	629.683	1088.03	515.144	476.88	558.608	1142.57	599.354	869.088	630.943	577.802	711.731
200722_s_at	832.847	695.046	736.763	578.982	740.812	706.945	641.655	417.391	1245.76	1037.59	881.534	1014.42	1088.14	1197.43	871.657	1843.51	803.418	985.644	1051.99	1050.82	640.966	1034.98	1706.1	849.303	1034.7	1036.43	1115.32	485.117	765.111	846.962	851.753	431.433	996.246	763.306	1063.34	670.379	280.971	766.427	935.152	746.486	911.163	893.607	1500.67	735.729	1273.35	1142.68	1077.4	1180.08	832.597
200723_s_at	2495.44	2525.65	3027.35	2231.21	3066.62	2898.97	3014.04	2588.61	4379.46	2926.03	2389.72	2601.95	3336.45	3440.7	3216.53	5663.11	2066.09	3423.04	3582.27	2802.89	2402.04	3565.18	4155.08	2810.54	2833.89	4150.42	2794.86	1582.8	2697.93	2614.72	2696.64	2092.33	3068.11	2885.51	3657.63	2419.15	1913.74	3261.75	2601.02	2184.26	3740.26	2723.62	3777.34	2390.23	3479	3248.8	3404.45	3156.95	2218.97
200724_at	275.693	157.502	196.646	297.758	156.911	85.1872	76.3155	201.307	161.889	169.355	121.858	294.117	170.739	314.774	77.0165	160.963	84.3917	146.588	94.3534	141.109	107.817	111.432	38.2739	89.8594	110.433	119.325	83.2746	55.3536	92.2773	65.5732	163.698	120.125	130.111	109.667	39.2053	130.325	20.4203	92.5572	99.5028	104.355	140.995	186.199	73.6117	108.19	112.573	133.664	141.687	55.2922	112.334
200725_x_at	17542.2	13601	23466.5	19859.7	14380.1	13136.6	13266.1	16501.5	17171	12754.2	13619.3	18539.8	13541.8	14640.7	12044.1	25332	12039.1	16782.8	10524.3	19805.8	15571.4	20425.4	9168.55	11471.1	14845	15990	13515.8	13862.6	14988.3	23483.5	15869.1	14823.9	8836.02	13321.7	17275.4	16450.8	19403.9	11424.5	15043.5	15048	12983.8	15902.8	12144.8	13256	14570.2	15906.4	12119.9	16645.3	19488.2
200726_at	1879.98	954.964	2204.11	728.54	1746.98	2271.2	1800.64	1854.22	2499.43	2152.92	2228.85	2730.24	2524	2669.73	1832.01	4258.19	2578.97	2420.31	2758.42	2348.94	1674.41	3232.38	2948.78	1879.02	2060.39	3721.84	2593	1691.28	2265.02	3335.18	2696.14	2386.71	1828.42	2700.11	4579.82	1955.41	3973.14	2759.98	2716.58	2125.47	1627.24	1617.51	2197.37	2576.42	2303.11	2377.35	2301.19	2111.2	1820.3
200727_s_at	1230.24	1235.93	999.764	964.591	1385.37	1063.44	1076.57	644.271	781.795	738.883	1035.96	1118.73	909.072	1239.52	941.174	1078.37	731.8	935.055	905.994	413.827	568.731	589.517	548.271	646.104	714.453	728.061	1049.47	869.686	595.845	866.46	562.844	535.667	786.297	470.371	588.137	532.817	541.587	588.041	852.899	578.098	603.526	518.396	995.532	1087.46	1259.74	750.23	616.356	661.664	701.92
200728_at	5027.81	6084.3	3845	3770.16	4680.27	3175.26	5250.82	4379.97	2859.55	2739	4724.84	3615.54	3182.66	4280.87	3528.96	4074.55	2913.05	3338.26	3541.75	1157.02	3492.37	2603.53	3418.56	4393.36	3942.27	3627.05	2298.65	4078.81	3637.01	4411.02	3366.22	5721.29	4561.37	4099.74	2877.37	4001.84	3016.81	3298.92	4650.13	3120.19	3372.18	4046.52	4197.47	5500.85	4641.4	3409.16	3834.19	3174.66	3447.12
200729_s_at	1010.65	1553.61	1024.73	624.659	905.369	873.071	1211.4	1164.92	1294.95	1982.17	2183.62	2253.98	1851.22	2169.78	1373.2	1773.15	1331.23	2380.76	1942.3	906.468	2035.66	1301.87	1953.9	2778.66	1680.94	2161.68	2551.93	2106.38	1292.79	2129.83	2110.24	2174.36	2729.22	2162.82	1808.89	1395.56	1235.35	2020.5	2301.03	1746.96	1368.87	2072.72	2253.37	2635.34	2315.09	1985.23	2053.65	2083.93	1679.72
200730_s_at	1701.61	772.23	920.517	357.858	381.156	615.784	479.855	733.38	868.763	1588.79	690.263	852.061	1772.1	853.823	1835.7	2848.7	3267.5	742.091	1397.03	500.215	1007.65	4930.66	4837.08	410.626	1430.14	1493.52	2486.28	1576.79	1492.8	1023.71	562.72	759.909	4822.58	2079.78	1578.47	764.752	2293.78	5248.24	1444.23	1847.69	1167.1	1346.31	749.867	1427.27	795.752	962.764	2023.05	1072.49	1270.28
200731_s_at	1696.7	484.976	867.686	1383.04	628.392	937.083	637.977	484.53	1044.04	2160.83	834.68	912.271	1769.81	802.396	1611.61	4331.91	3189.04	800.942	1703.41	418.681	1333.24	6454.5	3671.04	463.861	1775.34	1445.61	3814.46	1175.69	1170.74	861.217	509.059	661.201	4155.92	1660.96	822.753	391.584	1367.07	3574.85	1328.1	1535.55	1143.79	2059.2	620.375	593.703	818.344	979.83	1515.65	1013.28	1363.35
200732_s_at	2862.29	1933.63	3473.34	1963.26	1440.29	1722.66	1134.85	2295.76	1907.27	2948.63	1964.36	1725.74	2889.74	1673.87	2736.99	7061.54	4948.01	1504.99	2357.73	983.228	2538.54	9779.06	4521.55	770.847	2749.91	3267.81	3895.51	3357.94	2419.93	2227.59	899.47	1810.56	5050.74	2331.99	1441.32	1907.74	3366.09	3763.03	2291.39	3553.98	1336.17	4019	1063.62	1104.29	1216.41	1508.78	3068.46	2026.36	2233.13
200733_s_at	751.365	543.049	574.815	523.866	281.337	652.971	455.82	657.503	748.286	1049.69	469.807	474.901	1045.32	399.161	1451.42	1216.75	1784.81	865.913	1138.46	459.797	970.112	2333.23	2343.1	376.645	844.422	1323.58	2006.13	747.69	911.381	742.173	435.122	309.323	2218.84	1182.07	889.545	326.022	1114.57	1685.67	739.869	638.597	660.126	1058.18	711.66	1044.51	487.862	655.839	1573.22	823.71	951.882
200734_s_at	933.441	1659.71	1135.11	1340.34	1281	1722.1	1146.21	994.962	1449.05	1497.96	1424.13	1055.67	1813.3	1853.12	1271.71	1631.47	2189.89	1694.61	1764.48	1024.89	700.389	1952.02	1849.27	1502.31	1500.64	1692.21	1322.28	1828.11	1529.88	1635.62	1611.81	1747.18	1274.16	1379.67	1995.56	1006.74	2058.55	1462.86	1565.43	1264.64	1353.89	1105.85	1576.86	1420.58	1486.35	1187.12	1820.96	2655.9	1496.9
200735_x_at	11794.1	14695.9	18618	13052.7	8732.49	12760.9	9185.97	11598.9	12189.1	10608.2	7916.54	11546.5	10683.4	11680.9	10517.8	17670	12809.2	13393.5	11689.7	17013.9	10131.7	16560.1	10220.4	10718.5	10012.3	17857.5	12113.3	12226.3	10850.8	14287.8	13312.8	10830.4	12352.6	11748.8	17181.8	12668.2	20163.2	13624.9	11750.8	10484.5	12361.5	11129.3	9481.43	10024.7	11284.2	8602.65	11993.5	13064.5	14709.8
200736_s_at	5213.79	4865.31	5589.87	4105.54	5212.37	5536.98	3737.19	4667.22	5833.84	4101.86	5231.86	6660.38	3777.1	4986.43	2729.18	2104.57	4756.59	4483.48	3960.81	5283.51	2928.33	6966.35	2957.35	5100.29	4598.21	5523.23	3435.21	3911.77	4936.57	5155.89	7210.88	5132.77	6477.89	5609.81	4018.03	3410.8	5863.25	4462.09	6559.23	6223.46	5628.78	4590.37	7092.15	5656.1	4743.32	6514.61	5654.02	4658.51	6436.95
200737_at	1004.66	1270.71	1302.99	1053.2	1440.09	1629.03	1205.17	1202.03	2150.03	2196.96	1815.22	1063.76	1487.94	1396.22	2991.14	3651.89	4160.89	1737.18	2336.4	2140.62	1135.09	2779.7	4843.71	2920.31	2827.63	1825.68	2406.08	1264.01	2873.35	1228.43	3363.47	2905.18	1242	2480.42	2693.17	1671.28	5146.32	1982.89	2030.87	2684.13	2194.53	1353.35	1701.25	1659.8	2586.79	2040.29	3055.65	4525.04	2742.62
200738_s_at	5576.71	5162.26	5162.37	4267.34	5455.68	5833.88	5586.53	4697	7509.48	7174.14	7320.18	6271.99	5922.07	5165.88	9354.4	12461.1	11164.1	6394.36	6565.54	7512.78	4523.86	8682.87	14309.7	7987.69	8202.55	6889.16	7461.1	5163.6	9192.86	5383.17	8916.51	8451.48	3766.89	7634.44	8022.92	6535.06	13811.7	6130.12	6882.78	6611.86	6436.95	3909.61	5907.76	6141.89	7347.36	6774.75	7599.68	9869.97	8042.29
200739_s_at	676.144	749.133	657.601	583.877	622.049	585.173	670.09	542.905	866.977	873.525	1254.16	803.182	625.777	657.668	495.952	685.792	753.174	697.099	931.97	1039.22	628.12	798.554	746.302	958.458	924.337	686.816	779.123	1108.16	835.334	861.896	976.021	670.373	807.459	808.421	744.497	767.593	813.552	1341.77	1033.24	875.881	780.23	562.187	696.599	625.6	898.074	820.058	762.945	889.243	560.555
200740_s_at	2427.25	2993.96	2564.05	2554.49	2075.37	2758.15	3057.88	2118.18	3609.27	2749.57	3894.28	2652.26	2030.44	2513.86	2061.99	1919.28	2547.1	2797.7	3468.51	3870.28	2867.74	3486.09	3372.17	3886.71	3940.54	3259.14	3783.16	4463.95	3591.04	3802.41	3463.18	2434.31	2500.05	3271.26	3056.68	2628.02	3989.31	4030.52	3790.96	2967.84	4920.81	2335.12	2919.94	2778.91	3426.49	3289.09	3073.67	3341.69	2557.73
200741_s_at	21470.4	21126.3	26755.9	23619.1	15951.2	16672.2	18174.6	20665.6	17164.6	20651.9	18890.2	22374.8	17969.6	16599.5	19020.7	20179.2	22155.9	17589.1	16373.2	23028.4	20951	25339.2	12059.7	13994.1	17320.1	18289.7	26442.9	17702.6	22314.2	21744.9	16654.4	14512	17621.1	14358.3	17126.1	19904.9	19522.6	15395.2	18104	15832.7	18601.5	17395.3	12652	18265.2	16665.7	15578.7	15882.1	15665.6	16111.1
200742_s_at	2266.1	3082.35	2148.86	2439.05	2028.23	2734.65	3178.32	2678.72	2582.68	2642.84	3030.68	3679.83	2927.28	3562.25	1461.76	2590.06	2136.08	3218.38	2530.77	2838.09	3531.1	1996	2243.88	2369.44	2793.5	2182	1197.1	2253.51	2284.53	1763.52	3059.75	2628.88	3786.03	2862.95	2938.17	1801.88	2183.76	2003.53	2286.69	3145.75	3741.58	2483.4	2799.77	2012.7	3452.67	3585.13	2278.08	2983.8	2060.87
200743_s_at	2644.98	2407.36	2114.17	3144.74	1986.88	1725.3	3179	3023.66	3032.7	2026.14	2747.44	2957.4	1688.17	3057.02	1557.35	1661.07	2038.16	3392.36	2386.28	1681.61	2839.2	1979.47	1829.51	2480.32	2083.54	2168.31	1146.96	2244.73	1631.48	1986.3	3110.84	3267.43	2978.87	3399.25	1629.39	1386.97	2144.93	1955.48	2567.87	2855.32	2974.96	2566.06	2837.65	2138.94	2723.67	2623.67	2957.65	2381.28	2228.33
200744_s_at	1454.86	1322.9	1150.19	1126.41	2219.74	1199.67	935.769	722.935	1345.51	1694.08	2595.73	1716.03	1659.49	1912.04	1423.81	2095.56	1977.51	1976.71	1920.89	1555.15	1128.81	1892.58	2651.79	1980.48	2472.48	1645.96	2233.75	1339.95	2143.63	2022.99	2017.63	1397.37	2169.86	2419.84	2344.59	1087.89	1401.81	2048.92	1824.19	1488.88	1630.71	1078.46	1617.24	2138.04	2256.43	2587.02	1362.29	1582.04	1566.59
200745_s_at	2306.71	4928.8	2525.06	2360.58	3961.13	2929.77	2213.67	1842.44	1962.5	3108.48	3139.63	2582.77	2907.11	2364.1	2588.21	3472.11	3354.28	2946.2	2779.19	2925.53	2300.36	2344.91	3074.32	2861.58	4319.93	2325	2969.88	1983.86	2427.75	1973.52	2341.74	2436.6	2133.53	2475.34	2702.28	1854.46	1969.62	2884.68	2593.62	2639.58	2308.98	2123.19	2305.22	1982.57	3251.66	3532.43	2464.17	2417.12	2421.51
200746_s_at	3411.93	5414.12	3470.09	4338.95	5439.35	3318.23	4008.87	4185.5	3086.48	3914.58	4314.27	3376.19	3529.75	3313.67	3430.86	3623.61	3845.32	4411.27	3938.21	3668.79	3808.48	3434.34	3538.89	4157.15	5142.19	3847.85	4305.37	4030.53	3956.24	3646	4216.21	3230.88	3801.23	4182.46	4107.59	3513.59	3885.8	4509.13	4023.43	3804.75	4573.26	3595.66	3546.42	3553.37	4615.04	6264.65	3677	3734.6	4355.01
200747_s_at	566.589	577.451	741.022	877.496	857.705	581.068	593.695	921.086	938.585	832.289	899.25	751.252	898.263	713.298	933.572	1061.33	747.076	898.073	425.905	926	1323.22	682.165	709.409	1294.25	1045.38	879.676	976.475	1084.03	687.654	1414.76	1096.61	706.583	1005.24	1018.45	543.876	1071.15	1012.52	783.759	783.457	1011.83	1102.78	1015.23	1149.94	603.839	946.016	1587.06	865.655	722.487	1258.37
200748_s_at	16347.6	24538.8	13539.3	11248.6	11799.4	20185.1	13680.2	14235.4	11371	11500.9	20459.7	17766.6	11107.5	11859.7	14605.5	9447.2	13361.5	18752.4	9652.74	11749.2	12909.1	11550.1	13737.8	12921.5	15128.2	15349.2	12061.1	9332.97	20010.7	13420.8	21290.8	12402.8	8988.69	20097.8	25807.4	9565.35	22952.9	16088.7	13262	15425.4	18847.8	10409.7	12748.9	13445.6	13449.4	19202.7	14021.5	19511.6	18306.9
200749_at	746.706	601.861	990.116	721.586	551.751	1122.22	1219.15	849.794	1442.53	834.358	605.018	755.665	966.947	560.76	874.787	1511.99	565.557	794.53	570.776	901.045	507.866	1004.01	1320.65	1074.85	519.645	1582.55	1330.48	524.057	333.632	1489.9	1099.97	773.744	735.851	730.802	1233.81	630.803	1703.12	1502.13	787.031	1037.11	515.57	936.151	1060.81	1003.2	887.048	611.963	1408.19	775.283	814.973
200750_s_at	2224.58	1640.03	3425.94	1857.87	1756.13	2652.8	2814.78	2345.17	4370.58	3056.22	2475.16	2626.05	5148.97	3859.44	3251.33	9193.81	3713.39	2918.35	5705.71	3845.28	1697.17	6464.38	4469.55	3884.28	3272.87	5450.78	4231.7	2278.31	4679.9	8054.45	4332.77	4956.76	5050.11	4198.35	8909.84	2477.57	7646.83	9391.2	4004.13	4181.28	2706.9	2412.44	3685.78	4462.3	3527.3	2765.98	4441.27	2255.89	2328.76
200751_s_at	826.505	566.872	856.133	515.377	586.483	887.859	919.105	808.702	1113.46	1343.45	1059.8	858.935	1124.61	1269.79	1202.7	1511.32	1283.29	1028.65	1520.88	1710.88	1040.92	1165.72	2208.92	1115.51	927.673	1267.04	1914.77	492.288	1075.95	1242.46	1049.26	726.827	1640.38	951.003	1026.23	755.493	947.162	1355.85	1098.25	791.932	815.697	856.217	1119.79	1020.91	1132.64	904.251	1538	1197.82	1072.42
200752_s_at	801.31	691.802	776.987	794.606	1129.14	795.374	771.231	695.478	510.356	434.67	550.817	577.786	866.416	455.691	532.76	558.811	484.937	742.995	482.864	287.747	388.051	714.312	407.489	1106.94	505.527	342.041	228.003	400.336	839.133	570.532	349.906	498.629	624.31	548.502	436.341	655.716	1087.57	499.68	745.256	741.804	327.347	403.677	774.26	605.674	895.362	303.217	942.852	729.438	867.956
200753_x_at	939.95	804.747	973.468	795.756	712.558	903.51	880.311	924.332	969.907	734.31	777.499	1002.29	1035.37	1045.7	1057.02	1320.6	796.53	843.682	1242.92	774.119	732.342	743.061	953.551	1149.51	746.692	1118.29	952.864	741.775	803.405	875.98	849.544	731.053	718.067	851.542	1016.44	496.172	685.948	1151.32	1296.74	942.129	553.876	835.188	920.493	945.481	708.83	1031.34	1044.21	955.586	859.252
200754_x_at	7902.24	5180.64	7407.03	7759.99	7323.05	7955.9	8611.91	6551.07	8306.07	5338.14	7453.04	7873.02	5762.36	6654.54	6692.11	7944.93	4581.68	6959.64	8646.41	5851.69	4944.66	5372.25	5166.57	8225.3	5375.73	6027.75	6681.49	7626.41	7956.5	10116.6	9242.71	9322.09	7589.47	7248.25	8900.78	7370.53	9021.11	8206.27	9343.27	7655.97	6713.03	5722.06	5981.36	7114.33	5869.99	5962.51	6581.11	6744.23	6713.36
200755_s_at	672.318	921.536	622.516	639.801	1084.96	497.202	1225.56	974.959	1205.55	1703.96	587.797	778.673	999.793	841.703	795.13	2457.99	2070.96	987.404	2393.36	1309.65	1052.23	1987.07	3277.95	1215.92	2372.37	1244.24	1633.25	1438.48	886.882	1170.54	1710.52	934.714	1751.03	2142.49	905.667	779.627	2042.69	1914.87	1685.35	1521.4	1858.73	1247.98	969.988	1201.23	1019.58	1059.14	1230.64	1454.43	932.575
200756_x_at	515.47	441.115	365.291	398.983	648.402	331.309	415.532	408.359	722.676	1515.56	674.824	677.061	701.975	739.565	329.18	1469.64	1365.01	530.098	1059.25	942.767	566.812	1040.96	2084.17	690.633	1247.2	624.844	1207.08	995.451	745.344	744.414	977.003	537.652	977.035	934.887	587.301	492.968	924.054	1046.54	1067.2	1027.12	1035.38	719.974	687.633	753.956	839.123	816.381	773.085	1114.29	473.153
200757_s_at	1476.82	1811.44	1486.17	1507.95	1995.46	1473.22	1708.74	1679.28	2434.34	3964.43	1832.25	1543.37	1834.99	2091.62	1287.2	4217.04	3964.32	2260.16	3163.98	2503.72	2012.36	3472.13	4539.54	2631.24	4454.93	2007.41	3235.86	3217.53	2543.79	2723.71	3344.88	2966.49	3650.68	3693.22	2318.15	1723.09	4695.79	3924.46	3517.17	3334.94	5125.13	2781.87	2414.68	3133.36	2246.9	2427.37	2521.17	3463.45	1885.13
200758_s_at	1342.94	1668.02	1174.06	950.353	1203.83	1651.78	1117.06	976.674	1695.69	1203.44	1287.36	1152.48	1081.33	1526.01	990.11	1035.77	1233.67	1403.61	1697.83	1516.32	1225.78	1089.32	809.127	2011.69	1449.93	1182.6	1650.71	1546.07	996.845	1652.2	1375.32	1529.37	2561.49	1290.65	1997.18	1371.8	1090.01	1305.86	1043.58	1411.04	1768.39	1270.82	1699.42	1066.04	1539.03	1980.4	806.283	1574.88	1195.64
200759_x_at	3100.74	3141.84	2343.15	2813.53	3318.89	3323.12	2295.29	2150.7	3371.05	2025.04	1236.38	2007.97	2797.72	2628.99	1661.27	1307.38	1967.06	2313.15	2872.26	2694.09	1417.01	1789.06	1511.55	3214.84	2746.2	1681.73	2813.74	2857.91	2377.25	2620.78	2583.04	2608.12	4544.85	1898.5	3848.21	3056.86	1657.08	2225.66	2137.33	2433.86	2673.04	2020.59	2750.96	2140.76	1859.1	1994.43	1444.27	2833.86	2209.45
200760_s_at	2211.45	1876.94	2674.94	2113.86	3158.5	1833.21	1762.47	1842.52	2260.63	2076.44	2177.84	2605.37	1673.91	2506.64	1375.82	804.701	1696.98	2911.41	2366.93	1694.49	2203.76	1697.68	2031.4	3415.86	2023.4	2817.15	1258.04	1486.43	1871.66	1796.43	3601.19	1393.92	1587.62	2138.05	405.232	1808.83	2231.25	2075.18	3066.33	2811.65	2213.27	2218.33	3613.73	2193.06	2388.63	2161.39	2861.44	2706.7	2857.06
200761_s_at	3428.53	6412.11	6661.57	6635.79	7805.81	7112.03	4872.14	7665.64	5849.03	4281.56	5930.58	5648.34	3427.23	4945.42	3603.06	1886.86	4718.86	7377.04	4121.92	3668.07	4196.38	3870.32	4954.63	6684.19	4886.37	5681.73	2707.4	4506.75	4627.99	4623.03	6622.79	4232.38	3597.89	4185.53	788.613	5287.12	5408.6	3806.82	6734.89	5482.3	5237.69	5327.34	7446.77	4152.19	4593.73	4065.12	6461.3	5417.53	6381.13
200762_at	2450.97	4011.46	2463.29	3976.45	2313.85	4060.27	3216.94	3465.34	1951.21	2506.45	4142.14	3023.6	2275.94	1918.74	3036.56	1353.68	1208.89	5024.6	655.867	3870.36	4520.44	1510.6	1613.95	2257.41	3628.03	2950.72	3391.55	2837.34	1269.86	2524.52	2800.02	3136.12	1587.36	2022.96	844.434	4102.92	887.994	2364.68	2375.15	3884.58	3105.24	5040.05	5117.19	1843.8	2835.05	2993.71	6271.01	3287.34	3732.06
200763_s_at	18994.2	14877.9	21965.6	19818.1	15907.2	14533.9	17019.5	17168.2	15689	17164	17707.6	19904.6	20460.6	17985.3	15755.3	20708.8	14929.7	13681.7	13766.1	19795.1	16086.7	21141.2	9788.99	13613.5	18047.8	16584.6	14193.1	13347.6	19478.6	21292.2	16198.1	18341.2	13434.9	15206.3	21146.1	19178.6	16757.1	13446.6	15676.5	16080.5	15811.6	15223.7	12362.4	12942.6	13942.2	15942.6	15116.2	14365.7	15752.6
200764_s_at	1529.61	1149.81	1436.5	1275.29	1672.05	2140.63	1123.13	848.265	2001.97	1190.61	1039.59	1079.37	1172.93	982.608	1648.75	967.103	1058.3	1299.37	1473.92	2297.56	737.545	842.163	1747.55	1436.1	1671.33	1752.6	1386.55	1409.4	1501.7	1140.27	1188.37	1616.77	1292.99	1135.51	556.382	1914.49	1004.7	1249.48	1228.68	1461.44	1568.96	1057.75	1993.64	2224.34	1640.48	1313.42	1290.28	1732.29	1611.07
200765_x_at	2777.47	2391.45	3149.42	3619.92	3473.24	5806.32	3258.95	2350.67	4176.61	2403.61	2199.74	1737.85	1981.34	1705.82	3979.62	1752.42	2105.61	2934.26	3245	4463.95	1505.52	2105.25	2739.51	2916.75	3958.32	3718.52	3189.93	3359.47	4033.99	2475.38	2601.29	3894.6	2617.7	2385.07	1307.14	4834.74	2430.25	2465.89	2599.81	3082.73	3259.82	2229.07	4185.94	4742.34	3586.22	2515.32	2765.86	3698.05	3971.78
200766_at	799.701	2109.16	1376.82	1754.57	1016.07	2956.54	1300.95	1659.27	3330.36	1427.82	2485.38	2851.34	1403.03	2077.5	2117.12	928.695	1690.69	3830.48	1050.52	1316.63	1398.64	1615.13	3718.3	2821.45	1620.54	2015.45	1506.56	2550.56	2045.21	792.964	2521.17	2206.84	2324.69	2497.89	911.048	1169.27	2045.91	1402.28	2103.34	3189.31	3205.99	2780.23	4059.37	3058.02	3036.74	2357.76	3448.1	2788.46	2975.4
200767_s_at	528.693	360.88	489.535	489.401	420.282	506.091	357.562	244.547	315.77	382.318	401.941	460.801	307.675	385.719	518.762	500.744	375.154	520.345	337.273	541.08	445.254	529.342	515.534	273.665	260.851	413.598	515.262	419.995	392.267	475.041	511.863	393.833	460.466	420.51	303.183	876.926	523.148	340.851	656.35	551.47	353.792	569.507	439.227	479.823	606.289	447.364	476.027	562.077	594.375
200768_s_at	1948.65	2107.6	3181.25	2237.58	1954.77	2332.17	2357.74	2829.45	2500.29	1734.71	1363.37	1584.55	1934.94	1771.74	2412.98	2576.45	1573.46	2448.65	2175.23	1678.62	2360.15	2231.27	1252.62	2184.06	1425.05	2282.07	16237	3271.23	2030.87	4267.21	2071.92	2604.2	2065.42	1930.7	2500.8	3451.66	2260.81	3053.02	2170.89	2521.51	2090.89	2437.99	2487.55	2120.83	2429.82	1836.18	1775.51	1986	3785.34
200769_s_at	593.609	433.571	511.365	412.556	583.569	573.568	361.325	371.932	887.638	622.301	615.345	643.232	859.463	898.927	430.831	766.565	652.085	526.61	573.581	523.206	525.235	561.212	686.658	360.455	335.834	658.659	5396.39	699.956	646.092	690.401	442.389	566.196	472.254	465.148	671.487	639.264	311.54	634.004	510.003	602.225	323.051	389.322	725.063	530.199	568.94	525.745	413.554	659.154	684.943
200770_s_at	522.057	269.816	469.831	223.497	502.123	768.81	511.155	282.207	344.715	775.129	520.319	291.996	659.721	920.181	655.466	611.851	589.68	673.208	1235.72	744.458	713.545	960.881	1026.8	450.101	1222.56	693.29	582.32	688.105	2389.89	1723.49	327.857	432.118	1071.99	817.455	570.1	394.042	379.285	648.864	636.658	574.015	746.45	393.81	608.584	598.907	1112.27	855.02	678.372	705.556	636.393
200771_at	1516.31	2223.77	2430.87	1584.38	2727.83	1739.15	2940.88	1899.65	1530.5	1872.76	1089.07	1499.33	2063.41	2192.95	1816.51	1191.74	2238.5	2335.49	4815.38	1317.08	2556.76	1450.45	1417.39	1910.17	4188.11	2778.87	1847.46	1882.47	3022.89	3600.22	1291.95	2695.69	2557.09	2089.19	1538.54	1753.04	984.713	2438.33	2121.09	2609.11	2640.43	2235.28	2246.88	1829.12	2589.77	2417.76	2101.57	2445.23	3098.29
200772_x_at	10758.2	9189.85	11608.4	9714.11	9276.95	9897.64	8574.75	9448.59	7564.09	9209.47	8223.25	9961.15	9622.09	9260.41	14027.1	13996.4	7170.9	11040	13300.6	12714.7	9520.59	9378.82	6712.01	12520.7	11743.9	11569.1	14395.6	13850.3	15994.9	19445.9	13489.3	12267.5	10134.7	12198	15547.2	11838.9	19776.7	14975.3	13876.6	13263.3	12684.6	11188.5	10741.6	11600.2	10979.4	10148.6	11411.5	9904.72	11152
200773_x_at	6301.48	7022.54	8479.48	6523.56	7243.92	7337.27	5916	6989.83	8265.37	8445.85	7507.15	9653.72	9660.74	9332.85	10242.4	10844.8	8427.13	8156.84	9181.39	8830.1	7797.99	7495.85	6906.97	8844.23	8530.54	8929.99	10381.7	6507.89	9207.37	10830.6	8373.75	8334.02	8217.14	7705.15	9567.1	7626.69	11522.8	9999.53	8789.62	8637.78	8343.72	8424.18	7389.14	8102.79	7169.11	5667.31	9044.59	6730.07	7070.08
200774_at	4606.21	3278.26	4295.55	3710.53	3958.73	5396.94	5226.57	4041.88	3855.22	3635.62	3927.21	4013.62	3612.78	4066.56	3949.86	4374.93	3423.42	5879.23	3811.47	5997.74	4697.09	5385.36	3826.76	3806.28	3345.91	5115.97	4343.39	2948.63	3491.01	4106.5	5242.38	4376.11	5094.68	4475.87	3441.97	5500.47	4910.43	4280.65	4620.87	5253.97	5120.75	5055.91	4387.86	4893.99	5689.3	3841.21	5648.97	5675.58	5629.95
200775_s_at	3771.61	2948.59	3778.85	2989.88	3239.8	4178.67	4280.71	4205.74	4173.02	4332.38	5732.07	4219.88	4317.31	4744.9	6430.56	5388.7	3813.87	4097.49	5280.06	5523.75	4418.9	5952.55	5803.35	4244.55	4608.53	5080.56	6617.83	3351.78	4154.57	5327.73	4865.77	4310.18	5713.97	4620	5734.87	4133.57	5599.31	4819.05	5315.02	4451.47	5208.21	4611.57	4771.61	4681.64	3540.87	3661.1	5354.58	4821.41	4625.11
200776_s_at	1221.42	1320.8	1271.19	1233.46	1253.54	1663.03	1269.25	1126.21	1383.93	1860.21	1579.83	1368.14	1211.57	1416.06	2009.25	1659.65	2083.33	1712.18	1581.05	1574.19	1195.88	1937.32	6362.05	1930.46	1751.6	2231.69	1411.65	1091.76	2254.33	1413.3	1583.07	515.27	1753.18	1661.94	1722.93	746.054	924.488	2734.15	1299.31	1423.62	1237.31	1186.36	1471.36	1841.37	1691.25	1158.28	1724.77	1456.45	1763.2
200777_s_at	2425.26	2332.41	1722.09	1794.73	1958.32	2491.52	2520.21	2147.29	2215.33	2493.15	1901.41	1935.95	2393.49	2044.45	2660.97	3828.58	4143.71	2259.77	2222.94	2281.19	2055.46	3213.63	8600.07	3911.82	2870.53	3013.22	2974.64	2444.44	4554.78	3435.97	2779.06	2162.15	2828.16	2955.88	3154.57	2132.42	3685.93	4657.48	3299.08	3323.31	2532.82	2774.9	2919.85	3764.7	2534.44	2050.64	3587.64	2696.4	2670.75
200778_s_at	2851.2	2074.06	2434.45	1783.67	2345.43	2131.11	2132.45	1497.06	2451.49	2881.03	1859.44	3453.05	3589.17	3426.89	2741.52	4279.88	2993.76	1997.08	3977.89	1979.45	2520.09	2160.15	4229.06	3532.37	4120.24	2516.79	4010.33	1938.95	2117.51	2150.72	1944.04	1732.79	2501.29	2928.17	3626.87	1742.78	2529.49	5045.43	3248.44	2071.76	2387.25	3278.07	3172.81	2568.95	3198.37	2897.93	2649.72	2667.29	3024.42
200779_at	5920.97	3674.72	5290.97	5378.38	6818.31	5745.66	3921.94	3813.32	4233.21	3596.5	3379.25	3561.33	3757.31	4320.55	3730.28	5913.81	4711.82	4919.83	3864.49	2155.51	3390.16	9888.64	4984.15	2905.85	4066.21	4923.39	4623.72	3643.86	5430.86	7252.46	4142.12	5157.5	2760.11	4179.12	8589.02	6200.91	2870.32	4750.84	3241.23	2601.27	3122.25	4060.77	3564.05	4863.56	4612.35	4173.13	3298.74	3725.84	3542.23
200780_x_at	14515.1	11724.6	11850.5	11076.3	10642.4	13060.6	7702.84	13294.2	11400.3	13512.7	10848.7	15406.9	8586.11	11974.8	12695	7062.48	12856.4	8417.17	12774.3	9681.1	10399.8	8264.48	12857.3	14228.8	14389.1	9466.31	8221.69	12642.7	14903.2	18721.5	9770.14	11273.7	10508.2	12008.3	7165.01	13504.8	18660.4	10810.8	13586.9	11019.9	13577.9	11706.6	8881.47	14288.4	10158.8	9616.72	9142.24	13413.7	8709.62
200781_s_at	18986.4	17464	23598.7	20404.6	14629.3	15556.6	14411.7	18746	17802.7	14853.4	16064.4	19808.3	16924.5	16836.7	15417.3	24205.7	13033.1	17227.3	16924.7	21489.1	17427.3	21352.8	15218.5	13695.5	16722.3	17558.3	18770.8	18026	15054.2	21948.5	16861.6	17494.3	15312	15387	18650.3	17863	26016.9	15348.8	15966.4	16384.7	17456.8	16746.2	12764.3	14564.1	15074.1	13878.8	14607.9	14732.9	16544.6
200782_at	3935.6	5155.78	3624.5	3190.02	7670.34	3377.68	3582.68	3298.1	3311.41	3299.91	5519.18	3336.91	3439.29	4683.96	5294.22	3125.58	4046.06	4716.96	3961.21	2972.74	5957.29	4414.92	5867.15	4579.62	5196.12	3547.39	4157.67	5555.55	5444.03	5100.4	5036.97	6639.32	3660.87	4130	2286.18	6692.43	2508.98	5566.02	4602.81	5698.77	5653.21	4496.14	5357.9	3992.23	6018.09	4532.62	4535.3	5232.45	4632.96
200783_s_at	458.185	385.824	353.446	383.033	344.367	226.831	307.061	318.934	156.539	316.426	226.826	335.893	304.792	247.663	852.794	292.715	215.189	402.988	701.979	179.599	373.631	215.518	275.597	742.961	589.11	210.958	466.772	167.784	261.474	475.261	241.758	204.689	543.17	609.946	376.023	126.499	523.782	880.012	138.857	118.814	283.996	143.045	189.516	314.8	320.069	378.997	190.782	173.245	248.84
200784_s_at	173.078	444.02	121.144	164.495	405.114	93.7699	274.534	255.232	147.336	266.088	253.542	187.335	295.68	308.103	113.572	85.6482	435.001	472.028	130.19	100.825	298.566	165.493	135.477	196.784	488.641	451.647	156.952	382.041	293.357	139.496	454.993	444.046	91.714	340.955	169.506	263.073	31.8226	329.943	326.802	333.671	717.46	374.901	354.799	284.675	342.456	368.341	261.088	388.856	389.18
200785_s_at	465.568	839.008	697.921	763.666	918.129	379.968	732.096	830.133	402.323	615.62	429.564	513.232	368.843	296.194	299.605	267.112	725.74	850.579	255.26	232.667	707.023	455.685	279.092	495.527	979.97	819.316	305.455	839.308	558.764	363.438	1097.1	1138.43	331.645	870.055	496.132	608.589	309.33	799.546	887.998	705.554	1400.86	1086.64	674.853	594.035	827.209	757.094	764.988	1306.3	1050.65
200786_at	1537.15	1382.12	1266.41	1529.73	1787.93	2120.4	2303.07	1648.23	1368.47	1733.79	1187.59	1102.5	1098.92	1927.54	1949.02	1847.79	1492.48	1633.74	2640.83	1537.98	1514.95	2467.17	2549.78	2075.85	1744.72	2086.5	2100.34	1333.79	1290.87	3260.82	1956.47	1701.64	1913.39	1836.16	2602.65	1283.71	2922.24	1824.85	1666.74	1916.3	1499.02	1472.73	1859.64	2291.36	1164.27	1681.55	1526.6	1784.5	1366.77
200787_s_at	982.692	1361.68	1556.13	744.261	1290.9	1133.36	1165.1	922.065	815.077	1721.84	1215.49	1235.71	853.182	1245.44	1124.55	509.727	1260.33	1124.77	907.068	1813.73	1179.52	676.511	808.599	850.576	1262.26	1107.98	709.749	1739.11	1095.54	1066.68	1414.55	911.725	2044.15	883.029	1014.48	1442.92	744.958	1264.73	1431.33	1230.15	1919.04	1250.36	1131.9	1737.93	1558.86	1159.29	917.917	1269.85	732.55
200788_s_at	2427.81	2680.71	3120.76	1823.09	2887.89	2004.43	3795.3	2720.88	1782.26	3272.91	2422.29	3359.94	1851.93	3424.47	2945.43	1168.63	2533.71	2732.27	1712.01	3076.25	2905.48	1606.77	1578.72	2492.05	3163.83	2532.6	1505.64	4306.49	2033.17	2064.36	3747.88	3293.37	3312.08	3690.72	1340.74	2373.82	1570.64	2302.92	3550.06	3372.99	4106.92	2602.63	2827.03	3541.47	2619.77	2775.14	2346.68	2781.73	1871.31
200789_at	1077.36	1053.2	1096.52	1009.68	1138.48	1861.77	672.254	1090.7	847.078	871.619	1026.65	1053.65	1612.62	559.066	804.288	1212.25	1753.74	1038.33	1073.12	1287.56	1142.24	1550.61	1132.73	1164.88	1681.05	793.952	951.839	992.535	1868.69	1557.98	930.752	1368.25	1627.36	1045.54	979.598	1471	1051.78	862.229	925.442	945.453	841.548	837.482	754.308	1137.66	993.004	1122.05	844.699	730.004	2268.42
200790_at	4335.7	2146.87	2865.98	5523.38	1271.44	9631.16	1662.77	2222.04	1586.4	2008.99	3441.9	1201.33	11436.9	2248.36	1307.71	10273.2	19643.6	1997.85	2830.36	2205.54	1129.93	5408.21	1858.61	1546.04	1574.5	2628.06	4074.94	2313.7	29291.8	7531.54	1988.19	1274.85	2831.34	3840.65	8773.93	964.143	2686.04	5662.96	2599.27	2577.97	1589.61	2085.91	1868.85	1836.52	1297.44	1820.47	2331.24	1898.78	1878.62
200791_s_at	1993.84	1909.42	2655.87	2062.21	3004.37	2298.23	2253.93	2689.75	4188.09	2239.78	4596.06	2455.09	2337.04	2120.5	2508.1	1913.06	1802.4	2170.65	1523.1	3808.59	3811.59	1780.5	1984.36	3246.89	2685.25	2478.32	1049.02	2593.56	2787.39	2210.43	2732.99	1903.87	1520.42	2728.38	885.178	2950.85	2520.96	1796.94	2650.01	2351.58	2205.36	2898.68	3123.46	1993.26	2486.77	3031.61	2688.4	2070.88	3455.84
200792_at	3841.06	5274.24	3990.94	4269.23	4465.17	5177.45	4838.09	4708.68	4958.05	3961.79	5253.3	3968.37	3972.07	4613.82	4512.71	5106.97	4306.57	5451.16	4316.75	4556.52	4261.13	2496.63	5740.47	4431.53	3670.41	3974.16	6389.98	3870.71	8400.82	3865.01	4214.36	4051.29	3197.11	4320.41	4888.96	3707.22	5154.33	4502.84	4297.36	4307.22	2903.94	5603.92	3795.34	3316.71	2718.1	3475.51	5402.34	3755.38	3947.87
200793_s_at	1182.99	702.333	529.716	500.181	1241.49	1737.41	900.201	715.565	1726.66	565.061	962.626	799.384	368.866	1012.16	739.338	536.915	1130.27	609.978	901.233	1051.96	602.772	1044.07	2027	578.707	1479.68	1392.09	896.162	797.825	2145.61	978.122	1053.58	957.174	378.285	1548.49	843.338	623.496	937.554	689.288	930.282	505.829	412.349	825.553	632.816	830.008	482.953	1186.42	471.982	832.557	1060.71
200794_x_at	5389.2	6267.48	6221.35	7376.51	6036.04	6763	5360.19	6096.79	6504.91	5758.76	4741.98	5969.82	5893.48	6081.78	4231.45	5038.83	6443.35	5250.47	6499.8	6057.82	4791.35	5419.11	4785.86	5342.55	4984.22	6212.18	4816.97	5648.54	4412.44	3379.64	6326.02	6528.67	5208.69	6087.66	4765.05	7172.47	7651.21	5420.97	5683.2	4862.16	4944.29	4758.72	4937.64	4990.38	5600.14	5838.17	4681.47	6155.41	5259.86
200795_at	4883.29	4389.54	3517.2	4714.66	3663.58	3320.15	3259.96	4745.99	2938.9	5197.06	3440.59	4512.86	2577.84	3668.41	2389.4	1442.86	2073.04	2684.77	1045	1286.57	3422.67	2034.53	3409.11	2420.7	5844.37	2699.19	3104.28	4944.12	3687.89	3428.48	3643.26	5395.06	2897.84	2850.34	1477.55	5181.14	3233.54	2415.54	3077.49	4250.64	5306.57	5945.41	6185.7	2244.47	4454.65	3849.89	2265.47	3423.18	4760.02
200796_s_at	359.522	99.0481	311.283	142.857	257.357	260.527	123.823	104.755	402.396	662.257	265.881	351.729	874.393	425.042	118.408	175.224	733.66	249.884	333.561	217.067	160.924	194.772	321.387	241.984	176.297	429.159	600.169	317.86	235.932	188.348	165.811	127.726	162.712	149.403	61.5599	114.331	72.2998	442.992	290.598	357.608	169.602	345.883	345.274	266.356	688.484	383.104	273.243	445.315	537.05
200797_s_at	9358	7393.92	10530.5	6792.23	6070.24	6365.78	7814.85	10378.6	7739.23	9065.78	7142.26	5266.38	9103.72	6351.77	5889.31	3598.55	13343.1	8146.62	7394.67	5812.45	5536.96	6158.14	3703.49	6617.83	5173.04	8113.98	8369.44	13141.5	9040.61	9679.91	6492.32	6912.2	5944.84	6727.4	1918.03	8150.36	4700.99	9516.55	7965.17	8913.27	9239.55	10444	6504.5	6863.47	9246.03	7378.86	8135.79	7031.63	13198.9
200798_x_at	3287.26	1651.53	3676.65	3552.16	1872.16	2260.31	2791.42	3427.01	4053.46	4413.75	3266.99	2176.63	5635.16	3910.2	2255.14	2252.38	5277.02	3340.21	3648.9	2169.74	2059.83	2356.45	1984.01	3195.31	1574.41	4598.14	4585.64	3436.88	3066.64	3838.03	2614.4	2081.65	2535.45	2867.79	921.606	1599.71	1356.91	4668.81	3491.53	3570.13	3049.98	4159.51	4212.94	2730.12	5289.48	2859.08	3673.63	3075.29	4345.04
200799_at	1689.66	1295.95	2783.71	1470.68	1832.13	5007.77	2215.48	3061.21	3680.48	5643.84	5056.47	4348.82	8296.32	5023.16	7491.55	11846.7	7971.77	4819.01	11458.3	5562.77	5391.87	2904.94	950.027	6909.67	7496.82	2925.99	8359.53	3973.07	8865.06	6295.13	5322.75	4100.16	5698.78	4817.61	6008.46	2397.06	5129.91	7231.04	8064.45	4724.8	5147.51	4075.23	3047.23	3965.93	5392.81	7292.49	11292.2	6760.6	5403.81
200800_s_at	872.639	1137.08	2194.3	1140.04	814.272	3619.27	2005.4	1918.99	1615.25	1751.77	2159.6	1033.63	3698.24	2676.69	2908.73	5053.14	3922.56	2484.28	6895.77	1856.13	1894.84	1238.82	628.447	3489.8	2757.57	1151.84	4036.24	1362.31	2614.19	1997.75	2056.59	1064.19	2507.08	2005.44	1910.89	1316.77	1779.98	4336.63	3001.25	2396.37	2497.88	2032.18	1273.74	1391.36	2275.65	2533.9	9992.45	3364.03	1909.52
200801_x_at	33638.7	31545	29490.5	29006.9	28532.1	21943	24409.6	27663.4	23656.5	31369.6	27675	37615.7	27014.5	32836.5	30046.8	30063.1	27957.6	26258.2	23617.3	24765.2	26505.6	27600.2	26121.4	24344.4	33934.1	21854.1	23353.9	24894.6	24860.4	35421.5	25818.7	30302.7	23617.4	24524	22185.1	31927.6	35645.7	23232.7	30214.8	29536.5	27998.3	24287.7	23081.3	25322.7	24941.3	28131.9	23661.1	25589.5	29660.4
200802_at	1589.63	1603.39	2532.03	2125.6	1868.01	2156.4	1842.82	1926.99	1131.66	1890.05	2007.78	1499.56	1586.51	1549.02	1823.98	2723.91	1698.29	1594.77	1423.76	1667.87	1442.58	1558.39	1875.04	1256.43	1794.8	1788.72	1379.13	1412.8	1704.43	2666.13	1610.03	1700.21	1918.13	1309.17	2113.85	2142.38	2083.06	1530.59	1651.84	1949.18	1661.3	1815.84	1920.6	4170.29	1405.16	1108.4	2033.2	1407.02	1743.63
200803_s_at	6989.15	2994.15	3485.07	4616.14	3971.77	9306.52	2373.35	2131.11	6946.57	4122.21	5515.27	5086.38	6211.97	6427.87	4598.18	5029.56	6821.57	5495.04	4759.08	7066.07	3797.55	8222.73	12307.3	4186.84	4466.8	6772.65	7064.2	7358.14	7318.54	3791.38	6210.22	4167.76	7362.54	4703.97	6018.22	6834.85	4547.26	4943.96	4758.76	3776.58	3447.6	3720.65	5860.08	5940.35	7731.81	5415.22	3952.64	8808.58	6075.26
200804_at	6228.54	5824.87	4887.83	6133.09	5861.76	6914.99	4511.5	4869.98	7781	5560.67	5450.78	5201.46	6549.36	4841.5	5501.88	5470.8	7127.81	6440.18	5071.92	6842.76	4153.62	7072.67	9453.5	5143.17	5459.34	6913.41	4655.2	8584.47	7504.59	4340.25	7680.67	6509.56	7024.34	6192	5059.3	8548.95	10629.3	6999.13	6659.83	5984.89	5734.71	5962.55	5920.15	5809.81	7844.95	7136.74	6454.19	10899.8	10967
200805_at	1422.64	993.656	524.983	1188.32	564.356	1557.94	853.992	639.28	1026.08	660.769	845.674	897.996	743.959	556.056	767.139	986.538	661.704	821.017	1118.56	1380.96	1110.66	739.273	1651.47	945.685	1034.21	917.327	660.906	741.223	1546.95	564.643	751.341	1247.63	565.503	846.973	765.798	1243.31	1160.6	703.667	515.371	703.351	581.626	455.402	1120.97	1217.25	1049.73	697.975	879.235	1608.74	652.021
200806_s_at	1619.43	1714.99	1993.42	1027.15	982.43	1768.3	1567.88	1191.6	3018.91	2767.78	2028.79	2230.86	4096.33	2828.61	1947.55	8113.57	2762.38	2422.41	4472.44	2998.87	1542.39	6377.37	8062.08	4063.48	3130.97	3934.57	5302.31	2876.58	4893.05	4105.59	3680.83	1803.22	5195.59	2015.19	12557.5	1924.48	4202.84	8399.67	2711.86	2735.7	2305.49	2745.27	2461.75	3752.31	3443.93	2349.5	4657.56	2809.13	2183.16
200807_s_at	5160.5	6819.08	6860.48	4825.25	4129.32	5352.14	6367.63	4896.58	8106.13	6232.17	4636.95	5310.93	8416.81	5589.9	5026.35	13960	7511.93	5980.59	8422.76	6759.62	4510.12	13493.4	14278.7	7753.56	7503.8	7973.05	9793.11	6260.9	10694.9	10016.2	8014.21	5795.23	10833.4	4739.39	18569.3	4734.05	11572.1	12110.1	5547.57	6137.25	5657.33	5893.89	5066.49	8019.77	6188.31	5503.61	10396.9	5755.11	5450.06
200808_s_at	827.757	636.731	640.682	922.983	1271.61	543.924	803.157	1074.27	576.214	1061.14	852.584	813.925	467.398	1174.03	408.164	539.553	736.625	1234.27	1051.13	433.96	642.782	931.043	293.757	1541.88	1147.1	1036.99	464.835	1357.58	583.546	2726.4	1800.12	1793.67	572	1627.14	243.86	912.028	1306.95	1430.88	1517.64	1898.39	2301.98	1399.49	970.061	1708.43	949.603	662.594	681.576	832.672	865.819
200809_x_at	19734.1	14969.4	26160.7	21113.4	13770.1	20060.1	20159.7	17034.7	13017.4	14482.9	15064.6	16200.6	15438.4	19134.2	11081.4	29939.5	10757.8	19044.1	13449.2	14914.2	15086.2	19434.2	9597.45	13637.8	16069.8	21100.8	17995.5	15537.1	11970	28702	20268.4	16967.7	18601.3	14525.1	17779.1	16278.9	26552.8	16303.1	16411.8	18051.7	16652.6	16857.1	14786.7	15829.1	11092.6	12055.4	16490.5	14309.7	17361.8
200810_s_at	2255.96	1670.31	3895.37	1262.37	1903.77	1872.81	1786	2027.93	3488.64	2169.01	1983.38	2304.62	2096.41	1524.99	2290.53	1320.41	1097.4	3063.83	903.21	4904.8	4131.05	1053.09	1266.23	1462.17	1464.4	1983.73	924.33	1725.11	1414.06	2383.64	1673.54	2095.67	503.108	2082.42	2097.26	2323.94	1023.72	1547.98	2215.03	1820.27	2097.23	2190.39	2191.3	1329.58	2346.11	2145.71	1904.27	1821.41	2133.39
200811_at	3887.38	2147.12	3940.33	3025.59	2564.4	2529.92	2669.03	2772.23	3779.34	2367.79	2435.7	3092.99	2686.91	1961.91	2188.71	1748.94	1506.8	2692.86	1242.89	5082.55	3511.95	1748.23	1522.22	1442.6	1812.87	2262.6	1136.62	1577.09	1874.8	2340.75	2162.43	2265.93	907.983	2231.91	2248.68	3284.7	1313.05	1525.54	2455.56	2057.51	2271.59	2113.24	2217.67	1471.59	2685.49	2812.85	1881.05	2190.12	2406.65
200812_at	1101.39	1361.75	1562.38	1355.91	1230.36	1375.28	1515.35	1472.63	1004.55	1063.04	1530.3	1028.04	1219.21	1075.05	982.516	3404.2	1141.07	1409.79	2065.42	1161.93	1031.25	1768.38	2134.14	1657.95	1282.19	1472.87	1596.71	2243.76	1231.36	3445.71	1539.22	1188.29	3212.04	1229.53	2744.12	853.851	3139.24	1938.95	1418.5	1266.97	1056.6	1098.49	1225.96	1821.58	1246.32	969.712	1417.18	1436.38	1499.87
200813_s_at	655.915	817.368	659.007	577.857	598.782	850.535	559.77	628.393	839.74	634.198	600.193	615.938	645.755	605.942	411.482	661.638	547.149	502.808	345.333	731.336	851.454	463.155	703.101	765.691	592.959	748.98	593.469	746.715	401.751	504.771	600.305	572.148	662.761	668.738	222.418	785.381	581.568	820.695	699.614	838.137	663.163	712.506	600.992	446.633	691.836	604.928	418.665	716.411	687.313
200814_at	3381.14	2223.54	2711.51	2662.28	3230.18	2419.4	3346.6	3039.69	3137.02	3487.89	3493.71	3404.63	2820.19	4008.64	2545.66	3101.2	3328.93	2473.99	2818.87	4337.55	1998.25	2622.68	1490.81	3791.28	2742.91	3058.25	2320.53	2259.26	2141.59	3178.83	3739.78	4122.29	2644.09	2488.39	2296.33	2382.42	3920.35	1512.05	3016.89	1932.46	2514.54	2414.28	3545.89	3332.02	2083.1	1941.79	2369.01	1979.44	2357.65
200815_s_at	492.983	471.586	552.662	428.805	487.039	868.013	684.654	678.565	821.475	419.557	296.501	692.387	615.505	1034.84	540.71	959.759	933.479	546.759	759.701	413.815	369.329	718.765	858.275	650.499	835.249	567.389	348.233	1284.82	1126.97	804.836	622.623	573.836	996.705	704.306	448.111	817.074	815.641	1157.18	750.012	595.566	577.592	407.611	462.836	970.424	419.426	396.298	589.598	419.138	450.921
200816_s_at	882.023	1963.12	1255.07	1554.74	1062.27	1344.71	1230.96	1355.92	1303.05	879.692	864.013	980.521	998.789	869.093	624.099	874.675	898.507	927.419	656.637	1037.75	1670.7	690.811	869.764	1449.51	956.073	1297.28	991.845	1304.19	842.525	818.242	966.139	998.821	1276.56	1246.15	565.68	1301	836.124	1312.95	1242.79	1198.94	1324.44	1484.46	1116.06	744.874	946.417	840.348	687.435	1225.74	1123.77
200817_x_at	27823.4	21490.4	32134.6	24234.7	20718.3	19847.1	21301.5	22396.3	21175.2	22773.7	23646.2	24274.6	19064.4	15676.3	24891	34906.3	23882.9	22240.8	22882.7	27609.6	19511.1	32669.1	9621.48	19429.7	31705.9	21931.6	25805.6	24111.2	23421.4	42155.6	24054.2	18749.2	23533.8	19104.1	28652.8	22470.4	36994.1	20000.4	25630.5	22164.8	19383.6	17706.1	17165.2	21705.3	18086.2	23124.1	19762.2	25249.7	24191.5
200818_at	4254.93	4951.24	5088.25	4417.44	2814.88	5396.28	3989.73	4174.68	4857.79	2175.29	3915.93	2754.73	2414.02	3633.85	4257.09	3228.98	3471.58	3371.21	3817.11	6582.17	3781.11	5353.63	3005.57	3521.16	4123.18	4538.69	3356	3969.67	4884.51	4318.07	4005.1	3481.09	3186.98	4325.96	4606.93	3670.48	4867.53	4765.72	3755.52	3115.62	3857.01	3091.87	3736.16	3542.33	4018.34	2798.64	2773.61	3946.14	2632.5
200819_s_at	21383.9	13786.8	25730.1	17428.9	17540.9	12588.6	17294.5	17137.1	17694.6	16042.4	16081	21635.8	13609.2	15421.9	17378	28005.7	15151.6	18849.3	15265.7	21718.9	16533.7	23709	7897.98	14844.6	17013.9	18730.7	18208.2	19449.4	13060.1	26708.7	20150.6	15857	15356.7	15379.6	19421.2	19161.4	26275.3	14862.7	20835	16616	16472.5	19044.6	15615.5	15470.5	15651.7	14543	16234.7	18039.2	16584.9
200820_at	1219.62	1290.54	885.65	1093.03	1546.17	1919.37	1162.69	1019.17	1305.58	1151.34	1443.57	1049.43	1448.62	1304.35	1031.59	1477.12	1617.55	1369.11	2335.49	1233.58	888.532	1847.8	1910.74	2988.12	2005.2	1130.04	1619.54	1479.59	2229.69	2400.03	1173.4	1765.23	1933.66	1762.1	2016.33	1165.16	2209.28	1965.18	1639.33	1209.34	1342.05	915.733	1212.18	2113.35	1296.9	902.271	1387.75	871.324	1136.15
200821_at	636.922	890.831	417.4	652.103	607.026	543.037	932.078	872.027	1194.84	735.602	822.848	635.202	694.808	806.06	861.937	460.839	538.958	1303.03	487.852	1159.48	943.806	725.38	934.893	1447.72	830.856	1188.2	2290.92	729.982	737.957	1123.07	1581.61	493.106	1405.4	960.886	500.718	396.364	667.225	606	1241.86	738.362	1535.13	973.754	1065.57	1752.69	1007.74	1453.69	959.36	1884.74	1688.42
200822_x_at	5767.35	5042.89	6843.6	4510.87	4989.31	9169.69	5590.86	4378.02	5997.73	5362.72	4859.56	5316.88	7119.19	6711.74	8357.41	11476.7	6755.22	7546.21	5454.4	6143.57	3472.28	10858.9	8452.54	8258.81	7604.73	5342.12	7001.85	7159.12	8928.47	5714.06	11127.8	9584.8	6407.44	7176.27	11753.8	5923.3	9429.79	9623.62	7574.98	6921.17	5268.31	3089.08	5870.96	5200.45	5988.07	4221.12	7739.81	7216.36	5673.19
200823_x_at	8047.43	5247.06	16546.5	8380.92	6484.81	8247.74	6551.53	6456.16	8009.24	4818.86	6703.9	7451.87	5279.21	6585	4509.09	10626.5	6866.29	6780.81	4565.72	11122.7	5819.01	14196.6	4609.92	4795.94	7577.94	10331.4	9679.45	6535.97	4511.79	20074.5	9786.2	7703.09	7228.52	5962.99	10193.6	7711.94	13031.8	5472.69	9844.71	8911.3	5668.47	6907.72	6410.1	6801.59	4925.59	6449.58	9127.54	10724.7	9994.2
200824_at	3815.21	5556.15	5154.98	6096.05	4041.85	6687.03	3699.45	5300.44	4412.67	4298.52	3786.87	2520.65	4698.88	2899.59	2934.96	9562.36	5895.87	3072.13	7996.21	5163.55	2774.73	12183.2	5232.19	1909.17	4276.41	5184.91	5280.89	4389.22	9299.6	4365.57	2636.51	4629.81	3263.67	2993.9	11344.6	7302.31	3854.33	6822.98	2659.02	5675.45	3169.32	3933.32	2684.66	2856.38	4666.52	4272.17	3210.21	3258.04	5293.9
200825_s_at	3110.75	5353.44	2106.38	3128.79	2626.72	3582.05	2298.27	2661.6	2724.94	3098.46	4372.8	2867.86	5830.33	3084.83	2930.38	4702.97	4401.3	2622.84	3349.67	1427.16	2191.71	2856.53	2617	2278.16	2932.49	3163.52	1194.67	3478.83	3993.43	3798.91	1935.92	3965.21	2019.15	4057.25	2460.58	2486.54	1937.34	4009.79	1893.11	2628.52	2674.08	2301.79	1656.6	3597.22	1834.19	2633.47	2778.67	2492	1899.79
200826_at	3040.63	4249.27	4390.72	2924.8	3652.23	3453.87	3138.13	3472.64	2358.64	2989.37	3613.36	3982.43	3793.64	5646.78	3874.78	4048.85	3659.01	2220.22	8566.55	4722.82	3664.02	6964.34	3385.69	7545.59	3751.53	4088.56	5251.5	3795	5753.6	6735.41	4829.08	4343.4	5932.5	4494.09	7099.69	3457.35	6053.58	5371.81	3622.3	3340.03	3921.27	2956.28	3743.98	3331.82	4033.63	3684.31	3671.71	2777.34	3199.68
200827_at	430.042	638.923	450.922	358.037	592.961	438.461	437.997	519.502	401.745	634.252	311.762	545.312	447.655	425.589	588.741	1039.95	852.066	485.311	549.45	482.804	586.556	353.918	793.579	481.793	1385.6	494.222	367.831	704.778	370.922	367.708	523.259	765.073	1777.19	1195.32	745.905	281.539	578.33	841.444	702.843	463.955	1335.61	452.368	578.147	434.38	684.386	939.677	540.119	678.245	393.046
200828_s_at	2843.51	2067.05	2982.74	2730.69	2532.56	2452.38	2271.26	2086.85	3600.21	2067.75	2757.66	2534.76	2774.25	3283.98	2928.53	3476.02	2677.16	2669.55	3525.74	3069.41	2816.92	2586.48	5740.7	3514.23	2803.16	3492.38	5132.35	3181.9	3750.24	2706.38	2904.11	2834.26	3518.17	2399.13	2962.22	2469.09	3356.33	3486.34	3917.97	3328.12	2567.46	2497.04	3206.33	2313.41	3781.82	3683.54	2595.66	3363.62	3355.61
200829_x_at	1829.49	1294.16	1863.23	1390.32	1390.58	1942.82	1546.33	1646	2447.57	1493.63	1657.04	1412.68	2065.5	1705.02	2204.17	2392.36	1504.75	1848.67	2128.17	1954.77	1883.68	1827.46	2560.71	2219.49	1613.61	1919.54	1227.06	1841.36	2115.87	1885.18	1828.31	1749.84	1720.43	1751.28	1709.85	1711.46	2526.78	2115.03	2425.22	1887.72	1757.69	1619.9	2201.33	1794.88	1916.56	1967.25	1853.98	1959.18	2224.4
200830_at	1541.17	1596.1	1239.47	1323.59	1642.53	1981.12	1871.39	1744.65	2063.19	1389.67	1163.13	1374.59	1122.82	1749.75	1141.04	2433.74	1487.42	1001.63	2411.82	1741.11	771.409	1842.57	2397.69	1281.17	1267.88	1347.12	1649.78	2390.01	1174.67	3454.98	1586.8	1852.52	1394.23	2456.62	3281.92	1303.48	2605.52	1969.04	1967.74	1980.64	2628.45	1650.8	1807.43	2595.07	1191.05	1634.13	1849.41	1810.69	1777
200831_s_at	236.389	428.539	300.97	586.653	117.051	628.762	642.654	554.235	397.702	193.978	278.745	1171.88	795.274	626.331	322.496	725.757	1455.3	503.361	371.758	312.978	293.803	753.189	625.753	470.135	263.896	854.307	393.067	417.76	503.17	488.413	776.686	514.163	426.988	1470.82	3061.6	783.987	710.266	480.24	373.961	1049.3	314.472	256.175	354.908	400.157	324.91	706.346	609.771	804.849	179.976
200832_s_at	812.875	1213.55	983.049	2156.05	275.655	1851.25	2137.54	1263.99	407.836	732.926	1115.23	3486.33	2391.28	1502.7	1159.59	1591.96	3630.58	1737.82	913.079	291.715	670.768	2313.97	1946.15	1844.43	797.184	2429.48	1598.67	2177.92	1448.07	1620.36	2622.78	1685.12	1462.73	5668.54	6242.23	2211.37	3331.25	1408.15	737.99	3000.85	710.598	510.993	682.001	2003.39	720.228	1408.78	2658.45	1743.69	486.546
200833_s_at	2987.3	7238.7	2731.49	2478.09	3544.52	1956.9	2426.46	3295.19	3308.55	2688.37	2881.96	3149.31	2448.68	3318.9	2652.12	2634.25	2270.61	3542.08	3574.73	2840.68	2230.62	2489.21	3695.35	9096.16	2602.71	3540.87	2813.51	3210.04	2214.46	2746.08	4488	3598.7	2598.74	3750.3	2398.92	3671.02	3627.51	2963.69	3868.85	2715.43	3325.86	2739.48	3620.96	3325.34	3437.41	3365.85	3148.23	3487.13	2664.47
200834_s_at	12992.5	14231.4	23797.3	17414.1	9445.1	12505.9	13423.3	17695	11590.8	12132.1	9608.38	13718.1	11676.8	10203.1	13672.7	17598.2	12014.4	10754.8	14015.1	18097.9	15806.1	23805.1	5557.59	14522.6	14943.5	16001.3	18601.9	11202.4	14142.4	27842.9	12680.7	11150.5	14230.6	12446.5	20856.8	13550.6	16622	15610.2	13452.7	11593.8	11963.9	13500.2	10062	12868.9	11882.8	11028.6	12564.5	12088	11953.3
200835_s_at	35.9549	56.4704	40.8967	43.1754	28.1823	16.3669	20.9518	19.4621	27.4507	20.5163	10.1351	18.4752	9.90615	17.3908	12.4315	14.6657	17.2499	18.1624	25.5856	48.2948	23.155	10.3293	9.0092	20.5816	16.8422	16.5092	14.79	25.6435	18.1474	43.1341	18.6695	14.797	16.0874	10.2426	11.7783	23.4707	54.4492	19.8467	12.4815	9.72783	15.9253	9.69881	17.3742	11.3523	12.9462	10.2607	10.235	13.3362	12.6963
200836_s_at	360.464	412.597	518.708	414.417	650.803	351.084	355.398	305.893	571.815	366.059	312.234	454.673	397.372	569.783	251.535	306.6	485.595	433.294	331.769	494.345	344.044	426.599	301.37	293.08	668.185	600.275	566.789	404.619	346.788	814.144	697.491	426.689	533.69	536.048	402.013	559.595	496.634	487.868	659.606	640	699.64	425.443	426.465	506.251	394.757	392.779	323.9	365.842	454.607
200837_at	1435.56	2281.59	1364.91	2605.37	1830.33	2846.82	2100.97	1796.37	2086.43	2618.77	2193.83	1594.46	2193.6	1842.29	1307.55	2265.12	1971.89	1488.94	1674.85	2915.85	1554.64	2831.89	2647.04	2354.74	1859.72	1316.83	1679	2358.51	2381.32	3564.42	1365.91	2498.25	2182.44	2085.21	4504.29	2121.35	1817.47	1427.85	1914.15	2880.99	1534.14	1904.99	1547.67	1911.23	1902.68	2391.23	2142.98	3481.95	2510.74
200838_at	5720.44	3910.53	4731.1	2675.1	4481.22	2237.94	3800.02	4708.49	3864.98	4827.69	5520.08	6678.68	3755.28	9251.03	3758.93	2485.58	4972.99	4681.59	8605.38	815.899	4014.81	5339.74	4752	9056.11	6250.83	6058.94	4301.66	5544.11	3204.22	4141.85	10002.6	8386.05	6343.07	8407.64	3346.39	2055.18	4390.01	6730.11	8732.36	6225.96	7351.92	3906.01	5689.97	7758.29	5504.61	5757.31	7411.89	5771.62	4147.17
200839_s_at	12931	9479.68	11958.9	6442.93	12312.9	5781.58	8253.22	12495.6	8669.58	9809.68	13143.8	13773.6	8819.46	14510.4	9160.51	6122.45	11027.1	11870.2	14088.6	2415.87	9378.03	13257.3	12769.1	10932.9	11798.3	11588.5	10401	8890.38	9149.64	9592.56	17471.2	16279.7	10248.5	14982.8	7369.18	5382.51	13766.5	11542.8	11266.5	9130.17	13061.9	9016.2	10478.2	13020.1	12197.2	12171.9	13235.2	12083.2	9351.45
200840_at	1628.67	2542.09	4773.05	2023.75	2179.82	4384.11	2413.76	2351.42	4273.61	2476.2	4064.85	1893.47	3273.27	2665.48	2365.73	3559.88	2610.86	4703.07	4728.73	7155.75	2264.28	5142.65	5573.91	4598.82	3186.03	2716.67	4055.19	3302.44	4033.58	4182.41	2480.04	3552.38	2586.72	3558.69	5470.05	2875.58	5099.75	2698.64	3452.37	3686.32	2598.35	3386.77	4519.75	4096.01	2204.67	1448.46	4065.96	3729.78	3711.66
200841_s_at	204.632	424.561	312.782	197.353	171.16	278.653	127.278	173.285	164.02	330.444	204.108	315.82	359.035	231.203	221.06	253.977	226.863	157.934	222.859	260.025	205.635	198.29	388.16	189.65	139.137	423.739	437.027	167.582	115.337	144.735	138.739	165.65	207.559	125.846	177.436	249.623	83.047	152.301	276.634	134.131	194.096	187.477	185.811	147.065	262.256	281.194	227.913	410.709	153.202
200842_s_at	1284.74	1151.05	1920.88	906.919	529.809	1678.99	1315.57	527.129	787.511	1215.04	1060.85	891.434	1245.75	1124.61	1211.23	1282.81	657.367	1346.09	1162.19	1280.05	963.864	1122.32	1389.77	807.197	946.84	1791	1606.06	1195.36	1408.4	1558.18	808.696	917.018	1101.95	1058.44	1117.75	1070.49	878.185	1501.52	1386.84	1030.04	1040.58	1028.67	1095.01	1154	1243.76	1625.29	1736.45	1799.13	900.151
200843_s_at	1292.73	1161.26	2012.84	925.362	828.247	1719.52	1327.3	1282.03	1006.5	1504.81	1360.79	1072.68	1310.46	1210.32	1100.71	895.628	1175.76	1372.67	1173.21	1665.62	1257.23	1899.24	1154.05	954.409	1319.62	1806	1823.81	958.871	1963.35	1898.5	912.589	1005.18	1566.44	1246.68	1497.77	1468.58	1531.63	1234.44	1509.25	952.302	1018.53	894.017	1036.71	1316.04	1037.92	1563.03	1590.28	1740.62	1094.89
200844_s_at	4627.26	2560.33	5194.59	2706.15	2242.94	6049.77	3885.22	2623.56	4784.68	3805.23	3383.48	2521.72	3547.04	3618.71	3582.75	3580.27	2223.76	3290.86	3644.71	5696.15	4012.67	3510.11	3547.32	3213.18	3636.98	4293.79	2708.16	4188.02	8901.43	5029.71	3207.69	2775.85	4717.16	3080.84	7111.24	4683.03	3992.56	4244.89	4501.68	3077.08	3292.39	2582.56	2443.14	3166.17	2966.99	3312.18	4087.11	3923.38	2653.25
200845_s_at	3478.8	3874.15	3617.97	2912.89	1798.52	4374.16	3616.36	3077.16	3915.07	4035.8	3515.05	3274.11	3409.74	2687.34	3018.65	2589.28	2250.31	3274.79	2670.11	4213	4293.06	2689.33	3543.13	2534.62	2627.84	3867.08	2938.39	4088.03	6320.78	2748.22	2452.71	2354.73	3980.98	2329.91	3560.95	3283.57	2737.41	3183.03	3668.81	2705.34	2944.3	2332.31	2074.34	2654.7	2720.43	3080.38	3802.97	3339.51	2614.87
200846_s_at	1688.92	2588.34	1332.94	1732.51	2009.63	2532.26	2062.13	1843.88	1534.24	1760.41	2232.02	1552.57	2104.27	1762.47	1436.68	4070.78	2343.52	1697.51	2089.15	1601.13	1819.05	3244.6	2266.94	2945.65	1384.42	1676.82	1837.16	1818.16	1869.35	2455.51	2620.21	2060.66	2237.96	2016.12	2316.1	1859.4	4392.6	1848.74	1664.11	2931.44	1342.59	1627.62	1533.06	2427.66	1692.38	2072.04	1823.94	1358.89	2151.14
200847_s_at	4499.68	3386.72	4372.93	3896.23	4405.27	5524.23	2888.35	4161.75	3085.08	3765.74	2158.21	3705.56	4611.81	3380.44	3104.7	5109.95	2736.6	3973.82	3728.57	4182.47	5077.72	3574.31	4160.95	2579.5	4427.66	2697.68	5093.49	2944.83	2819.19	2322.64	3804.44	3120.23	3302.24	3799.07	2702.74	3696.52	4584.69	2902.31	2920.98	3371.37	2730.44	5118.89	3930.06	2443.37	3936.45	3412.99	4860.72	3533.01	3836.46
200848_at	686.34	1028.1	1035.5	776.955	863.709	1169.1	1152.92	908.432	521.608	942.116	1233.55	701.369	1256.37	857.934	935.278	671.996	1339.12	1108.86	787.232	733.911	1023.39	789.691	1039.49	582.304	964.29	876.226	985.837	887.258	953.444	668.33	811.911	1055.06	582.199	608.406	801.212	959.274	529.102	863.722	769.905	1086.86	549.796	1075.2	748.336	1036.2	819.496	523.714	1096.53	623.228	958.069
200849_s_at	725.441	1009.27	1519.03	787.072	847.439	1517.06	1184.56	1063.44	918.521	1459.79	1933.76	714.898	1423.2	1332.39	1881.19	1228.95	2091.65	1797.93	912.013	1017.92	1576.46	1137.18	1024.42	1035.45	1208.12	1664.93	1511.85	1375.03	1617.47	733.077	1335.93	1637.76	1354.42	1075.56	852.279	1141.51	1377.9	1459.02	1725.4	1830.36	1345.54	1640.43	1069.97	1518.18	1082.45	992.775	1513	1738.66	1293.88
200850_s_at	1640.25	2223.98	2658.21	1901.05	1901.8	3165.73	3135.34	2781.27	1781.45	3067.38	4854.68	2023.49	3229.41	2114.47	3501.66	2718.1	4595.46	3339.6	2313.1	2007.34	3929.97	2355.5	2460.76	1928.07	2397.75	3403.1	3686.82	2754.07	2373.13	1792.37	2195.16	2498.43	2094.35	2055.26	1551.88	2230.21	1499.91	2691.97	3027.65	3100.78	2021.99	3125.33	2525.67	2968.76	2090.37	1565.14	3323.54	2328.61	2574.06
200851_s_at	2286.84	1917.79	2506.6	2662.57	2392.39	2568.62	2359.17	2683.38	2177.95	2142.03	2187.41	2128.68	2333.72	2249.54	1766.36	1925.99	2101.42	1993.07	2162.79	2873.62	1667.74	1701.35	2492.18	2046.54	2326.64	1979.47	2241.29	1899.97	2012.12	1549.15	2161.28	2542.65	1348.47	2348.37	2055.63	2144.95	1822.99	1916.38	1977.44	2294.6	2066.95	2080.54	2555.18	2216.64	1644.73	1871.29	2124.13	1668.91	2362.37
200852_x_at	986.411	1340.19	1418.87	1763.2	2143.56	1636.94	1850.03	1665.35	1533.31	1695.43	1715.21	1162.45	1182.48	1100.42	777.221	3096.12	1207.05	1775.08	2085.11	2127.45	1191.2	1489.49	1180.95	1846.61	1290.79	1294.04	1277.21	1629.08	1306.05	1728.48	1860.64	1900.89	2267.02	1378	1793.45	1377.89	2248.8	1061.97	1509.11	2667.63	1899.75	1911.63	1199.12	1953.25	1290.32	1353.94	1518.95	1186.6	1881.15
200853_at	1933.75	1158.37	1370.57	680.991	1149.96	2139.51	1332.22	1462.5	2566.42	1195.35	1949.81	2824.03	2164.91	3625.96	3988.7	3511.83	2564.23	2132.43	5923.15	2909.15	2112.1	4555.33	3952.09	5743.9	3017.36	2460.58	2902.5	2616.5	3431.02	3134.64	4252.32	2399.78	4411.2	5124.75	3816.6	1981.77	5674.09	6596.97	3686.91	3020.99	1874.84	1524.74	3065.36	5633.11	1955.4	1748.46	3749.56	2541.5	2267.57
200854_at	531.15	947.15	693.108	844.156	572.737	1066.76	618.06	620.635	580.258	586.042	585.865	458.143	875.661	487.741	617.751	641.908	797.785	463.927	486.213	512.518	710.57	562.483	305.925	751.953	593.212	965.331	559.131	762.085	619.716	476.429	630.228	552.628	783.468	674.228	571.481	943.88	361.473	1104.26	763.438	557.465	627.176	700.536	617.575	515.081	504.587	436.583	406.639	499.396	783.554
200855_at	301.604	275.339	266.059	392.033	375.791	212.558	183.975	365.274	254.385	158.104	136.696	248.57	197.855	181.425	261.463	252.148	204.057	203.357	148.111	253.306	270.951	252.367	199.671	220.581	208.271	212.058	162.776	277.108	165.784	166.99	204.838	149.968	278.833	176.854	127.54	262.996	151.786	267.829	253.805	207.371	170.479	199.86	182.951	183.617	175.62	177.943	164.943	216.087	294.522
200856_x_at	298.894	284.632	251.418	305.991	268.681	374.209	184.752	250.567	278.158	320.141	213.382	206.616	260.381	283.804	284.148	243.478	315.213	281.927	196.363	192.761	368.129	299.371	221.77	276.534	229.605	273.045	262.257	231.835	138.426	225.012	178.945	237.158	311.555	216.668	140.074	241.237	248.438	265.548	294.892	285.416	191.849	250.711	227.728	147.451	176.356	241.591	240.401	228.014	342.443
200857_s_at	831.862	800.972	808.009	584.829	568.692	775.684	595.248	639.805	584.015	509.241	612.402	496.879	785.297	607.377	676.703	556.651	704.528	551.17	539.571	603.672	672.236	593.767	511.814	707.926	693.656	718.773	500.145	681.945	594.832	494.109	650.441	557.403	646.296	593.176	426.038	858.227	403.127	757.346	808.812	590.823	605.287	435.89	648.492	508.802	549.378	509.473	495.168	499.379	723.058
200858_s_at	7596.3	6103.78	11975.9	6886.62	4497.37	4728.72	5760.96	5684.99	9521.48	8024.75	8562.01	8514.5	8955.92	5423.05	8036.99	14062.5	8352.28	10087	7336.12	13892.4	8763.23	12302.8	5115.34	5643.77	8876.03	10427.6	14008.6	7665.48	5614.14	12439.6	8370.96	7337.14	7651.82	7063.69	10828.1	6886.96	13217.8	6995.54	8925.58	8199.29	8684.68	7930.71	6178.15	8625.23	6411.25	6438.85	10062.4	8297.91	9871.31
200859_x_at	3550.58	2515.43	3998.56	3059.87	4682.64	2313.01	2641.75	4175.9	3285.55	2059.56	2574.96	2382.71	1420.94	2374.14	968.26	480.028	1492.14	3529.84	945.127	1160.57	2806.76	1325.27	702.35	7563.31	4257.45	2817.98	990.019	2539.09	1648.95	7985	3523.46	1912.02	1252.17	4936.57	769.401	1431.24	4314.06	4624.21	3651.71	4579.3	6342.51	3946.55	5104.25	4226.73	2200.12	3096.33	2650	4485.88	5470.34
200860_s_at	2816.96	1565.37	2461.69	2382.35	2352.52	2029.28	1993.32	2364.79	2132.12	1614.16	2147.03	1932.98	2063.55	2148.79	1286.63	2158.56	1792.8	2048.04	1890.93	2379.21	2110.1	1484.71	2108.72	1910.41	1473.19	1852.83	2139.65	1769.98	2003.37	1710.44	2093.26	2104.71	1389.84	2258.8	2015.93	2070.4	2638.15	1977.66	1796.01	1976.8	1894.9	2168.07	2406.67	2126.13	1396.78	1652.42	2074.21	1517.29	1981.23
200861_at	850.068	509.407	780.307	866.426	761.713	550.188	501.356	597.715	743.309	534.57	756.489	608.406	575.329	493.917	322.982	464.35	555.075	548.012	474.685	755.644	716.65	387.375	489.681	457.289	385.925	539.535	540.142	518.391	637.957	394.457	585.191	627.937	372.958	620.777	486.146	538.159	692.897	459.151	393.708	483.735	516.855	641.513	547.678	508.278	442.886	511.254	517.253	403.268	442.395
200862_at	1554.17	4444.81	4464.54	4540.03	1943.94	9006.47	3848.6	1962.42	3468.78	3462.74	4372.13	3453.22	4041.53	2473.57	2769.43	1773.92	2260.71	4575.98	1185.27	693.094	4126.04	2321.83	1757.91	1134.52	1565.02	4539.44	6064.96	2096.62	1988.32	1933.62	1367.48	2830.9	1937.61	4592.64	2364.29	5428.16	4547.83	1112.06	2733.8	2247.72	731.752	3940.09	2053.69	3860.66	2266.83	4702.23	4309.8	3943.08	2415.17
200863_s_at	1820.92	1998.23	2075.71	2365.1	5235.91	2536.96	1747.34	2430.79	3137.09	1879.1	2948.82	2201.68	4931.34	2245.38	3376.07	3406.4	3203.59	2057.34	2725.71	1937.24	2686.61	4254.52	4297.53	3264.91	3377.32	2528.53	1918.14	2160.08	4114.33	2817.62	2272.82	4038.8	2259.57	3656.52	6706.46	6100.76	3502.8	2064.66	2585.73	3121.28	2114.15	2123.15	2825.76	2499.71	4888.47	2386.86	3302.14	2923.98	2432.94
200864_s_at	314.474	461.285	377.719	535.486	823.405	398.717	461.334	456.818	532.593	389.763	529.034	364.704	827.313	271.13	516.121	329.39	365.765	343.42	352.844	300.777	540.048	503.269	701.174	731.608	350.098	645.625	332.075	236.201	401.358	275.159	397.936	686.485	460.422	461.197	744.816	953.169	478.151	364.063	448.184	374.014	310.902	602.65	478.718	314.784	612.756	433.197	760.598	498.269	600.995
200865_at	15.5912	55.4437	72.8089	36.1928	26.2002	37.0066	52.6652	7.73726	7.58803	6.8499	25.179	52.836	2.39245	10.7396	8.02229	15.3987	59.9065	17.2188	16.0102	30.2348	17.8566	6.37579	35.5223	2.39832	4.45482	34.607	20.7957	5.31945	26.1336	5.00878	25.5952	3.92142	11.5631	7.2173	3.82426	13.2454	3.10104	18.4062	2.78012	3.54887	6.71328	4.45017	2.9793	1.50374	29.1544	3.35993	3.01943	27.0658	26.1639
200866_s_at	7401.59	4469.64	4956.78	6181.19	4167.86	3915.86	4632.51	5676.09	4647.07	7590.26	9478.5	10460.9	5499.3	10855.3	4697.96	3153.52	6341.92	8014.51	7194.46	3702.97	6037.97	6430.72	7377.92	7255.74	4593.43	6536.55	4507.46	8263.21	5492.38	6709.51	8843.25	8629.16	4915.36	8345.85	5231.71	4104.93	4906.91	5425.09	7024.27	7110.69	11266.1	6178.28	7098.36	8557.02	11475.8	9276.86	6304.88	5974.37	7018.09
200867_at	858.58	1066.01	723.844	963.959	751.119	623.372	679.949	595.573	902.981	821.924	751.759	878.104	547.44	785.759	779.217	424.248	605.393	413.837	823.651	508.553	1017.46	792.574	1035.94	1047.51	659.333	793.567	984.791	707.24	287.292	682.757	674.137	643.508	1435.69	930.333	1526.03	733.286	660.235	682.156	673.983	473.503	943.078	1099.22	968.318	571.571	567.813	933.414	678.348	800.678	606.078
200868_s_at	1033.97	848.484	769.848	969.88	710.764	508.691	650.366	675.828	1183.91	1063.34	814.216	1108.01	975.735	1417.01	961.583	1215.75	901.225	498.721	1287.67	729.711	879.664	1253.7	1312.46	1011.73	1154.33	926.344	1194.49	720.366	391.547	1050.73	915.065	885.108	1565.83	1034.38	1683.32	848.643	1885.7	868.233	774.979	514.625	906.436	896.675	1139.67	1283.08	820.515	950.011	719.692	814.04	599.875
200869_at	20074.5	10108.4	24957	18432.6	10635.5	5973.26	10247.2	13946.2	13803.4	7812.96	9524	13848.3	7796.16	10840.6	11471.7	19138	9385.87	13913.4	10886	13202.7	13705	20057.7	14854.7	6936.92	9462.19	18887.4	14484.2	11332.2	8564.38	19406.9	14102.1	12469.3	8510.19	12347.4	13214.8	15695.4	15065.5	8233.28	12088.3	8614.31	11527.9	13048.8	11501.8	9947.01	15716.9	10046.9	14740.8	13760.1	12522.2
200870_at	2378.05	2999.59	2382.3	2412.26	1753.89	2754.89	1376.13	2009.62	2594.91	2938.77	2183.63	2116.26	4566.86	3071.12	2862.08	5584.74	3515.3	2481.23	3945.82	2998.41	1752.07	5397.58	6665.25	3916.96	3436.6	3168.35	5463.16	2760.67	4340.21	3534.68	2329.61	2492.13	3308.36	3031.3	4573.43	2192.39	2245.4	4702.02	3229.98	2096.81	1989.89	2030.61	2623.88	1880.28	2306.28	1689.38	2893.67	3330.61	2269.1
200871_s_at	16770.2	12675.1	14846.9	17009.7	9144.72	11850.6	12236.2	15110.7	9394.75	15364.4	14914.4	23198.8	12329.9	20476.9	13883.1	8778.7	16039.9	16986.8	14812.7	9049.53	10967.7	12009.1	15466.4	15762	10970.8	12666.4	10505.7	15537	11987.9	17687	16541.9	18628.6	11798.2	15012.7	13041.8	10467.1	13014.2	12693.2	15476.6	15487.3	21568.6	14073.3	13641	14759	16144.9	15656.9	13553.6	11639.2	11876.4
200872_at	4789.12	6818.88	13511.4	9374.79	18045.8	11439.3	12142.4	8768.12	2992.54	8158.8	18127.6	5359.56	4600.91	7647.96	5693.44	5813.95	15403.7	16567.6	4702.45	2445.19	20059.4	5068.88	9259.76	19026.9	8611.07	13076.8	15419.7	19535.9	18338.7	15676.8	15951.7	14260.1	6513.05	7479.57	4663.1	12446.2	11703.4	17417.5	12630.1	15626.3	16593.1	8578.32	14018.2	20947.3	18583.3	11097.6	14601	13956.5	17581
200873_s_at	2197.78	3329.64	4912.32	3516.43	1908.64	5308.79	3442.37	2863.57	3709.83	2858.4	3177.28	2163.87	3078.27	2698.31	2906.18	4523.4	3063.3	2748.49	5116.16	4418.84	3340.79	2692.92	2905.07	3101.76	2649.89	3174.95	3202.49	2167.91	2834.05	3941.64	2563.87	2188.23	2775.44	2802.27	3266.78	2542.75	3485.87	4407.24	3436.15	3504.35	2136.92	2828.23	3014.28	2537.32	2947.54	2110.06	3554.41	2511	2162.12
200874_s_at	398.27	155.767	273.062	254.892	362.907	292.74	226.789	190.252	271.733	280.555	268.052	270.685	249.194	286.04	260.32	236.795	239.12	217.187	296.851	281.739	248.699	301.177	298.894	230.399	266.337	242.25	254.713	256.128	242.505	380.13	188.354	256.973	250.618	198.381	429.742	168.084	221.753	241.683	207.927	238.743	126.293	244.648	308.225	249.547	189.09	251.294	230.884	212.587	154.287
200875_s_at	852.89	414.504	884.96	642.578	476.838	818.908	874.064	781.969	725.903	1027.82	551.534	602.106	1124.28	960.235	1392.03	1342.2	581.304	479.694	1464.08	429.623	707.116	1529.71	731.795	1388.83	861.181	1239.93	1411.28	570.605	499.537	3190.92	1009.85	1037.21	1271.24	953.599	4441.55	541.918	692.128	1177.88	716.963	793.399	527.284	627.704	1106.37	944.882	497.084	758.49	904.262	590.656	420.409
200876_s_at	3116.04	3389.69	2642.86	2765.71	2365.58	2942.41	2345.22	2211.43	4278.34	2765.07	2856.87	2886.23	2525.99	2455.24	2995.37	4015.25	1887.34	3081.29	4517.68	4412.36	1774.05	3057.34	2641.75	3922.38	2468.77	2448.19	1803.5	3577.16	2018.2	3483.79	2855.87	3748.01	4556.03	4167.03	4690.64	2665.47	5807.87	4137.68	3422.12	2678.31	3169.6	2238.81	2201.79	3856.99	2351.89	3132.23	2147.15	1984.63	2602.93
200877_at	3636.8	4939.45	4897.91	3404.39	3531.77	4907.87	4366.62	4367.92	3839.81	2886.73	5291.68	3731.93	3160.29	3505.95	2894.9	10871.8	3260.86	3873.11	4162.78	3800.12	3259.37	4597.02	5064.06	4324.93	4393.73	4261.03	5334.55	4853.92	3780.01	9840.47	3654.66	3766.65	6666.27	3487.9	6106.94	2639.18	8488.32	5472.29	3689.12	4205.74	2946.7	2879.22	3533.94	6847.54	2850.24	2655.72	4997.94	4283.97	3480.59
200878_at	3039.35	4301.32	3943.04	5928.63	2659.46	5711.36	5528.74	6458.48	2877.13	2585.33	3681.17	3280.02	4326.15	2931.4	2694.04	2973.77	4065.73	3289.67	2590.08	3123.6	3924.25	3883.69	4682.89	1532.36	3569.33	3359.98	3505.65	4198.12	3582.2	2299.45	2468.07	5074.81	6395.71	5801.86	558.378	4910.82	2083.72	3251.99	2802.67	4537.24	2406.5	4738.42	3346.24	4101.33	3032.1	2559.02	3266.1	2578.09	3507.39
200879_s_at	176.886	165.67	193.99	248.633	112.347	173.527	138.269	80.5295	160.128	253.036	299.297	321.546	284.774	148.824	130.919	267.187	432.292	184.085	112.108	158.068	166.276	209.203	265.137	87.0957	168.621	168.938	211.076	208.335	128.775	74.1755	156.739	174.98	223.994	119.048	28.9645	194.371	15.7825	209.384	128.627	185.068	122.485	188.678	153.275	169.879	223.257	190.24	147.266	168.067	200.879
200880_at	1727.83	1766.58	1603.91	1924.87	1032.5	1689.97	1812.33	1701.81	1652.03	1854.76	2114.45	1922.89	1709.71	1722.21	1362.19	2770.77	1281.72	1374.04	1813.14	1519.37	1626.74	1972.61	1544.96	1975.1	1198.91	2333.61	3474.68	971.09	1002.91	1287.32	1750.3	1296.82	2468.85	1306.31	1386.87	1269.82	1537.22	1740.49	1309.78	1614.36	1726.6	1863.84	2171.89	1375.04	1461.14	1543.13	2515.46	1341.4	1233.11
200881_s_at	2195.92	2066.6	2024.43	1667.16	1914.34	3184.72	2388.22	2449.11	2816.18	2982.93	3504.82	2428.86	2228.13	3314.81	2431.84	5214.34	2407.12	1457.76	3470.29	2546.09	1728.87	3407.37	2550.6	2859.84	2039.59	3237.2	5250.71	1479.06	1299.88	2112.58	3039.33	2089.14	3651.68	1957.32	2307.14	2098.82	2520.85	3038.24	2201.97	2254.76	2070.72	2392.98	3342.13	3599.81	1996.05	2787.73	4085.56	2671.42	2225.37
200882_s_at	2344.11	2387.93	3070.04	2290.7	2339.48	4105.08	2943.48	2327.96	1889.3	2565.31	2184.04	1491.81	2786.01	2273.38	2562.11	2106.71	4120.61	2768.51	3231.84	3493.37	2772.53	3800.1	2545.36	2190.93	2312.74	2426.8	3574.21	3334.4	3455.74	2174.62	1571.34	1851.06	3136.61	2079.88	4605.66	2436.59	2669.1	2865.35	2260.81	2501.04	2507.61	1273.33	1691.45	4568.36	2432.07	2749.64	2342.2	2247.29	2040.79
200883_at	1053.19	1179.7	1006.21	736.889	677.469	835.868	669.934	898.584	2449.07	974.009	1143.43	833.122	1281.62	1268.06	809.03	823.673	1251.57	798.746	1543.43	2447.64	1246.8	1807.33	4088.19	1054.79	966.316	1683.2	1139.3	1661.56	1603.41	948.24	1066.44	1559.76	663.363	1332.75	1952.11	937.175	947.098	1343.98	971.9	1177.93	1055.4	1172.38	983.854	1081.33	1601.34	1054.16	1146.44	1032.36	805.046
200884_at	387.548	716.778	598.036	1446.59	490.686	1454.68	1234.18	854.879	1334.04	2029.41	759.413	589.469	585.316	299.551	639.47	242.348	1279.19	397.632	499.217	348.19	304.854	500.376	424.297	569.039	1008.56	694.584	436.211	896.016	900.549	644.343	1093.18	783.579	796.944	309.516	377.301	462.037	297.725	2299.27	328.63	483.872	343.888	761.196	304.624	813.003	989.114	1937.83	1109.02	206.401	797.625
200885_at	1017.18	1207.62	1121.73	1000.51	3949.43	1448.04	1464.46	1869.5	1022.17	1709.3	1080.05	1138.77	1766.4	1275.94	2009.66	846.217	2784.81	1027.29	915.922	958.346	703.844	2701.79	1253.89	3660.4	2905.19	1561.42	879.638	2106.13	1931.74	2285.18	2121.06	3128.6	1990.3	2871.99	1155.7	3295.08	3105.23	1918.86	2043.82	3531.21	2348.13	1798.2	2592.15	3496.99	2040.1	1236.75	1908.87	2556.53	2104.55
200886_s_at	3146.77	2705.92	3257.89	2228.25	4319.2	3977.55	3745.93	2907.23	2672.4	2136.62	3489.75	3365.82	4486.5	4324.19	3867.31	3951.25	4097.93	4418.51	4010.88	3099.59	2151.54	5832.23	5768.72	5300.26	3774.11	3549.27	2696.37	3493.52	4194.96	6783.45	7357.11	4142.48	4664.2	5742.01	10175.4	3183.4	11902.7	6401.04	3751.46	5214.64	3124.12	2111.35	3569.71	5971.22	2975.19	3717.86	5295.94	3389.59	3476.69
200887_s_at	6290.04	2453.87	3061.71	2697.98	3653.52	1650.66	3969.74	2863.72	2661.07	4865.83	6280.5	8134.73	2745.38	11789.1	4572	2848.35	5184.47	3729.13	6524.76	2066.55	2421.2	4321.69	4823.05	10908.7	4226.67	7454.51	7692.41	3705.1	2803.81	3348.97	8720.16	5331.57	3776.71	6614.56	6565.98	2242.7	8353.87	4571.53	7623.85	3920.43	4374.15	3548.19	7860.25	5361.25	3301.22	4978.04	4374.49	2340.31	3570.05
200888_s_at	14128.4	9735.74	14748.2	11509.2	11011.9	9708.03	9799.81	9334.45	9346.96	9627.96	11250.2	10433.3	8730.13	9062.13	10826.8	11194.8	9176.91	13586	13013.1	16867	14495.1	15902.2	6999.53	10614.3	12200.2	13373.6	15715.4	12211.8	9476.18	21238.7	10652.7	8911.48	11184.3	10096.4	16004.7	12156.5	16308.9	12740	12880	13026.9	14153.5	12107.9	10148.2	11365.4	10514.9	11469.7	10882.2	12814.1	16053.5
200889_s_at	934.743	899.918	740.028	591.853	565.872	944.554	893.569	790.077	1088.66	1431.38	1294.33	1313.16	1407.14	1477.31	1068.15	1111.18	2443.96	946.633	2706.78	930.043	709.889	2428.44	2996.41	899.547	1481.58	996.559	1191.92	917.674	1977.66	639.443	649.81	788.302	1429.82	1059.47	927.179	635.349	334.756	1236.72	1021.1	913.222	870.745	806.96	924.643	1246.28	996.071	1389.25	1172.88	1404.1	664.114
200890_s_at	743.002	426.523	371.647	397.121	287.612	422.674	445.705	267.601	642.874	798.456	568.088	794.484	833.395	521.754	612.419	888.513	1486.77	465.821	979.016	385.335	506.502	1158.28	1612.54	395.741	720.23	681.151	859.057	582.438	968.945	528.173	365.914	359.26	613.58	796.667	552.275	435.739	321.172	1029.48	609.435	489.384	459.366	390.879	551.332	671.002	611.824	1036.76	641.465	909.754	330.281
200891_s_at	2955.7	4330.42	4257.04	2405.15	2011.29	2858.63	4080.79	4612.54	5420.09	6585.65	3735.89	5125.91	5876.93	2927.28	4988.42	4762.09	6273.78	4597.95	6041.65	3723.21	6293.4	8126.45	7885.24	4102.27	3916.93	5391.14	5274.06	3191.84	7261.24	4185.19	3624.34	2398.42	4233.67	4762.14	2452.83	3331.41	2738.13	4393.23	3284.41	2737.49	3714.86	3895.93	3135.13	4902.49	3031.57	4933.94	4690.84	4326.05	3084.69
200892_s_at	1214.77	1083.46	1170.52	1152.32	1155.82	1226.74	948.8	940.213	1658.13	1334.74	1143.78	1058	1041.92	1431.59	1212.11	1457.4	1194.73	813.49	1712.58	1584.58	922.758	1090.42	1499.51	1167.57	918.419	1417.16	1779.45	1030.46	1021.43	1568.29	1446.04	1423.26	897.15	1515.21	1918.13	864.709	1420.34	1660.26	1549.71	1221.43	1281.05	1122.66	1319.96	1506.19	1128.88	1128.74	1621.76	1345.28	1047.09
200893_at	2876.23	2803.45	3267.39	2455.91	2295.37	2878.35	2082.07	2730.48	4232.73	2971.84	2863.84	2487.65	2036.2	2051.82	2974.79	4516.61	2693.7	2294.31	3887.81	3888.15	2544.23	2984.92	2749.85	3229.34	2010.85	3319.55	4571.86	2905.56	2905.16	3202.88	3161.78	3423	2273.52	3303.04	3960.22	3030.65	3922.42	4145.04	3523.91	3016.25	3878.49	3454.19	2946.12	2795.6	2428.74	2600.86	3739.74	3291.37	2768.23
200894_s_at	366.294	270.899	425.249	265.845	360.12	605.759	225.575	258.728	470.008	437.96	190.581	187.382	277.084	285.195	208.502	963.001	338.734	240.385	431.34	519.335	165.172	637.81	611.472	383.502	253.82	267.637	551.503	317.293	304.726	250	257.899	285.86	912.249	254.692	870.83	198.91	314.116	639.087	273.978	226.024	243.139	215.445	146.734	244.606	235.594	182.409	520.355	181.463	174.888
200895_s_at	464.619	549.633	826.459	816.707	561.092	1362.1	952.075	475.329	988.659	971.744	378.898	451.052	770.378	426.481	571.114	2324.3	894.148	686.394	961.325	797.699	346.677	1748.5	709.096	730.399	575.526	475.859	1115.54	632.895	638.296	439.871	592.214	617.814	1646.09	513.5	2224.35	612.766	710.888	1204.6	477.402	486.741	505.482	591.356	429.643	575.336	448.841	385.688	1232.22	527.946	471.9
200896_x_at	2733.06	2872.87	4834.27	2763.94	4341.46	5213.74	4514.58	3476.36	2380.63	4027.18	4846.52	2584.22	4405.86	4026.95	3978.82	6645.97	7414.04	3863.53	5022.9	2479.99	3273.81	5037.26	2441.66	3332.97	3523.95	4848.4	3419.87	4660.39	5125.75	5516.82	3186.49	4567.1	3887.69	3926.73	5967.63	4709.49	6994.36	5468.46	4475.07	4043.5	5129.53	2297.48	2921.31	4357.58	2193.02	3718.99	4995.48	2790.75	3159.68
200897_s_at	3139	2515.88	2655.91	1960.59	6681.51	2146.94	2512.52	2668.87	926.453	3627.37	1623.07	3009.78	3055.99	4005.34	2257.6	728.485	2000.19	3699.35	1769.45	1052.72	1277.42	2114.44	1793.26	4229.91	7796.46	5996.11	1613.43	4866.71	6023.66	2435.48	4621.4	3504.13	1507.88	2797.93	3402.89	3271.32	3032.68	5200.09	4806.49	4344.59	6506.07	4597.47	4766.28	7243.5	4335.57	3743.93	2803.47	5854.14	4300.88
200898_s_at	1337.93	379.164	593.816	625.57	760.248	1066.9	1055.76	639.374	719.148	751.369	822.284	906.857	565.995	1071.17	739.633	602.918	820.96	1203.99	808.596	795.026	497.124	665.567	775.858	770.343	591.359	868.041	1209.78	798.953	881.234	1364.55	1156.02	539.167	1687.38	1051.12	885.432	484.642	705.359	838.719	1181.61	1105.84	851.343	578.729	872.47	1059.13	576.383	729.632	591.958	564.186	1218.07
200899_s_at	1531.59	1319.84	1589.3	1616.98	1263.62	2181.64	1984.19	1684.08	1013.67	1069.04	872.526	1182.52	859.212	1078.45	863.874	905.408	1079.77	1312.09	1144.56	1081.86	1110.83	867.11	1076.97	1183.2	897.008	1305.03	921.622	1108.62	1034.52	1601.51	1421.85	915.173	1523.35	1061.2	1332.24	1274.53	1890.19	924.091	1137.03	1525.76	1133.59	1003.84	1038.16	1225.68	715.505	1031.09	1066.42	722.699	1404.99
200900_s_at	1128.79	619.591	688.504	397.497	582.29	547.362	654.039	390.468	670.571	971.751	630.371	749.318	973.319	1312.79	620.946	647.658	689.283	584.583	1147.12	1007.06	523.262	764.671	960.827	1246.44	557.29	760.114	938.278	397.461	444.914	799.533	1164.47	1035.63	653.166	952.336	673.213	524.106	367.002	725.533	929.238	753.16	490.588	591.729	915.151	733.656	980.13	781.773	613.431	728.299	599.159
200901_s_at	1576.49	1331.82	1383.48	1474.6	1245.57	1361.66	1473.39	1225.79	1550.08	1554.92	1298.77	1543.01	1268.8	1756.42	1498.91	1437.71	1104.54	1651.38	1627.17	1856	1191.51	1353.25	1341.55	2065.99	1081.26	1246.94	1352.57	698.357	1027.25	1300.27	2278.67	1928.53	1603.79	2018.7	1676.74	1030.12	1057.29	1297.49	1677.83	1550.26	1422.64	1385.24	1261.83	1301.14	1521.82	1372.98	1332.01	1254.57	1398.82
200902_at	1393	2471.61	2161.97	1874.23	1813.4	2557.14	2185.79	2449.66	2386.38	2663.29	1741.66	1309.33	2630.79	1975.12	1885.4	1412.67	2800.94	1866.02	2712.08	936.307	2662.79	1764.63	1473.5	1989.2	1913.66	2667.99	2817.68	1178.31	1904.03	1702.26	1936.23	2028.61	1657.54	2166.88	1551.26	1431.56	1145.89	1842.62	2047.39	1582.78	1858.16	1645.56	2185.78	1917.02	1762.08	1169.82	2276.79	3031.39	2320.4
200903_s_at	1134.94	1144.87	2444	1064.5	963.417	967.461	1500.49	1402.85	1292.4	1471.82	949.076	976.136	1235.65	1477.64	1418.99	2854.48	1169.48	1102.01	1730.58	1485.54	768.615	2964.13	2134.3	1787.03	2003.91	1988.06	3015.93	1125.14	1115.03	2286.35	1254.4	1466.19	1265.35	1747.55	6789.28	1389.3	2228.38	1655.48	1084.49	1164.97	1066.26	1390.98	1027.16	1190.81	1219.14	1111.21	1362.66	1774.06	1024.18
200904_at	2745.36	1587.23	2107.52	2495.55	1823.82	1188.47	1787.02	2673.59	1881.72	1381.67	5577.31	2101.49	493.007	2345.49	647.255	501.859	902.292	2107.38	1255.33	1394.13	1894.63	1113.03	965.21	1925.01	844.596	1899.07	1441.71	2708.45	1160.03	693.848	3316.22	2423.54	1071.08	2456.97	728.008	1319.12	1370.45	1133.3	1408.59	1603.66	2148.69	2271.89	2408	962.187	1837.38	2560.09	1329.93	1253.84	1929.08
200905_x_at	12789.4	5670.76	8191.26	10700.7	7556.6	3868.49	6864.84	8909.55	9505.7	5932.43	12495	12004.7	3337.97	10937.1	4313.14	2269	4432.14	7495.16	7101.35	6546.81	7283.61	4430.83	6082.16	8906.74	4670.73	7581.13	6200.56	8457.78	5307.62	4868.49	12558	11768.3	5098.05	9904.88	5027.35	6590.3	8288.61	4609.25	6939.43	6495.08	7153.66	6670.67	8420.07	6790.94	7032.02	10260.6	6229.04	5966.57	7160.24
200906_s_at	625.932	683.742	456.379	309.706	1041.17	292.463	355.186	394.8	136.91	466.738	226.51	391.532	475.017	540.096	421.126	146.959	255.786	523.323	252.571	237.32	108.953	215.616	219.747	416.8	912.005	876.328	143.128	502.721	576.579	290.603	379.602	183.476	171.569	270.928	492.94	279.753	181.323	613.383	480.925	643.525	725.887	535.471	587.412	810.509	745.923	449.449	244.839	764.552	409.993
200907_s_at	2483.51	2391.68	2122.87	1321.79	5038.62	1291.78	1781.32	2074.21	470.059	2046.1	879.43	1485.25	1557.34	2206.73	1215.8	272.532	1242.14	2251.78	851.859	504.298	534.393	1195	1067.95	2569.85	4818.86	3669.17	772.777	2415.93	3297.84	1305.24	2650	1688.29	911.778	1553.17	1972.43	1477.96	1569.52	3021.54	2681.12	2692.32	3413.98	2626.81	3045.21	4509.91	2652.58	2072.65	1509.04	3853.1	2463.53
200908_s_at	256.563	90.2248	224.062	111.841	172.272	42.7335	134.771	127.514	179.502	123.413	111.716	107.561	95.6475	86.3472	244.71	358.579	25.7832	57.0709	38.7362	105.914	113.388	87.2439	80.5577	84.975	178.521	170.739	105.336	133.558	55.9001	77.614	53.1497	64.6126	168.738	79.0499	125.364	18.1662	125.954	41.9019	125.853	113.197	104.834	33.3178	59.2227	132.046	35.1879	39.8268	134.278	107.421	150.231
200909_s_at	17667.5	14844.6	28266.3	21654.3	13281.9	10943.2	16628.4	18471.4	14596.8	13512.9	12055.5	14570.1	11840.8	13134.4	14328.8	20524.4	9525.82	18885.9	16270.8	21891.3	18534.9	19923.9	8767.26	13928.1	14155.9	19410.1	12177.4	13311.6	16014.4	24198.1	15837.7	15174.3	17383.9	15028	24035.9	17073.5	21006.6	13793.1	16842.5	15649.7	17211.1	18643.1	12237.3	10103.4	16644.1	14039.8	15849.2	14204.5	16848.3
200910_at	3103.86	2748.21	4609.05	2667.1	2361.47	4683.91	3813.28	2690.37	2955.84	3745.57	2972.32	2473.66	5224.89	2666.68	3881.09	5694.08	6834.74	2909.92	4423.81	3376.84	2709.17	3095.58	4669.95	3040.13	2904.01	4306.72	2416.28	4212.13	6511.4	4419.42	2098.48	3295.17	5182.31	2493.38	6490.92	3124.88	3607.96	3985.93	3616.74	2835.37	3641.09	2007.23	2371.42	5943.26	2150.89	2649.05	5277.43	3647.72	2567.74
200911_s_at	2347.86	2605.93	2850.46	3655.02	2463.21	1529.16	1991.2	2354.92	2173.05	2234.81	2891.42	4000.96	2462.31	4395.24	2429.27	1940.9	1797.28	2596.05	2092.75	1058.1	4455.76	2048.1	1662.24	2241.77	2534.12	2246.87	3085.61	2824.93	1686.68	5516.51	3207.18	3285.33	1170.06	2512.88	914.779	3603.57	1618.17	1694.31	2106.93	2710.78	2622.44	4379.44	2835.39	2255.73	2946.69	2837.56	2388.89	2290.92	1998.06
200912_s_at	8560.85	7057.25	10629	7498.62	8505.48	7853.82	6199.69	7758.69	9646.36	8758.78	7663.36	11044.9	5336.47	7687.35	7362.68	12892.7	8092.53	6949.66	9270.73	9469.84	7474.8	8184.58	8353.79	5741.39	6806.76	7261.13	10834.8	6886.95	5994.43	7475.93	7748.82	8474.3	5154.29	7011.72	12159.3	9693.3	6939.39	9288.44	7295.22	7343.95	8528.17	8622.89	7451.09	7202.51	8184.36	7888.97	8549.09	7254.49	7592.92
200913_at	497.665	473.791	580.939	540.663	528.692	533.085	746.52	707.086	424.009	483.14	359.46	402.832	447.687	425.699	530.244	1637.11	630.533	636.929	580.305	274.431	505.882	461.257	513.664	766.617	478.338	422.628	372.641	829.034	655.583	1416.84	525.005	447.675	964.359	548.747	842.05	491.818	721.335	738.896	692.513	626.619	522.999	373.149	573.081	912.952	555.66	442.48	479.241	360.027	534.417
200914_x_at	290.776	407.63	370.298	400.937	547.271	678.43	779.4	659.989	591.477	735.111	692.068	644.644	788.543	536.477	1457.9	514.493	821.515	694.672	699.176	1530.11	993.563	707.476	409.957	836.807	680.914	686.365	717.473	571.657	688.432	586.396	634.509	674.247	292.299	550.048	1064.89	503.586	498.551	668.361	669.217	484.886	706.103	897.275	477.132	776.344	646.38	885.29	568.684	628.972	815.658
200915_x_at	2419.22	1491.59	1701.1	1614.43	2060.77	2269.38	2465.73	1853.68	2271.11	2895.97	2841.53	3141.13	2780.73	2229.93	4302.63	3193.99	3472.42	2317.92	2021.02	5294.61	2717.21	2841.87	3412.18	2637.15	2679.61	2633.78	2732.43	2408.46	2742.47	3350.79	2524.21	2518.65	1042.21	2404.96	4176.37	2064.76	2463.83	2641.96	2721.73	2117.93	1691.77	2493.73	1733.74	3089.54	2447.35	2947.11	2095.04	2716.93	2975.66
200916_at	8502.44	13548.1	8897.56	11359.3	9614.34	12593.5	9908.29	8857.37	7491	8729.98	9655.09	8768.72	6353.92	6641.89	9513.99	5803.14	11958.4	7209.91	7711.76	6190.16	10051.2	6238.78	6361.7	6173.28	9524.89	8605.46	6824.64	9042.9	9968.45	5920.25	6385.04	9241.3	6849.56	5819.5	4832.27	13011.8	6052.5	9064.56	7830.24	7776.1	8169.14	5813.21	6836.66	10329	10010.3	9801.17	10361.1	8378.13	7833.08
200917_s_at	418.609	340.987	297.154	126.472	291.267	217.544	117.318	79.9555	738.978	683.648	418.877	384.016	485.927	690.241	153.375	177.932	513.282	191.098	343.823	348.328	182.163	460.118	742.39	218.669	216.331	387.358	179.316	165.06	158.895	130.782	173.733	227.097	104.911	170.405	201.492	137.47	58.9254	329.108	260.349	208.635	210.415	300.264	231.711	158.457	336.353	369.894	243.952	420.466	266.173
200918_s_at	3297.23	2600.17	2548.85	3043.81	2750.36	3150.74	2175.43	2136.4	4082.78	3572.11	2632.12	2765.53	2973.45	3429.06	1922.9	1935.72	3329.48	2577.24	2679.39	2122.09	2718.99	4095.61	5034.84	1728.43	2522.44	2938.34	1213.93	2552.26	3158.81	3381.86	2446.43	3651.7	2303.14	3632.78	2587.53	2739.31	2779.74	3028.13	2309.78	2496.44	2705.57	2432.39	2548.26	2010.79	1956.95	2505.83	2127.9	2601.3	2632.81
200919_at	1233.29	1876.42	1502.14	1426.91	2332.3	1547.23	1558.52	1388.39	1048.44	1356.18	1519.1	1042.26	1603.17	1211.54	2230.82	1526.3	1229.73	1665.45	1101.03	2083.35	1936.53	1205.37	1410.44	2130.8	1456.4	1547.33	2066.14	1287.24	759.516	2268.82	1207.2	1329.86	1882.77	1916.46	1212.16	1286.07	1065.3	1267.89	1016.93	1927.74	1244.06	1485.72	1625.39	1695.07	1618.9	1580.74	1976.86	1642.45	1944.93
200920_s_at	5427.89	2313.52	4789.76	6376.67	4225.32	2616.23	2392.28	4519.11	3138.88	3688.26	2294.97	4152.48	2749.67	4940.21	3053.88	1763.62	3431.56	3482.9	3584.97	3158.92	3606.18	3065.85	2971.07	2056.14	1945.73	2821.8	2906.04	1659.14	2854.57	3189.31	4075.62	2530.08	1537.86	2785.53	4641	2796.37	1491.91	2280.82	2801.91	1906.7	2367.39	3646.87	2046.22	1659.68	3539.38	2360.77	2804.79	1505.36	3098.79
200921_s_at	3757.55	1838.02	3588.92	5004.86	3037.5	2793.97	2393.26	4006.32	3481.25	3303.8	1762.26	3373.02	2959.68	4393.94	2770.34	1732.96	4192.62	2765.54	3657.8	3036.68	3074.57	2976.92	2888.17	2311.06	2014.6	2853.43	3001.58	1654.75	2688.15	2884.39	3965.36	2672.1	1644.56	2992.75	5362.16	3042.3	1382.91	2702.98	3599.73	1959.88	1968.05	4391.8	2894.92	2022.6	3209.34	2426.5	3697.33	1527.05	3208.35
200922_at	680.496	1100.22	864.245	744.787	927.668	888.085	886.588	749.007	774.887	915.663	1073.35	811.921	853.144	1368.88	809.632	1093.45	1192.13	926.37	1008.41	970.485	1000.58	1241.2	774.477	849.583	685.882	771.478	768.246	1238.04	973.946	1264.61	834.782	1054.09	1074.53	1062.59	1399.15	1107.63	568.59	929.998	886.089	916.438	916.674	609.066	990.251	795.745	1018.83	994.053	1176.44	789.748	710.696
200923_at	4995.81	4446.73	5045.64	5310.1	3632.89	6092.12	3049.2	5178.95	5750.4	4106.66	8124.4	3089.26	7774.78	2596.13	6212.37	7742.04	4549.8	4960.03	1546.72	7210.84	8441.56	7662.77	4186.91	7282.41	6603.42	6065.61	2920.86	8888.96	2731.78	2602.36	4423.66	6380.71	9589.87	5174.01	4328.72	6736.66	5029.78	4674.17	4254.83	6787.07	5853.05	8039.08	7132.02	4109.23	8013.6	9619.6	4250.33	9495.6	6128.81
200924_s_at	673.15	585.535	490.05	762.104	588.508	696.012	664.436	644.007	568.852	554.279	514.787	628.594	565.183	553.822	713.065	936.265	816.824	709.821	659.506	568.921	563.698	1303.16	1268.5	560.438	610.604	606.685	596.051	339.444	1049.89	1011.78	441.837	758.947	707.649	493.743	812.049	468.407	1027.97	915.264	485.303	776.133	440.976	650.956	685.581	1234.05	617.753	740.949	553.406	703.242	604.918
200925_at	6458.02	6807.85	7279.52	6368.87	7260.64	12528.1	7915.42	6293.9	7817.79	6344.34	5815.08	6368.16	9840.31	7834.8	7046.23	12126.3	8130.22	7085.84	9651.55	10162.6	4776.73	10947.6	6316.39	7343.27	8761.91	9996.12	9201.46	7673.49	12707.4	13151.1	10551	10435.8	11879.8	7469.1	16215	10450.9	18076.6	10206.2	10005.6	8795.68	7074.05	5049.44	7734.89	8791.01	9384.75	7203.48	6978.63	5452.19	5493.67
200926_at	23829.4	22204.7	30842.7	28209.8	20375.3	20077.5	20036	26980.3	23190.4	18314.3	18662.9	24807.8	17254.1	20262.3	20948.6	34127.6	18845.2	24892.2	21454.7	32304.6	19602.7	31018.9	9744.82	17284.3	23255.7	24808.1	24054.6	17555.5	23317	28954.7	24669.5	19899.3	18300.2	18651.7	23210.3	23810.2	25634.7	21209.8	21311.8	22202.9	24992.1	21871.8	17089.9	20650.9	19642.5	17450.4	21705.6	20425.7	20478.2
200927_s_at	780.405	775.145	756.674	1062.81	1074.93	1199.39	1855.18	678.402	829.424	1097.72	994.293	909.979	790.138	1149.09	937.908	630.178	634.799	856.842	673.616	795.454	1379.84	733.602	2001.55	823.705	657.35	1022.99	1304.09	747.648	798.895	1070.27	1088.68	822.49	866.371	1054.72	566.378	1306.16	1310.49	704.379	989.383	1445.37	1084.24	1215.06	1243.62	957.793	868.359	1024.04	1422.94	1243.74	1129.36
200928_s_at	97.0913	74.2394	97.5194	53.5087	149.461	71.1143	115.835	84.8129	73.2207	53.6191	51.4845	107.417	72.4912	54.3331	112.443	102.532	69.2042	80.4527	51.4628	84.67	74.512	51.5523	93.2541	47.5717	42.6474	71.9287	79.6479	78.9057	63.7836	42.0784	72.5854	40.5532	51.7324	55.9734	34.1156	85.6153	62.9766	33.4488	51.3714	52.7204	52.8609	69.0022	49.4831	46.304	52.1706	56.9937	50.52	64.1373	86.5393
200929_at	2956.28	967.444	1569.01	1591.94	1754.7	3454.77	1967.7	1881.82	2920.21	2677.98	2922.32	2080.48	3749.25	2348.83	4135.94	3372.48	5460.13	1512.83	3107.36	3821.29	3700.88	3205.57	9061.53	2058.24	3058.15	2595.52	2756.03	2537.7	5890.48	1443.05	1938.11	2405.16	1821.42	2999.76	3326.6	2774.9	1363.7	2230.39	1975.5	1581.72	2189.99	1922.19	2027.09	2227.8	3368.52	3550.94	2168.77	2545.49	1888.18
200930_s_at	58.9087	14.8247	10.7019	17.4377	48.5871	9.74638	60.5437	28.4664	9.33406	13.0036	22.6336	7.0555	19.0434	8.09804	32.3022	6.91764	7.04476	5.18169	11.9399	12.6737	12.3575	9.93685	47.0533	8.64707	3.22858	6.26405	8.64553	4.981	9.75555	87.8407	9.40551	5.28341	14.3704	7.70388	5.65085	5.9325	3.11696	3.94224	5.31886	5.19005	7.12277	9.1903	25.1394	7.31683	8.8591	43.3873	6.06631	16.7447	9.15957
200931_s_at	1626.25	2748.36	2645.98	2648.08	4019.79	2234.9	4633.77	1898.37	2277.35	1851.64	2813.15	2136.95	2801.58	2561.41	2251.11	2267.31	2880.99	3480.9	3544.6	1908.67	1937.09	2527.38	2667.38	4633.33	3761.5	3691.02	1208.57	3316.85	2984.07	8106.83	3115	4154.19	3467.65	2591.38	1161.46	5708.82	4227.38	3288.75	2463.2	3987.09	4416.96	3315.71	3772.81	3201.94	3294.46	3086.68	2601.92	3820	4292.17
200932_s_at	916.505	1652.43	815.579	607.926	1154.54	1275.39	1040.43	1091.17	1493.31	705.781	632.438	1010.59	1467.34	1541.96	703.764	1697.28	1903.97	1007.88	456.106	1028.38	625.911	1117.46	1400.92	865.359	1264.1	1210.15	1053.23	1807.96	1395.48	1413.64	1684.84	1763.94	1384.96	1321.72	1596.92	1561.98	2059.53	1400.89	1432.12	1253.61	1114.29	875.758	1180.89	1747.99	1227.96	969.814	1111.71	1345.28	4407.5
200933_x_at	21310.6	18204.7	24361.6	26369.2	15740.4	17352.1	17962.8	19139.4	19988.8	15917.3	20242.2	21950.3	16041.1	19694.6	18855.3	26346.9	14703	22464.5	18819.8	22726.6	21439.7	24242	12625.5	14477.2	17025.8	20764.9	17718.2	16842.9	17334.7	22684.2	19373.5	15522.1	14856.8	14779.4	19129.5	15782.9	22926.5	14320.9	19113.5	16835.5	19377.3	19117.1	13943.6	15765.5	17348.5	13118.7	16393.6	20668.7	20089.1
200934_at	1902.97	1214.73	2745.98	1838.84	1612.22	1994.33	2790.21	2190.21	1874.65	3019.63	1994.71	1912.15	1374.1	2006.65	3515.69	3277.07	1933.23	2048.8	2677.64	2426.96	1896.21	1475.82	1803.19	2856.78	2175.65	1995.67	3028.96	1849.92	1987.18	4618.16	2635.93	1332.28	3873.44	2637.03	2529.84	2171.99	3872.3	2774.16	2016.19	2065.9	2202.03	1701.74	2362.76	2894.35	1739.57	2870.17	2254.94	2163.8	2309.6
200935_at	225.381	363.934	536.884	539.917	534.648	744.345	755.1	759.376	700.348	492.363	467.379	373.938	662.993	420.749	418.283	1007.05	626.825	419.256	459.999	266.886	447.916	523.41	210.972	485.314	466.799	686.149	281.623	483.922	366.207	518.234	375.247	518.96	678.723	537.329	514.095	353.865	408.866	855.332	467.069	486.031	504.609	332.821	379.169	220.2	465.331	353.796	609.517	348.424	249.071
200936_at	12823.1	16909.5	22737	15578.6	10713.3	11506.2	15945.6	13399.1	15514.4	14181.2	14320.1	11991.7	13387.1	10709.6	11498.7	26395.1	15105.1	18371.9	13654.9	17675.2	12939.6	19852.5	11886.8	9885.39	12947.2	13403.3	12958.2	16428.2	11365.7	27851.6	15627	10163.8	13835.9	10218.9	22862.4	12863	22781.3	15000.1	14744	11531.2	9286.71	11805.3	10597.4	11774.6	12002.4	8927.51	16641.5	12458.1	14729.1
200937_s_at	6146.26	4513.35	12423.4	8119.69	5679.08	8594.34	5357.08	7004.93	5285.54	7489.32	6011.61	6815.3	4274.48	5123.38	5401.49	11141.5	8180.72	5954.04	6526.57	7981.25	5712.11	9898.07	4284.5	5336.97	8494.78	9822.75	7492.8	4523.11	5083.17	11869	6364.57	6426.51	5526.65	5984.22	9967.43	6707.48	7158.13	6967.22	7438.97	7210.09	6938.51	6893.29	4999.47	7240.04	4501.23	3630.39	6750.87	5663.93	6602.66
200938_s_at	24.4334	28.9295	14.549	18.0928	103.828	36.607	24.018	22.9811	14.0927	15.6494	17.245	63.8044	5.68017	22.757	8.26551	7.55643	25.33	4.92407	52.1461	4.808	8.62849	5.08689	4.30293	3.07351	9.9774	21.364	15.4499	27.0824	4.64689	4.05222	10.0047	4.81188	6.58087	4.70707	2.39341	3.90611	38.9489	6.77603	35.4251	4.69221	24.9333	12.0507	8.59391	25.6036	8.31947	5.78437	6.57344	4.92567	5.16532
200939_s_at	21.8075	24.7796	15.0603	90.9419	52.7344	20.2715	14.833	56.2524	45.2065	26.9437	16.1646	28.1393	22.6084	54.6491	73.282	78.4614	17.7427	23.2442	28.649	36.0535	21.4412	37.7993	14.2482	45.0877	81.9537	30.0577	9.71659	12.7316	49.6194	73.8013	76.2106	43.9157	68.7283	11.4259	113.492	57.1125	27.1206	84.0638	68.3874	51.8407	26.0514	65.7412	48.432	44.2795	65.8934	83.3485	42.1792	40.955	70.6261
200940_s_at	863.544	1169.83	1036.67	1311.08	1557.88	1202.75	1170.46	1292.94	1059.82	1493.41	1082.77	730.201	711.653	977.109	1031.4	678.345	817.436	1078.55	576.351	1382.41	1848.07	739.662	549.678	721.721	1669.69	957.933	1185.17	923.902	950.182	918.824	1020.15	1104.2	1116.47	1335.26	1023.51	946.787	693.176	1155.54	950.039	1046.91	953.547	1175.16	916.203	597.413	1280.91	2532.26	776.37	1009.93	1379.51
200941_at	1514.72	1372.57	887.871	1532.08	1113.13	1767.19	1214.68	1191.16	872.339	934.127	1395.87	1067.2	1388.05	726.316	1028.42	1014.43	1026.71	691.399	839.118	1880.86	994.875	779.303	1050.55	719.627	1123.91	659.983	753.581	781.207	709.654	497.196	565.775	1070.48	644.14	949.066	714.757	1065.69	447.618	696.913	870.687	1322.44	866.614	1378.89	860.283	538.518	673.223	1002.6	916.843	1801.77	690.399
200942_s_at	2490.59	1814.5	1871.97	2320.2	1941.36	3319.83	1959.21	2144.98	2423.78	1617.5	2412.83	1853.44	2569.75	2026.97	1158.2	3142.71	1376.94	1471.35	2500.88	3942.72	1781.96	1996.91	1311.46	1788.06	1473.87	1355.84	1991.42	1402.78	1994.43	1946.91	1958.08	2981.67	1706.47	2596.31	2703.71	2431.13	2085.17	1353.46	1462.04	2049.6	1228.49	2162.93	2701.37	2832	1628.15	1389.64	1511.3	2480.57	1717.78
200943_at	6072.91	7369.63	6339.99	7644.52	1794.43	7836.04	8463.13	2817.85	3295.36	6888.92	3478.4	5881.38	7301.05	8000.12	4667.53	5250.15	4830.48	2218.57	11701	3198.42	3105.54	1851.62	9472.9	5818.41	2955.03	7430.64	3411.39	5561.38	7747	8000.48	1908.46	2365.72	2354.9	6988.35	2493.03	6206.55	8769.93	3365.55	6438.69	5416.58	1772.62	2711.59	2127.86	3598.59	2147.62	3751.05	5736.01	2483.92	3730.55
200944_s_at	5184.63	6748.28	5798.37	6419.73	4141.01	7782.78	6169.12	4883.25	5049.76	5591.39	5243.92	3880.35	5236.26	4987.98	7600.98	5773.38	4877.2	5253.35	9342.35	7461.14	5238.34	4397.22	7078.53	4790.17	5494.84	5048.79	8229.55	6626.05	6473.22	5845.33	4606.61	4444.81	5651.54	5412.02	4590.81	5431.08	6929.9	6993.22	7122.71	6488.44	3393.22	4585.92	4603.84	5340.66	5325.89	4089.98	5458.94	5168.88	4548.22
200945_s_at	2782.07	2543.37	2889.05	2949.74	2199.09	3959.43	3162.17	2388.98	4458.88	3247.98	3510.24	3659.76	3188.88	3189	4110.29	3001.77	4430.01	4252.84	2818.69	3554.66	4002.85	3335.5	3961.24	2770.48	4165.61	4219.34	3389.31	4877.49	4636.07	2663.71	3204.92	3134.56	2055.37	4238.37	1959.28	3444.67	3261.72	3389.87	4694.39	3821.42	4567.93	4231.6	4297.91	3833.57	3428.47	3104.6	2700.08	4480.93	4449.99
200946_x_at	1001.44	1029.86	1329.44	1047.09	1296.68	1999.67	1004.1	978.925	800.274	1009.05	1397	974.726	1139.75	1388.83	602.125	1012.01	1125.35	791.095	1165.87	826.167	659.274	1219.27	952.016	1280.33	775.581	1187.92	1051.05	1315.87	1004.42	1652.78	1584.21	980.041	926.864	1501.33	3769.68	1488.28	2343.61	1057.06	949.455	1894.52	1099.83	876.012	1078.5	1453.25	1067.47	1099.01	844.341	931.237	1319.83
200947_s_at	1299.94	1238.87	1053.08	878.664	1393.57	1570.56	1333.95	1384.01	1001.17	1305.47	1418.5	1364.22	1279.72	1785	1113.37	1146.36	1262.41	1619.54	2024.41	992.895	971.761	1551.68	1171.51	2035.09	1217.17	1438.56	1826.48	1112.53	1495.64	1592.08	1567.86	1561.23	1305.65	1252.6	3849.7	1632.45	3362.75	1495.86	1629.37	1637.93	1446.95	1557.78	1446.5	1891.55	1487.25	864.856	1445.89	1286.59	1283.06
200948_at	852.261	2045.84	1221.59	1446.68	1050.76	2672.47	1772.2	1070.65	1491.53	1282.01	923.227	1025.31	2766.04	1939.99	973.252	3437.34	1691.94	1812.92	1734.13	1546.59	1102.68	2468.78	1262.68	1820.64	1457.81	1511.98	2075.41	1435.57	1284.99	1435.85	1368.22	1739.13	2050.01	1300.73	1554.37	1174.7	1283.84	1861.42	1875.58	1419.81	1188.55	1320.87	1363.96	1218.3	1221.79	666.398	1868.55	1579.71	853.371
200949_x_at	15075.7	16086.8	19983.6	16429.5	9203.47	10939.3	12682	14251.4	14243.7	14099.3	10223.2	13609.2	12679.4	12944.1	13853.3	16218.9	14596.7	13497.8	12610.4	14324	14075.3	18571.6	9541.71	11757.3	14186.8	18266.2	14114.2	16839.3	12417.2	18796.8	12799.5	14118.7	14597.4	11048.3	19013.6	14786.5	18857.3	15474.6	15211.6	15262.1	11793.8	13887.5	10914.1	11208.9	11393.5	9825.36	15227.8	11539.3	13163.1
200950_at	2019.97	2088.42	1538.41	1399.94	2477.23	2209.87	1766.85	1417.33	1955.38	2916.85	2579.47	1383.99	1642.4	1630.03	789.853	5118.13	2779.6	1726.33	4598.67	4711.95	1560.39	3667.07	6605.35	4720.81	2065	1707.41	2876.07	2223.3	3635.14	4320.92	2189.31	2475.48	3298.29	2399.7	3196.25	2841.44	8965.53	2622.35	2867.35	3423.54	2206.39	1605.48	1620.54	3228.06	1785.39	1652.06	1700.19	1774.74	2258.78
200951_s_at	226.765	139.078	103.561	66.7078	180.391	116.851	53.3079	171.308	185.303	25.8852	125.922	148.346	103.181	164.738	38.1503	10.7685	20.3227	128.476	79.9353	27.3842	19.1886	39.9112	4.77117	77.4452	65.8903	85.8191	10.6693	17.4463	43.0647	24.871	161.817	79.6655	17.9811	135.821	17.7607	43.1271	20.5999	62.2656	123.248	65.0867	65.8245	86.0867	264.783	120.554	65.4221	100.169	62.6601	29.5215	22.8393
200952_s_at	86.2675	194.18	77.8516	155.638	162.499	22.5757	72.7657	95.69	149.929	101.64	80.0198	126.611	153.165	222.737	105.299	28.2131	96.8792	96.8029	58.1045	12.4966	89.6085	51.6088	90.7885	66.1314	104.016	87.4198	6.4355	68.459	11.2778	48.2329	128.256	83.4238	53.867	4.33483	15.0208	23.1833	41.1313	27.4242	101.669	9.41479	92.3278	76.1396	86.504	72.0266	83.762	79.6992	55.0486	64.4681	90.4226
200953_s_at	2708.82	1257.08	1180.56	1891.38	1876.31	513.596	1383.84	1557.63	2720.07	1052.07	905.431	1603.93	1346.36	1798.66	675.282	414.385	700.723	1695.29	927.591	775.893	886.198	840.546	678.818	860.918	1205.86	1205.11	573.77	855.627	596.59	984.153	2929.18	1114.69	496.926	1827.94	421.806	1355.98	679.22	695.323	1396.64	1271.97	1625.47	1520.5	2490.1	1501.78	1165.04	1352.94	1069.77	1151.7	883.982
200954_at	738.473	2095.38	990.354	1145.77	677.713	1293.13	1382.99	1451.01	1831.75	832.14	810.971	933.182	824.372	1728.81	554.676	598.699	964.564	1202.11	1381.45	825.623	1090.56	887.004	617.475	1006.71	648.023	870.457	738.308	1534.55	1483.64	922.631	1518.15	1746.57	1050.76	1470.37	1360.58	1586.08	1230.98	1236.36	955.573	1283.44	1423.53	1115.1	893.405	1167.21	1137.82	1400.97	1180.78	663.416	884.588
200955_at	740.352	948.721	945.485	774.044	881.983	1049.26	868.145	981.945	982.247	921.272	1339.25	1287.36	1101.34	1136.01	1335.65	2010.32	957.467	1080.45	1446.1	996.142	1122.39	1104.39	1435.82	1421.98	1303.18	995.876	1318.14	1561.27	1538.82	2572.69	1088.18	1109.56	1439.04	1118.63	1941.1	1140.93	1555.63	1439.75	979.693	1013.13	892.353	1356.88	940.349	1175.62	1187.61	1107.9	827.579	892.473	849.081
200956_s_at	516.185	392.085	623.232	305.647	360.271	314.259	406.952	342.742	629.129	473.391	649.523	423.642	567.856	631.446	734.792	987.263	667.023	567.291	772.646	757.355	516.397	795.614	997.294	692.256	612.168	551.404	563.348	384.72	433.562	1369.05	679.925	498.999	870.493	607.567	1222.71	283.422	1248.99	1032.52	553.119	709.168	375.42	488.215	554.63	475.099	547.248	523.786	715.265	619.321	728.091
200957_s_at	357.615	447.936	566.18	450.914	454.299	845.508	573.945	484.016	586.207	506.4	849.504	524.034	627.282	485.784	993.219	1228.96	843.096	713.741	903.977	927.795	625.427	1065.08	833.435	876.096	827.096	675.343	580.477	535.706	631.086	2165.56	1030.97	674.896	1044.54	936.517	1982.38	629.267	2584.97	1313.17	644.627	837.057	377.292	573.475	780.278	664.878	536.782	602.779	878.974	638.237	980.672
200958_s_at	5068.02	7003.23	4461.6	3879.71	4311.65	2674.36	3867.54	4000.44	4465.35	6361.42	6475.62	8286.83	4707.17	4920.14	5231.24	3241.8	5219.41	5863.16	5751.3	2635.52	5820.13	5256.63	5973.39	4633.2	5506	4457.53	4259.63	5262.95	3644.6	4594.59	6754.37	5810.82	4064.93	4781.28	2809.33	6282.6	5818.41	4047.32	4859.93	4801.67	5129.27	4532.02	4921.27	4499.7	6648.11	6401.18	7189.52	6148.47	4520.93
200959_at	977.867	904.47	837.375	1165.62	757.227	816.746	982.656	1098.95	1016.15	948.218	742.585	967.263	881.699	952.818	1168.88	800.187	761.625	1132.61	1299.93	2036.71	1019.9	1009.26	870.032	737.544	1106.89	866.887	1071.67	1042.12	1308.91	1366.02	1013.07	950.222	1461.68	1225.78	1433.3	791.656	2188.06	775.164	1022.59	825.114	1093.96	775.139	961.766	1143.17	943.589	938.283	1055.78	917.979	1108.09
200960_x_at	2469.93	3290.29	3484.53	3046.59	2835.37	2441.04	3572.46	3636.66	3647.69	4066.8	5214.45	3444.48	2885.66	3734.19	4449.1	5397.67	3617.45	3732.16	3402.66	3323.18	3823.16	4921.64	2525.76	4168.66	4536.73	2969.23	1587.62	3265.6	2296.52	4275.49	5164.86	4790.87	5070.4	3730.73	4154.2	5163.09	5025.2	3615.46	4556.56	4885.33	3662.39	3511.22	3540.31	4265.28	2856.74	3892.46	3649.26	3901.87	3430.25
200961_at	877.159	1297.35	1029.94	1026.57	710.672	1343.48	1193.5	1280.96	1428.42	1406.61	1127.29	880.701	1720.78	1060.25	1070.29	1718.92	1065.1	842.758	1276.2	1595.63	1536.02	1502.32	1065.32	843.211	715.162	823.492	706.893	1235.62	1117.36	716.45	812.695	2041.57	1059.62	1093.49	2758.84	1016.28	1499.26	478.903	769.775	984.115	1051.73	1043.08	885.062	1026.86	1417.23	935.265	960.149	1047.63	695.074
200962_at	568.359	646.907	444.059	1215.41	331.96	1128.84	435.08	499.605	767.301	463.046	435.566	467.775	451.233	270.486	375.831	1406.78	454.312	401.779	303.813	326.489	441.441	236.177	175.472	227.628	244.056	327.001	551.044	209.24	270.091	2182.06	221.825	370.281	328.378	494.975	625.11	583.441	1145.29	371.958	414.593	368.23	409.914	524.453	393.926	364.209	202.428	375.404	392.703	157.672	462.342
200963_x_at	20112.9	18250.5	27854.5	22685.5	15875	18480.4	16075	19565.7	14998	14665.6	18705.4	18385.7	14103.7	15852.5	16621.4	31633.6	16675.8	19815.6	17526.4	20249	19152.4	24024.5	10309.8	14346.3	18416.4	19472.1	21599.1	11576.3	18391.9	30972.9	20362	16038.7	21401.5	14094	22314.5	15809.3	26317.8	14133.7	16705.2	16903.4	19859.4	19759.2	13836.7	14416	15491.2	14874.8	15454.8	16173	22789.2
200964_at	3762.25	4510.96	2911.78	4035.24	4998.82	4125.14	4361.98	4482.06	3350.82	3187.24	4418.53	2985.3	2617.16	3332.85	3553.4	3034.46	5571.62	3897.01	4839.85	3704.64	4332.05	4359.54	2597.21	3191.35	3420.06	3416.56	2321.64	3038.29	3728.17	3529.43	4531.89	3715.7	3423.6	3767.49	3670.42	3399.93	5590.02	3411.43	3491.85	4527.57	4192.83	4165.6	3545.54	3066.98	3402.82	2918.95	3312.74	4640.81	2895.01
200965_s_at	5107.36	2577.38	2115.41	3035.67	4215.68	4958.85	1278.44	2232.47	1888.71	1659.42	665.894	981.412	875.888	1219.44	1139.33	2055.9	2235.78	952.413	2035.73	1977.51	2520.51	3407.65	1759.91	872.636	671.679	1001.75	458.73	2062.27	2192.23	383.214	1791.07	2457.05	1849.33	2807.8	3132.64	4493.57	254.291	2544.1	987.556	1772.39	1510.95	2130.67	757.594	1223.03	1436.52	1206.32	806.591	494.383	1640.94
200966_x_at	11273.3	6615.61	8985.79	6607.63	7832.19	9773.63	7401.94	7320.5	13092.4	5622.25	10491.9	8126.07	8024.85	7679.25	8500.19	13290.9	12352.7	11006.6	10107	13208.5	4666.07	9874.83	24461.9	9674.8	12109.1	9611.65	14055.3	13722.4	13494.6	9097.36	12156.1	14386.6	7068.76	10742.9	13951.2	10872.5	23061.6	13508.6	8683.92	10656.7	11062.5	4989.1	9284.43	11102.6	8581.76	8392.72	10431.2	12546.2	8641.41
200967_at	4379.69	4200.3	5644.91	5180.69	4630.13	5433.64	4997.62	4186.94	5001.34	3476.33	4256.07	3882.12	7965.01	4385.78	5119.76	7585.95	6146.64	3568.92	3917.51	2319.98	5466.93	4936.89	4449.7	3983.5	4644.71	5744.26	3276.33	3042.19	6451.46	4260.94	3391.17	5879.74	3457.78	5647.93	6379.01	4025.31	3889.04	4755.95	4218.82	4554.26	3831.05	4564.69	4327.94	3853.31	3709.25	3117.66	5582.08	5940.79	2870.42
200968_s_at	5244.52	3729.64	5950.43	5510.2	5431.41	6014.11	4492.88	4087.18	4869.93	3225.6	4568.24	4243.52	8133.39	5407.68	4962.45	8478.07	5787.3	3665.78	4408.44	2374.94	5809.74	6006.58	5819.9	3939.3	5298.94	6301.06	3672.26	3962.98	8946.24	3927.66	3853.4	6369.09	3416.62	6576.74	7859.24	4439.76	4007.89	5484.64	4699.11	4536.28	4127.94	4549.95	4506.43	3783.54	4071.15	3760.4	4844.86	7144.69	2881.39
200969_at	1185.18	2861.4	1560.32	1601.39	836.035	1699.88	1501.18	1783.01	2180.49	2448.33	1292.67	1254.75	1591.45	1135.21	898.201	3402.7	2426.06	1094.62	1114.02	1567.96	2109.05	1253.63	1566.34	895.639	1570.12	1375.95	2598.94	2069.19	1775.13	751.423	1062.96	1409.05	821.266	1536.6	1394.48	1242.28	1126.68	1417.34	1330.07	1263.88	1445.32	1480.36	997.932	1266.62	2197.65	960.347	1595.33	1670.63	927.297
200970_s_at	2508.99	3805.71	2029.91	2397.46	1903.74	2864.6	1887.05	2543.69	2725.95	2522.13	1171.82	2319.44	1656.07	1465.02	1107.41	3813.74	3395.75	1512.03	1788.74	2260.31	2145.73	1723.64	1496.74	1178.55	2218.67	2482.07	3602.15	2591.07	2515.56	960.931	1702.96	1833.04	1559.97	2138.37	2515.57	1405.74	1087.16	2207.46	1947.93	1374.7	2187.42	1641.07	1692.43	1544.58	2788.21	1871.52	1682.88	2348.76	1555.9
200971_s_at	5816.72	5638.34	5919.46	4720.88	3402.55	4596.82	4619.04	7509.21	7744.23	7501.44	4107.92	5997.99	5800.32	5551.12	3486.64	9802.18	7779.33	3346.8	5868.85	5826.9	4839.09	5851	2851.41	3364.03	5644.32	5989.14	7643.76	6292.85	6002.01	3405.62	2489.53	6227.35	3491.55	5528.37	7361.69	4518.1	2866.46	5374.14	5263.39	4575.5	4301.55	4530.95	4160.1	5161.51	6494.05	4190.76	5496.68	5193.56	3010.88
200972_at	4455.63	6844.49	4944.71	5113.63	6820.31	5483.91	4912.67	5577.51	7814.33	2889.9	6485.46	2681.81	4042.89	2031.02	4031.94	4567.02	2216.06	3938.56	1733.55	5291.65	3637.78	4156.15	2817.39	2918.74	3382.49	2590.71	1739.18	4579.98	2256.08	2975.81	2669.65	5721.6	4417.53	2950.83	4222.32	10055.2	5511.59	1893.7	4002.49	1918.69	3402.06	4428.56	3912.99	3588.82	6626.29	5368.36	4556.51	4784.12	5473.02
200973_s_at	2167.62	2747.64	2633.16	1866.58	3628.42	2427.43	2198.51	2298.48	5181.85	1305.04	4128.52	1170.61	2247.1	1161.98	2014.8	2726.65	1001.55	2039.07	814.362	3413.87	1853.68	2250.59	2337.19	1608.87	1725.78	1494.23	1209.68	3016.55	1403.51	1747.69	1456.01	3340.83	2349.06	1577.92	2763.63	7541.21	3313.85	1120.02	2687.03	979.191	1648.52	2333.61	2235.21	1743.92	4609.93	3424.71	2548.6	3023.19	3609.05
200974_at	5657.14	4654.42	3405.25	3033.79	8489.83	1208.43	4214.97	5346.64	2309.94	3528.29	3908.26	4170.97	4355.64	5815.15	2854.12	1553.34	4852.79	3238.35	1330.5	1917.35	2391.43	4898.77	2883.21	7368.76	14603.9	6603.68	1772.81	6816.1	7270.19	4337.98	3776.74	5467.15	2200.33	3820.54	2361.66	4858.25	2131.86	7515.48	8855.61	6910.72	8673.78	6137.43	6924.33	8845.74	7349.28	5202.38	5606.09	7388.8	4969.78
200975_at	4173.01	3076.12	3803.17	3345.16	2896.34	4681.51	3195.08	3180.43	2141.37	4631.45	6306.27	4865.64	2750.77	3253.59	3362.36	2445.83	3463	4475.91	2773.64	5643.98	4050.3	2806.49	2773.62	3029.12	3532.62	3176.75	5489.27	2275.6	3108.5	3048.73	4763.14	2554.41	3660.21	3700.2	2671.12	1869.3	3299.08	2802.77	2961.26	3465.53	4575.8	3175.01	3341.18	3849.89	4363.47	5023.71	2969.91	2616.28	3803.41
200976_s_at	2253.79	3945.18	2268.75	2651.5	3462.57	5966.5	3020.79	4281.5	3312.43	4785.08	2865.9	2398.52	2438.77	2744.46	4909.76	4035.11	3829.95	2653.93	2650.86	5591.69	3310.22	4261.15	6202.7	2770.71	3592.84	2247.4	2868.76	3945.33	3934.54	1668.4	2086.41	2255.5	4099.48	2587.53	2227.43	3079.7	3127.26	2014.17	2739.3	3974.52	3838.23	3398.77	2410.77	3641.79	3962.01	4570.59	2982.97	1975.45	3330.85
200977_s_at	1608.89	3074.13	1767.81	1637.66	1701.13	4205.38	2257.63	2770.95	3064.91	3687.61	2309.07	1900.06	2153.61	2332.29	4241.71	3306.13	2857.59	2191.51	2533.07	4721.56	2593.41	3078.42	4136.98	2363.5	2618.46	1916.95	2600.7	2763.48	2335.4	1123.33	1743.35	2307.76	3256.61	2010.68	1765.05	1994.24	1708.15	1777.6	2374.42	3203.14	2879.89	2783.28	1846.5	2997.98	3063.22	3322.09	2604.65	1286.67	2498.37
200978_at	2369.37	3039.92	2764.73	2417.33	2877.01	3361.56	2769.45	2880.33	2507.19	2595.28	3448.87	2659.99	2910.77	2847.21	2943.85	4645.3	2887.14	2328.64	4638.57	2088.7	3137.89	3174.01	3835.91	3614.86	3338.01	2752.27	4272.66	3833.55	5530.65	5584.9	3566.24	3933.02	5206.57	2918.64	4055.74	2992.31	3924.04	3853.73	3215.32	2767	2424.96	2369.34	2902.86	3183.29	3240.62	2909.91	2985.89	2614.34	2308.25
200979_at	354.787	472.064	315.129	283.342	249.225	488.246	307.62	358.478	484.513	474.52	425.561	354.307	360.058	265.171	332.19	565.823	307.418	295.33	802.213	492.103	410.325	383.88	398.534	493.236	345.119	314.205	419.748	280.412	289.698	243.752	223.928	426.193	419.648	306.141	484.059	236.883	417.658	290.177	459.527	248.631	228.164	553.792	385.913	450.867	248.871	393.723	346.175	510.794	284.616
200980_s_at	991.63	1485.39	1075.82	1301.55	864.582	1470.56	820.87	1145.23	1347.58	1263.48	1296.85	977.525	1096.14	1142.68	1358	2129.64	1058.89	909.605	2222.11	1781.1	1501.41	2760.53	2301.28	1521.82	1571.12	1072	1884.9	1409.1	1370.49	1936.7	1224.32	1727.78	1863.85	1478.81	1563.75	1379.77	2364.3	1211.51	1447.83	950.878	1053.06	1088.18	1082.55	1304.73	989.486	882.231	913.107	1720.41	802.912
200981_x_at	16458.9	11361.2	12121.6	11363.6	9750.34	14223.3	9604.47	11926.8	12565.9	13285.4	15026.4	14834.9	8985.13	13212.4	13085.8	7927.45	13061.4	8912.99	13590.2	11360.1	11131.5	9556.18	12903.3	15810.5	13420.2	9671.57	10585.4	13448.4	19027.9	14815	11448.3	11458.3	10822	13149.7	6716.11	11488.5	17191.1	12791.8	14000.5	11356.2	14051	13257.3	11747.6	12710.8	10767.7	11290.6	9513.08	12245.3	10570.6
200982_s_at	2064.34	2167.46	1550.58	2349.26	2015.63	805.019	1481.43	1661.52	696.369	996.019	1837.65	1533.15	1023.06	1534.63	897.253	601.358	915.739	1450.16	1096.78	331.699	675.856	897.563	1092.01	1103.53	1517.92	1283.44	527.639	1146.31	1116.21	1342.43	1858.72	1129.41	391.699	1973.1	1229.46	918.938	434.509	1575.42	1699.9	1084.47	1600.26	1761.07	1916.77	1339.93	1444.4	1123.43	1129.22	2144	737.956
200983_x_at	5561.25	8262.99	5627.42	7534.32	11694	13228.6	3617.5	5750.3	7632.98	3968.27	6014.3	6100.97	6307.32	8961.61	5195.31	4683.19	3069.51	8966.58	7141.83	12200.4	8436.47	3560.19	11776.3	5783.29	6222.77	4142.23	3336.48	4733.6	5121.89	7824	7101.5	9498.91	5933.24	7149.28	2365.24	12255.8	3242.94	3720.35	4973.08	6613.28	7535.76	6710.37	9832.23	4859.34	11755.8	5844.86	5862.03	6661.62	9178.05
200984_s_at	2627.95	5887.28	3206.97	3940.87	7178.1	5981.89	2978.74	3881.04	4638.17	2521.32	3293.39	3257.41	3240.98	4527.73	2426.62	2203.58	2095.8	4576.19	3064	5332.37	4187.47	2121.9	7472.37	3355.21	3474.36	2038.26	2193.9	2666.57	2388.54	4087.18	3970.14	4664.07	3177.27	4253.6	1319.8	5945.88	2214.51	1735.69	2753.04	3813.32	4113.55	3765.98	5464.36	2867.12	5666.96	3386.32	3166.62	3624.02	5974.68
200985_s_at	3135.45	6528.69	3646.59	3941.85	7506.02	6650.79	3217.1	3484.47	4908.86	2338.85	2846.54	2906.77	3041.27	4462.16	2276.2	1641.87	2129.59	5724.3	2961.93	5559.42	4440.2	2048.31	7990.53	3612.46	3537.24	2292.7	2314.77	2822.93	2771.96	5323.87	4791.04	4600.16	3204.48	5158.82	1280.87	6225.46	2727.1	2063.71	3093.34	3892.68	5406.73	4151.47	5389.7	3608.79	6339.62	3334.32	3774.11	3724.75	7321.01
200986_at	2594.29	1872.41	1797.07	2612.16	2756.04	908.753	1683.55	1912.87	1710.26	1692.35	2476.03	4010	1212.35	4584.87	832.268	618.928	2070.68	1838.67	2313.34	444.178	1427.95	1423.47	947.012	3128.38	3754.7	2551.68	1351.3	2010.2	1271.56	1845.3	3789.9	3264.72	1420.21	3022.5	934.67	1624.63	1956.98	2235.28	2744.41	2662.56	3455.42	3255.76	4053.84	2529.54	2180.76	2792.63	1847.26	2554.37	2360.17
200987_x_at	590.825	492.889	431.603	522.473	482.569	595.889	409.399	512.436	717.192	884.193	885.668	627.563	992.777	1261.85	674.432	1365.69	893.289	528.668	1109.54	686.299	464.359	979.352	869.48	770.783	619.273	825.118	832.613	768.954	681.388	954.338	614.382	661.918	960.075	457.584	893.307	542.06	672.37	915.224	722.154	641.484	514.018	628.915	739.84	766.641	895.722	853.419	721.425	754.234	646.955
200988_s_at	282.12	590.312	295.827	279.32	394.167	459.342	396.956	228.634	313.017	256.377	352.881	221.241	302.332	221.324	186.182	114.152	232.17	278.271	259.82	195.563	222.534	307.791	106.467	376.267	161.59	222.428	102.127	459.183	210.862	243.804	176.729	250.546	283.969	219.296	259.704	401.099	288.154	460.707	315.542	355.648	218.194	242.769	203.099	148.727	224.297	321.018	289.943	308.006	359.834
200989_at	4034.5	3611.16	3968.11	5006.45	4108	5137.17	5486.67	4529.2	3895.54	4884.77	3950.75	4249.3	6000.56	4213.49	8259.68	3836.73	5046.75	5467.7	5103.75	3367.93	3982.09	5972.99	7440.48	6322.49	6398.2	4859.95	2438.08	3587.02	4080.5	8435.91	7589.93	6146.48	5734.47	5004.08	2700.99	3228.5	8020.76	5704.66	5752.37	4940.57	4313.02	4417.61	7246.15	5343.03	4977.17	5279.15	8054.05	5259	5653.29
200990_at	974.491	1365.26	1949.02	1133.76	1485.01	2530.81	1830.08	1440.2	891.455	1279.89	2002.2	1641.75	1782.88	2605.84	1888.01	1894.49	1844.33	1748.24	2417.88	1745.91	1185.4	2289.35	1005.05	886.164	2378.68	1418.51	2034.13	1421.04	1732.82	2902.8	1674.49	1438	2628.14	2369.49	2727.09	1259.81	1943.21	2749.83	1664.88	1796.7	2144.3	1445.91	1352.63	882.183	1092.46	1225.64	1747.06	1058.33	1458.89
200991_s_at	505.501	774.053	642.056	620.96	745.943	692.842	808.142	615.451	394.608	807.984	525.571	751.636	583.793	1251.51	522.735	1677.42	745.483	676.232	581.412	741.173	514.14	562.003	1120.27	884.945	789.149	500.176	447.637	1611.2	581.251	1206.15	808.334	756.249	767.695	694.263	796.393	444.995	930.099	636.569	759.028	812.341	639.585	605.721	712.477	1109.9	722.414	713.105	473.129	519.258	756.447
200992_at	1657.73	1293.81	1734.2	987.661	1187.53	2273.93	2475.44	1486.75	2334.25	1065.4	1120.58	1516.8	1757.48	1660.6	1830.63	3523.45	1454.73	1951.4	1630.4	3483.27	1661.17	2889.23	2514.14	1492.47	2309.84	2035.26	1233.5	1020.03	1650.99	2523.3	1283.78	1014.71	2097.07	1211.25	2498.13	1324.44	2006.56	1558.59	1280.42	1544.74	995.574	1153.45	1762.53	1657.69	1651.92	2074.89	1950.25	1437.02	1341.1
200993_at	1377.18	1332.47	2615.13	1265.59	1088.83	2024.73	2400.32	1467.44	2440.89	1032.08	1222.73	1424.58	1480.4	1379.63	1704.88	2511.62	1196	2376.44	1757.27	3158.99	2032.05	2219.39	2434.58	1767.82	1627.19	2241.85	1292.49	1017.19	1212.2	1952.82	1183.93	1059.34	2040.11	1173.44	1780.89	1189.4	1438.02	1355.23	1212.19	1615.84	1193.22	1810.04	1589.16	1250.06	1865.94	1567.05	1936.77	1241.97	1227.24
200994_at	1000.71	751.033	1227.55	573.025	616.193	1343.11	1373.2	725.285	1713.17	716.329	820.315	1061.91	1141.11	837.338	1278.61	1892.59	1031.29	1704.18	1021.24	2165.93	1593.92	1648.15	1428.77	1042.88	1325.04	1415.06	1135.8	923.119	1076.92	1300.62	849.068	871.457	1340.84	824.9	1354.62	813.731	1334.87	961.411	928.622	1184.79	773.946	1166.64	1120.75	1054.95	1243.07	1198.87	1413.82	1005.08	1011.15
200995_at	598.944	638.909	839.213	545.467	605.691	486.89	917.617	740.964	930.234	360.356	550.373	504.276	456.056	364.679	608.53	620.019	347.147	854.511	506.878	808.068	647.084	764.577	822.483	737.224	505.943	806.986	702.9	443.074	504.325	679.796	443.539	407.358	957.092	355.977	624.788	405.676	943.247	505.018	466.531	574.779	427.481	640.853	571.448	573.442	503.018	518.913	655.645	392.618	506.579
200996_at	2602.54	2566.6	1780.96	1961.06	3147.47	2171.62	3040.32	3197.71	1367.99	2686.32	3540.63	3401.37	2981.87	3546.32	2969.85	3611.54	3205.06	2678.1	4119.04	1290.98	2331.47	2522.71	4873	5674.76	2672.48	3181.95	2746.89	2637.48	3029.52	3846.97	3948.06	2580.64	2488.7	3222.19	4037.56	2976.74	3815.06	2694.33	3768.7	2921.52	2982.42	3310.68	4123.6	4181.53	2744.05	3229.29	3712.02	3362.34	2646.14
200997_at	913.645	1118.34	953.248	696.613	958.884	1331.27	1134.28	1001.04	1122.48	1379.99	1580.96	947.184	1170.51	881.635	1525.97	1373.23	1128.67	1297.82	1172.3	1786.78	1207.46	1780.46	1471.91	1381.19	1875.39	1546.61	1615.85	1376.66	1611.58	1584.1	929.728	1003.06	1067.87	1413.46	2526.27	1557.07	2245.94	1677.94	1298.32	1152.44	1258.22	1161.64	1157.1	1366.8	995.777	1243.67	1333.29	1445.49	1253.76
200998_s_at	1105.94	1796.96	2186.64	1612.92	1507.01	2049.33	1725.48	1398.95	1810.44	1712.63	1146.68	1174.91	1981.1	1724.2	1640.8	4443.44	1990.28	1368.4	1455.33	1129.78	1001.34	2321.35	3529.34	1052.69	2065.5	1502.25	1279.2	1463.71	2279.62	1886.67	1457.98	1634.51	1214.96	2683.41	1909.94	1694.42	1915.26	1806.75	1404.6	1368.86	1764.95	1279.92	1304.56	1610.54	1943.57	1433.2	1439.17	1449.99	913.308
200999_s_at	1495.77	2150.3	3285.48	2203.15	2483.17	3477.97	2314.63	2786.14	3178.97	2219.86	1496.37	1575.84	2852.9	2560.52	2443.64	5579.12	3903.74	2770.41	3916.48	2038.15	2122.23	3495.99	5361.48	1778.28	3359.48	3341.46	1774.32	2685.4	3927.83	3285.15	2378.35	2655.44	2059.2	5499.44	3606.09	2878.23	3338.49	3543.62	2541.9	2305.09	4209.92	2247.39	2565.12	3178.56	3730.06	2498.86	3040.17	2683.46	1632.86
201000_at	2330.52	1514.36	1857.98	2509.69	1787.26	2870.07	2063.51	1741.83	1797.53	1203.24	1975.53	1988.58	2298.93	1673.88	923.096	3475.17	1813.5	1972.65	1471.92	2666.02	1799.28	1779.11	1898.68	1274.54	1586.34	1730.67	1639.93	1709.38	1832.9	2838.25	1865.03	2154.47	1660.84	1928.88	1775.55	1638.35	1862.43	1912.59	1150.44	1526.58	1284.43	1743.23	1530.47	2320.26	1609.8	1777.82	1332.13	1646.92	1497.88
201001_s_at	460.028	570.463	433.165	616.267	607.301	585.226	691.306	437.581	794.862	846.571	613.899	720.595	746.188	698.529	549.397	1094.84	1065.43	434.057	1149.86	583.252	679.811	1050.85	660.523	1130.65	899.32	795.258	604.688	634.484	399.257	1275.86	794.997	717.086	1703.28	796.969	1482.54	548.428	1313.72	983.159	523.848	617.068	668.019	644.975	708.009	1242.57	902.378	544.483	713.867	693.91	488.044
201002_s_at	1406.28	2003.33	1486.55	1769.44	1305.89	1666.4	2227.35	1514.65	1697.69	2007.4	1558.36	1765.92	1675.98	1758.07	1672.74	2657.45	2489.95	1359.08	2079.74	1327.95	1890.92	2280.3	1826.92	2121.97	2312.9	1755.32	1424.37	1496.72	929.315	3023.73	1688.68	2013.2	3305	1945.32	3000.3	1915.94	2652.42	2275.2	1615.19	1958.42	1671.62	1838.61	1719.14	1756.56	1738.62	1445.62	1975.47	1900.92	1749.12
201003_x_at	1787.39	2127.98	1925.04	1639.88	2000.55	3881.79	1686.79	1864.2	1598.79	1410.51	2077.38	1486.32	2388.59	1623.99	712.303	1332.88	779.502	1527.65	1985.02	1975.07	1497.34	2273.93	1388.6	1178.94	1213.23	1437.24	1188.95	1761.11	2168.16	921.256	1419.35	1327.78	2360.35	1394.45	912.664	2243.38	1151.65	1797.43	1493.43	1869.35	1170	1324.03	1201.09	1315.37	1325.05	1603.16	2216.15	1209.57	1632.8
201004_at	14609.6	6564.71	7891.74	12816.6	6663.73	8526.02	8347.47	10656.8	10930.6	7737.01	8499.4	13679.9	9150.19	10082.1	7044.83	11639.6	9196.75	7048.53	6279.23	8400.21	10214.5	11370.9	5911.57	4575.09	4916.1	11096.2	5427.76	6898.96	11301.2	5685.7	7097.71	7967.21	5610.04	8695.28	5753.52	8133.39	5230.56	7401.55	7249.28	6241	6913.44	7158.8	6757.56	8100.35	5896.51	7834.97	6518.91	12966.3	6986.33
201005_at	3303.36	7720.37	3867.32	9645.95	3234.62	11888.1	6164.74	5170.28	7660.78	6373.53	4664.11	3335.8	6221.2	1604.3	3995.87	5624.89	4641.06	4321.64	4331.63	7591.41	2754.48	3389.7	4998.32	5298.7	6812.41	3558.73	8389.9	10090.1	6078.96	1271.45	3374.89	5297.88	7871.71	5960.72	2394.05	4617.74	5227.52	8182.14	7393.57	7299.99	7643.72	6079.15	4496.83	3002.76	6517.09	4393.86	2913.09	5243.15	5584.11
201006_at	289.844	274.669	211.205	252.413	213.063	234.302	296.356	244.382	170.044	164.142	147.759	62.9111	178.502	153.067	175.749	181.694	138.514	199.025	126.636	157.532	233.825	198.118	284.614	136.054	122.113	154.916	180.906	166.919	193.475	208.558	121.911	81.6454	156.957	121.471	130.101	137.752	95.2441	124.491	119.117	148.233	157.162	131.161	150.887	94.7508	160.269	136.735	133.201	134.139	78.732
201007_at	1888.3	2954	2561.57	2490.19	1871.71	4016.29	3325.24	3086.79	2051.11	2409.39	3412.54	2211.55	2022.94	2165.78	1876.49	4361.43	3050.07	2155.41	2172.79	2042.17	2605.07	2551.6	2734.92	2847.91	3241.68	2618.3	3052.3	3959.47	3940.92	3386.53	2302.67	2508.94	3047.73	2016.59	3300.6	1323.35	3679.94	2360.42	2287.3	2411.07	2398.48	1995.55	2231.6	2163.15	2191.4	2496.27	2743.39	2242.57	2089.06
201008_s_at	5854.16	6311.06	8573.3	4010.53	7893.6	2887.91	3642.92	3198.63	2111.01	4934.32	3376.03	4404.61	2337.49	3323.37	3128.35	793.004	2010.13	5460.11	2616.55	11666.7	5335.58	1209.3	6167.24	2956.58	1681.22	2792.33	5015.72	1652.08	2545.92	1385.52	4080.85	2484.62	3209.35	1271.87	554.897	6475.45	942.095	854.888	2111.49	3409.09	4211.98	2862.58	2862.54	3891.36	5297.7	3829.98	2166.72	5766.97	4766.79
201009_s_at	7964.98	9791.88	14144.6	8970.22	9699.53	5273.63	7418.14	6826.45	3241.79	5296.87	5840.42	6879.68	2519.97	4131.94	5977.26	1013.16	3300.51	10508.9	3727.74	14791.1	9355.25	2857.1	5968.79	4921.49	2727.27	4681.46	5860.93	3483.86	5711.45	2703.81	7482.68	5284.39	7062.06	3128.21	1081.12	13125	2509.51	1852.74	3247.6	5104.37	7887.51	4592.46	4073.39	5115.35	7847.25	5295.51	3489.34	6771.5	7124.75
201010_s_at	7748.61	9384.37	15601.3	11436.3	10365.7	8140.11	9081.12	9804.88	3844.48	7448.48	7371.65	8267.31	3986.89	5657.82	7015.77	2054.82	4273.65	11673.5	4364.65	16003.3	11775.2	4004.19	4907.02	7056.89	3184.84	6541.42	8079.46	6450.5	9921.47	5283.57	9969.26	9052.02	11982.9	5956.87	2550.84	18600.1	5435.54	3192.25	6028.59	9490.15	11791.4	7891.08	5807.17	7521.35	10210.3	7814.06	5904.4	9600.36	11534.3
201011_at	2231.79	1444.27	1396.04	1709.73	1855.62	1927.83	1567.13	1762.92	2591.36	2011.07	1142.16	1770.36	1323.56	1654.05	1528.92	3889.06	2407.03	1766.01	1909.57	1707.45	1209.73	1424.56	2171.25	1301.72	1609.26	1417.99	1816.53	1548.52	1736.19	1368.01	1357.12	2556.76	1812.92	2167.11	2971.5	1688.71	1488.73	2081.88	1841.02	1586.13	1880.57	958.805	1520.48	1319.43	1295.57	1650.5	1771.22	1530.26	1525.82
201012_at	2582.43	3321.98	6104.3	2428.99	6578.2	3861.84	2098.55	4232.62	4633.41	2710.12	3582.92	2755.19	1681.41	2290.16	1873.93	592.6	1537.6	8565.5	3581.67	4334.15	1691.29	2808.17	5028.92	7355.49	3713.16	2615.51	1235.96	11856.3	1718.65	2933.06	7329.31	2941.12	18666	4838.88	547.802	4909.2	11140.8	5444.37	7466.53	7498.72	4823.3	4943.68	6312.97	6477.73	3760.07	4436.45	1882.37	4444.98	10231.6
201013_s_at	1051.36	904.823	1520.55	769.337	678.826	1028.79	1367.5	1038	1227.48	1375.97	1724.87	852.185	2035.63	866.967	1384.76	2061.59	1717.47	1500.89	1019.46	1199.14	1233.49	1748.79	2921.84	1648.2	1788.79	1374.35	2048.32	929.834	1574.93	2474.22	1204.29	1498.22	1262.4	1575.28	2580.23	924.791	3812.09	2764.74	1117.69	1383.22	1051.52	767.47	1361.96	1900.82	1193.81	1620.98	2766.02	1400.46	1787.49
201014_s_at	426.749	310.044	638.329	262.256	238.704	294.11	778.867	252.117	600.092	883.01	884.552	479.47	995.85	603.362	706.727	883.583	783.873	748.772	780.025	743.129	498.16	708.002	1741.66	1112.13	1080.37	820.736	1525.55	717.388	872.508	2119.7	609.019	591.161	995.496	493.515	1655.82	374.261	1635.93	1962.03	667.736	766.006	447.447	280.275	639.554	1508.47	656.734	865.72	1283.78	685.801	915.544
201015_s_at	499.058	1253	1147.06	1262.09	2511.02	2751.95	2488.16	1772.83	2066.24	1734.75	937.641	675.019	2859.36	1069.76	2122.04	2949.2	2941.94	1583.74	3578.15	1287.2	1290.97	2254.56	945.802	2249.79	1572.53	2488.51	1446.67	2184.63	2713.22	471.006	1112.44	2663.66	2528.06	1798.25	2636.64	2434.33	2826.81	4368.83	1712.77	3063.49	1548.73	1492.42	1487.55	2261.93	2079.32	2382.65	1786.72	1317.8	2711.91
201016_at	247.156	610.773	264.945	225.676	243.185	513.815	431.854	434.532	579.817	304.625	794.89	376.012	482.387	408.957	535.984	489.985	295.469	625.559	779.545	1015.48	846.943	727.066	738.638	765.273	382.708	725.2	578.996	293.486	304.737	434.502	432.392	238.87	192.056	380.22	767.286	171.144	522.884	586.082	356.544	196.256	341.696	811.97	743.898	600.657	464.016	329.42	750.119	721.999	304.288
201017_at	421.459	1320	1166.56	474.994	577.753	997.604	456.607	783.785	906.673	498.144	1106.84	502.054	528.863	421.621	629.026	805.414	337.225	669.305	773.012	1418.3	1304.35	705.608	677.001	592.097	418.637	828.518	779.453	492.758	444.711	424.634	471.813	390.883	333.648	310.71	472.258	288.773	573.801	452.582	477.025	294.734	372.32	995.621	680.107	257.412	764.609	394.697	833.097	605.298	484.192
201018_at	711.897	1424.99	828.287	919.205	626.741	704.583	621.517	944.232	1096.96	716.652	1371.37	575.054	677.635	459.718	911.903	1081.82	751.608	804.762	1095.06	1671.06	1863.73	801.772	950.878	707.23	413.616	1215.1	785.679	684.665	531.878	381.296	612.729	543.83	257.55	458.622	750.825	612.964	672.977	604.385	669.177	462.212	477.707	1035.66	647.315	324.74	1023.41	573.767	1161.56	1811.56	499.573
201019_s_at	1008.95	1935.61	1461.84	1081.16	815.92	1573.34	1408.96	1722.42	2093.77	1316.17	2577.24	1170.2	1398.34	1131.27	1894.44	2008.74	1173.13	1819.44	2668.24	3058.54	2921.07	1851.91	1153.69	1451.63	1116.98	1935.08	1589.75	1266.3	1051.69	901.794	1340.67	1090.02	827.91	1067.25	1819.01	814.919	1569.57	1227.09	1080.71	800.885	906.166	2040.03	1749.44	1212.69	1807	1150.77	1896.69	1745.07	914.322
201020_at	1318.51	1033.17	1423.78	1316.48	2461.62	1207.25	1839.53	1134.53	1113.23	1654.04	983.269	1386.98	1258.68	1895.68	1395.63	1001.91	1166.46	1539.62	1412	664.721	1429.06	940.409	1713.87	2061.46	1077.74	1607.85	1118.21	1330.03	1263.47	1762.56	1477.64	2208.62	1177.4	1723.44	1634.75	2910.05	1411.16	1449.46	1330.16	1797.05	1722.6	1599.08	1538.34	2052.15	1531.11	1565.38	1967.96	1275	1131.37
201021_s_at	2836.12	6277.29	3192.23	4855.45	4194.88	6480.96	5050.89	4698.75	4771.32	6600.3	5107.16	2932.16	6300.41	3113.32	2729.65	5675.5	5042.27	2059.48	5570.7	4992.76	4947.23	4143.33	7332.34	5564.41	5774.23	3175.99	5167.87	5828.08	3616.44	3701.04	2983.91	3662.18	3629.92	3262.16	3322.86	4935.72	1808.62	6732.88	2633.1	6055.26	2634.54	4842.45	3590.28	3642.93	4808.22	4272.39	3361.89	4079.27	3274.9
201022_s_at	5984.54	13764.9	7424.64	11743.8	7304.32	15633.8	9171.57	8822.03	7928.57	11964.7	9150.95	5143.81	10212.5	5876.39	5558.78	10849.1	8556.5	5284.85	9122.39	8890.48	9704.77	7948.52	13971.5	11435.7	9179.46	6342.5	9150.57	11471.2	7515.49	7517.97	5880.63	6987.08	8547.29	5768.1	6018.98	10932.2	4408.37	10609.9	4981.83	12093.4	6681.58	9770.42	6898.07	4752.44	8191.76	6604.99	5784.95	8104.41	7156.77
201023_at	1402.34	2781.46	1578.6	971.827	969.461	1365.07	1351.11	1243.44	2127.44	1274.44	1321.43	1042.69	801.715	1090.61	2584.88	1269.02	812.557	1581.54	1834.31	3237.18	1493.04	1528.84	1142.42	2033.18	1497.83	1879.88	3254.18	1549.61	1863.77	1040.55	1473.91	1252.99	1556.32	1292.23	1079.24	1916.66	1722.89	1482.55	1758.26	1285.34	2309.78	1828.16	1987.99	1909.64	1771.46	1336.26	1714.28	2044.04	2116.66
201024_x_at	746.063	767.714	660.197	540.193	492.08	1112.16	979.806	621.943	837.331	854.832	1283.21	948.269	906.762	1095.12	1074.69	2013.34	1358.78	586.075	1541.25	1027.97	878.296	1399.58	1171.87	1666.71	1253.9	1137.38	1473.92	784.621	1750.22	3714.55	1404.96	1126.67	1677.72	1511.67	1535.8	1145.2	1976.93	1998.15	1590.15	1111.55	1363.27	1229.45	1111.89	983.964	1053.28	1201.66	1198.55	1142.61	1215.87
201025_at	281.489	193.703	160.184	76.8306	156.964	288.906	298.294	170.581	241.048	338.569	403.813	380.111	363.405	345.242	312.989	329.969	481.119	353.799	355.335	321.122	336.865	398.566	301.793	421.252	463.022	330.577	429.001	230.385	410.587	405.671	309.725	176.307	443.403	293.088	334.385	275.125	281.109	454.748	356.836	303.319	315.868	263.948	280.632	274.012	269.43	287.655	238.263	283.698	380.307
201026_at	194.53	252.208	128.307	246.727	253.009	91.7809	218.172	200.55	159.268	187.368	237.908	205.616	231.215	238.649	209.651	255.107	243.666	196.645	230.052	220.982	265.894	247.506	279.038	323.38	198.455	260.652	294.159	212.436	270.624	345.928	273.155	191.443	286.583	212.37	262.389	214.246	255.814	310.617	235.685	154.248	193.821	151.508	159.31	239.506	234.661	201.336	185.243	179.675	197.225
201027_s_at	427.695	467.944	467.751	345.514	546.325	519.673	534.666	401.138	459.402	408.156	583.71	269.639	495.515	444.811	504.795	743.501	725.874	514.75	610.184	418.147	833.37	859.547	955.35	908.808	583.776	589.118	536.286	287.819	682.221	1266.81	628.024	483.965	833.327	588.896	671.193	575.63	593.645	733.142	469.951	551.464	687.293	441.883	439.764	453.693	514.864	440.089	448.71	433.849	543.057
201028_s_at	1719.69	1433.5	891.098	1507.8	1907.23	1063.74	1164.88	1213.12	1155.33	1532.73	889.526	1525.11	1601.06	1529.79	1145.9	2716.59	1569.42	2083.76	1151.13	1232.84	893.331	937.654	2930.02	2281.31	6438	2189.66	3910.22	2659.99	3960.34	1400.64	2011.97	2026.93	1723.25	1971.56	4136.96	1661.95	2067.36	1927.32	2034.18	3204.04	4011.29	2154.26	2199.25	2703.09	1924.83	2727.83	1350.46	5433.1	2066.01
201029_s_at	4403.31	4806.41	2999.71	3828.05	5479.73	2542.27	3728.34	4566.94	2922.19	4147.57	2381.16	4421.45	4188.96	3602.09	3553.11	6682.57	4387.65	5391.38	3142.97	2786.79	2543.82	2471.22	5540	5521.66	11508.9	5943.65	7815.54	5302.09	7781.47	3571.33	4555.25	5977.98	3604.63	4953.42	7182.27	4865.51	5329.44	4518.32	5202.83	7163.67	9300.55	5120.59	5506.55	6511.58	4149.1	5410.04	3852.83	9149.76	4621.87
201030_x_at	5387.16	6217.16	8856.9	7947.17	4483.56	8078.8	13911.5	15634.5	1354.79	9294.21	6395.3	6012.59	11392.4	7027.2	9424.1	12698.6	10316.2	8670.11	9469.66	1399.52	6606.87	13920.5	11081.3	9780.33	9473.64	6804.35	5502.47	2165.4	10768.2	17305.3	6017.42	5786.93	8705.29	4754.03	9608.85	2809.15	8729.38	12274.1	16262.4	5628.6	3290.56	7728.94	5828.58	8361.06	7595.42	2157.49	7167.87	9586.06	6325.54
201031_s_at	3257.68	3179.33	2719.17	2383.71	2294.24	1432.53	3245.07	3703.95	3991.17	3496.78	3295.58	3944.04	2290.76	2638.25	6085.95	2170.3	3242.25	3227.18	3095.96	3688.96	3775.67	3029.01	3020.51	3100.06	3417.66	3047.74	4656.26	3665.11	2768.51	3110.16	3152.05	2795.64	3719.22	2791.1	2312.24	3471.95	3068.73	3588.89	3263.3	2721.24	3116.37	3263.96	3327.87	4148.68	2563.39	3387.13	4274.3	3455.79	4245.23
201032_at	1204.61	2023.25	1190.21	923.983	1657.86	2125.14	1125.57	1208.75	1179.65	1490.27	1121.61	1335.33	1086.89	1383.92	2416.43	881.304	1108.79	848.351	1319.49	1837.11	1631.26	1901.39	1395.27	1879.51	2036.28	1168.83	2405.7	1290.45	1300.71	1815.63	1387.2	1542.12	1590.95	1714.85	2268.44	1898.44	1465.19	1591.64	989.511	1462.83	1828.7	1818.48	1433.56	1210.23	1628.69	1315.23	888.688	1384.07	1582.2
201033_x_at	27618.8	17458.6	34199.4	25374.4	22605.2	20832.7	23010.8	22745.2	24497.6	20435.5	21719.5	20767.7	26620.3	25957.1	23973.6	38504	21363.5	22406.5	23997.9	25351.3	17062.2	30088.6	24606.5	17408.3	24075.8	24347.6	24330.6	20908.3	24022.4	33883.8	23818.4	27239	20938	20639.5	27298.9	28224.9	33438.3	22585.7	25553.6	23402.8	20511.6	19532	18634.6	19971.8	21295.8	19752.5	21540.5	18177.4	19751.9
201034_at	3191.23	2034.74	1933.36	1731.34	3485.45	2900.51	1690.57	1912.08	1643.36	2631.82	1081.42	2357.09	1511.96	3175.79	2125.46	4061.46	2485.54	6120.29	4070.77	4639.28	4545.43	1436.22	1710.76	2748.67	2842.21	2449.81	685.105	1069	804.344	2698.94	4266.1	3921.31	3555.25	3344.93	3546.56	4185.46	2713.8	2849.51	3396.23	3176.92	4046.74	2337.84	3079.41	2258	1922.28	1688.39	1222.52	1871.21	2857.64
201035_s_at	808.318	1197.78	1036.47	649.172	548.384	1029.99	448.871	782.966	930.571	533.655	661.971	479.542	531.649	442.313	892.182	975.63	413.833	629.777	505.807	1285.62	809.793	744.296	1049.48	465.205	442.621	678.937	765.218	879.554	537.588	683.004	369.284	479.207	434.43	439.514	583.627	665.567	479.36	479.305	719.247	478.449	551.309	944.419	463.488	583.639	814.044	422.295	549.362	775.297	407.78
201036_s_at	378.688	767.45	514.37	409.278	344.636	739.672	325.495	414.023	764.811	535.586	497.816	282.381	503.471	233.427	644.608	492.041	328.589	648.464	213.087	870.697	970.655	492.687	1040.45	322.605	395.39	668.735	650.579	743.939	471.712	387.123	277.05	298.165	312.704	577.223	369.357	542.537	486.016	359.033	710.757	386.197	409.919	650.803	332.587	479.215	583.345	274.811	549.65	850.367	663.989
201037_at	970.141	928.9	1056.57	727.602	1685.85	952.804	360.94	828.934	1235.95	313.606	1661.29	730.473	260.668	872.531	994.048	3177.15	3990.07	1076.65	2924.32	380.075	645.486	2768.99	4444.53	3343.89	1165.93	883.242	1059.34	1996.43	1148.14	2041.67	3280.75	2446.67	1654.32	1320.29	186.095	2135.63	3168.49	2460.39	1275.98	2599.82	1245.48	676.157	721.136	3251.76	1448.97	1259.24	1636.04	1642.86	1580.43
201038_s_at	363.097	359.242	435.94	405.314	560.485	620.207	563.53	479.366	613.79	384.162	436.892	351.193	561.803	323.536	507.009	294.711	359.202	389.927	457.878	425.002	743.164	300.192	252.257	612.276	217.64	507.142	304.673	305.737	250.716	297.4	394.521	461.156	349.871	470.534	830.84	401.962	344.747	426.249	418.884	325.649	306.216	546.129	439.935	307.387	404.676	289.997	720.134	339.24	341.082
201039_s_at	527.226	353.348	567.142	929.087	413.716	507.302	493.176	493.533	511.082	420.643	463.939	491.033	353.126	443.152	488.352	339.281	489.315	602.615	592.042	658.09	533.421	438.339	337.561	421.032	354.405	449.917	370.155	488.38	403.587	627.232	582.452	413.814	738.764	397.613	511.531	536.299	602.632	494.022	480.72	520.363	562.664	580.601	434.708	470.867	521.297	424.589	485.511	363.321	476.968
201040_at	812.449	603.666	685.253	1114.1	1721.2	591.206	1103.4	1002.86	555.119	1003.91	968.262	1814.99	727.749	1628.59	680.911	647.359	744.11	1170.15	1082.39	705.891	816.025	643.821	688.673	1450.5	1019.78	1173.81	873.659	965.474	812.471	1694.14	2167.69	1764.09	1357.81	1247.03	771.094	1279.1	1043.35	1271.76	1738.61	1919.81	1754.78	1327.15	1707.23	1401.87	1203.58	1557.67	1460.65	1348.3	1349.76
201041_s_at	15989.1	16940.2	8229.46	20016.9	4105.27	7501.21	10085.2	11980.8	14684.4	13453.2	4579.82	4420.82	13093.4	7909.52	9646.32	10119.8	12407.3	12659.8	9935.02	10312.9	5598.69	12858.1	17974.3	9467.85	12591.6	9247.29	17710.9	8076.91	11526.9	13800.6	4892.64	7904.97	5504.01	5937.76	933.318	5591.22	3843.19	6249.3	12771.6	4918.27	9904.53	17055.8	10842.7	6977.99	11764	4768.23	8705.28	13071.2	20012.9
201042_at	1806.38	1476.4	1324.84	1592.79	2082.01	846.574	1823.59	1811.91	894.367	1607.81	999.969	1254.82	1408.13	1674.78	1465.46	1222.91	1040.88	1463.24	2665.79	485.964	1188.81	1587.77	938.008	3059.23	1397.23	919.011	1075.89	1395.7	996.421	1254.29	1814.18	1762.4	1305.49	1871.39	678.085	724.566	2268.27	1131.38	1353.57	1208.66	1178.6	2735.74	2099.43	2134.92	1611.93	985.728	1777.78	955.635	1787.04
201043_s_at	272.667	116.143	267.601	305.415	421.493	294.997	270.812	159.728	496.628	218.025	324.417	233.526	509.97	301.165	350.522	260.43	232.26	406.412	392.617	453.946	257.016	135.55	211.869	212.269	127.839	254.712	147.46	255.4	241.864	419.239	150.009	194.825	243.512	219.62	866.072	272.537	194.033	368.942	326.995	237.677	239.055	212.362	214.074	239.947	391.213	209.573	358.17	229.317	143.01
201044_x_at	258.762	189.227	130.427	384.703	30.6313	24.6992	21.3563	125.539	676.157	552.312	90.6241	90.1905	330.672	129.39	74.8693	302.034	342.488	273.944	343.732	308.659	43.6947	510.111	1167.26	294.087	165.398	211.463	1088.39	133.789	210.204	163.969	62.5596	85.6013	60.6214	66.7587	6.78797	8.22477	10.8583	98.5448	353.427	102.297	196.83	1059.06	329.267	74.7154	471.437	114.047	202.142	572.651	921.899
201045_s_at	47.2125	17.1151	92.7253	24.8622	46.2502	16.5147	65.1442	72.6086	15.9837	10.7264	11.8327	14.9604	9.38845	46.1365	13.2045	176.031	16.8792	8.4232	5.77352	5.8351	6.24107	6.25094	24.1317	8.48759	6.92581	6.83815	6.17556	11.8869	8.27049	7.69788	43.9172	62.2422	12.5696	3.84141	4.62285	6.3998	4.35863	6.49569	5.37694	15.5208	4.83848	4.5064	9.77932	4.6305	23.2574	5.97755	4.44235	21.7654	3.21345
201046_s_at	1229.52	892.985	1084.22	1803.63	1084.62	1542.31	1190.73	1113.27	1083.3	1507.44	925.294	1025.13	786.026	1010.26	1304.94	885.044	1018.74	1338.89	1415.4	1524.39	885.515	1091.93	511.4	1120.82	910.715	879.65	705.968	1354.74	1050.4	1219.93	1335.59	1002.1	1659.89	1289.84	1565.25	1112.59	2158.93	1128.22	1414.36	1528.81	933.39	845.435	938.655	942.938	652.827	811.354	1244.75	753.14	807.02
201047_x_at	1654.62	1963.61	1829.87	1935.06	1902.98	1906.93	1767.58	2293.16	2382.35	2245.3	2040.96	2253.57	2797.97	2113.01	1832.21	4294.58	2771.43	2022.71	1755.95	1484.46	2466.9	2534.55	3094.65	2835.71	2484.79	2789.01	1256.73	2611.97	1776.55	2126.84	2573.47	2160.78	2294.16	2665.22	1945.66	2141.04	2843	2153.67	1797.55	2409.29	2651.69	1859.5	1832.58	2608.92	2098.08	3408.37	1716.88	1765.72	2313.39
201048_x_at	162.035	168.062	60.9022	78.4522	195.305	136.9	94.3247	85.2223	116.662	119.318	179.45	145.544	218.35	209.54	136.216	334.659	171.554	41.3917	104.214	106.009	94.1697	110.124	200.652	109.251	91.3526	168.603	133.979	95.656	82.1517	26.6374	117.826	30.1457	101.473	112.112	44.1156	59.2564	77.4237	168.266	98.335	116.647	123.354	88.8739	87.4885	136.92	195.099	287.898	99.3128	77.78	130.475
201049_s_at	22091	21501.1	32527	20879.3	18081	19467.2	19572.7	22969.2	21042.2	24816.4	22046.3	29675.7	22790.7	23120	25241.9	28147.7	25027.3	23355	22852.8	22501.7	21639	26835.6	13630.4	18740.2	24910	21899.3	22031.2	23026	22454.1	31530.1	22611	21603	21660.5	19683.3	24069.1	24051.5	32182.2	19962.3	25053.6	23221.3	22633.8	19076.2	15989.8	17967.8	18161.1	22770.7	19220.3	19394.9	23280
201050_at	1179.92	2116.72	1753.27	3282.83	934.977	1669.4	1698.51	3022.05	2608.83	1072.4	2920.11	3406.16	1800.2	3300.67	1127.07	1109.87	1542.35	1657.85	1693.19	1451.66	1527.97	965.134	1019.98	1677.94	2156.7	723.935	1347.37	1553.88	767.93	974.778	2326.53	2017.1	3509.98	2070.28	357.789	1182.49	1005.27	1326.18	2786.06	2222.3	2170.65	1540.87	1406.96	1852.6	1281.03	2555.6	1319.42	1109.25	2514.33
201051_at	1675.06	2421.32	2415.73	2224.88	2259.3	2237.93	1871.76	2158.94	2623.29	1679.91	1626.19	1455.82	2021.36	1660.13	2181.02	1435.13	1964.29	1564.05	1842.65	2108.24	2836.11	1597.91	808.058	2109.36	1452.91	1933.22	1553.22	1157.75	1555.64	2017.97	1680.2	1598.46	1598.24	1865.12	4222.83	1928.15	1741.75	2226.59	1740.29	1418.76	1378.95	1727.37	1636.07	1478.68	1719.87	1629.51	1916.6	1602.26	1710.69
201052_s_at	826.2	496.67	711.121	794.492	456.502	699.178	946.353	751.545	770.44	1218.32	789.551	768.052	964.243	783.271	726.1	850.092	754.64	566.688	1210.38	538.294	879.343	831.581	959.187	1570.32	806.827	758.575	787.595	693.552	432.941	1172.97	704.487	774.451	1187.88	794.699	2539.24	805.828	442.81	974.68	735.384	848.458	902.378	989.095	790.151	743.648	708.758	733.898	768.599	802.573	519.657
201053_s_at	525.366	574.185	608.763	964.97	440.358	1047.66	793.434	806.758	501.587	576.719	507.439	557.452	825.551	480.466	621.821	338.933	413.66	397.498	650.55	397.2	1000.78	606.082	494.18	852.561	410.263	617.445	463.356	468.994	217.106	747.458	348.574	539.356	553.191	493.24	1113.45	565.936	202.583	363.695	387.838	516.165	416.355	681.064	653.851	504.499	370.679	479.95	595.691	626.085	628.663
201054_at	1530.75	1220.55	1354.33	1116.67	1039.52	982.527	1374.09	1467.6	1747.09	1794.36	1202.75	1166.8	1354.19	1179.36	2003.03	1508.15	907.183	1198.9	1682.32	2492.08	1407.01	1239.83	1197.95	1595.46	1742.12	1854.73	2489.82	979.634	1392.71	2156.92	1561.33	1391.04	1600.59	1200.26	1411.73	1436.12	1109.19	2238.34	1499.35	1494.34	1683.05	1908.95	1378.75	1213.32	1600.82	982.239	1385.23	2266.41	1027.17
201055_s_at	925.664	349.799	462.767	491.323	637.121	639.762	641.895	578.25	668.092	715.021	528.222	573.492	522.132	610.208	999.942	661.23	604.168	435.982	551.312	910.426	414.789	478.857	415.368	606.468	609.365	508.581	845.933	597.403	579.782	596.77	610.713	657.422	540.577	229.25	549.413	557.667	407.185	597.048	617.388	439.907	822.075	545.422	600.831	872.485	622.936	597.959	641.038	763.378	644.607
201056_at	294.845	642.096	427.536	503.905	474.76	470.118	448.543	417.041	1013.01	620.53	386.17	381.205	289.244	355.197	279.304	495.144	630.904	556.518	354.646	461.802	384.852	272.275	468.617	390.947	366.739	416.291	475.956	671.49	416.391	259.519	393.564	690.493	467.33	469.57	333.613	674.959	503.035	479.412	463.551	531.618	455.439	476.404	438.057	316.807	854.79	556.464	379.149	515.022	571.368
201057_s_at	1468.76	1825.27	1791.69	2080.21	1817.38	2041.98	1471.56	1837.36	3236.51	1564.84	946.174	1177.73	1065.48	2020.4	1551.03	2159.37	1802.07	2109.92	2028.8	1215.41	1696.84	1178.43	1278.55	1353.47	1841.1	1473.42	2760.06	1187.98	1782.42	1093.74	1559.81	2400.5	1158.93	2042.4	1501.94	2029.75	1656.3	1637.56	1657.71	1294.1	2684.25	1120.36	1961.01	1354.2	2703.43	1379.63	1153.12	1468.62	1377.38
201058_s_at	1319.68	1607.47	1149.22	1023.88	3099.26	332.908	1128.89	1466.25	448.805	1353.62	691.976	736.496	853.744	1454.44	485.185	280.122	834.682	1022.74	987.331	232.033	792.564	906.053	513.814	2493.14	4526.53	1332	436.267	2038.87	1677.02	2860.23	1408.44	1513.1	1069.11	1899.73	477.848	1506.73	349.556	2416.37	1590.06	2364.69	2897.97	1827.33	2078.25	1394.22	1632.73	1384.14	979.899	2315.37	2016.96
201059_at	1372.91	2578.09	1508.91	1807.13	1927.83	1661.59	2246.44	1487.51	2668.6	1215.52	2452.86	1106.47	2085.9	869.222	1018.83	2798.54	2139.51	2102.62	1704.2	1942.67	1436.25	3110.86	1709.48	2906.52	2205.23	3681.73	1114.43	2198.28	3238.48	2209.58	1485.27	2418.11	2253.49	1649.97	1908.93	2440.63	3644.48	2671.18	1184.07	2611.01	1963.91	2061.53	1613.4	1910.02	2125.48	3092.68	1577.02	1719.01	3424.78
201060_x_at	1457.65	2430.6	1170.24	2249.48	1502.23	2139.04	6078.89	1387.25	1783.54	1510	1729.09	2062.09	1232.52	2829.71	2959.94	446.54	1117.29	2590.07	2392.49	2411.02	2189.28	1509.94	2535.11	2220.68	1889.47	3309.7	8663.73	994.296	2497.64	3986.9	3459.5	2080.34	1336.04	3750.65	498.991	1461.41	1009.28	1270.7	1940.2	2676.41	748.854	8277.03	4621.48	1734.55	2902.02	4642.7	4639.21	2022.39	2075.98
201061_s_at	3056.71	4516.13	3001.99	5331.72	2756.87	4256.9	7759.01	4427.52	2432.02	2750.19	2998.89	4609.94	1894.46	3248.6	4760.79	905.506	2143.34	3366.4	2397.91	3249.88	3488.28	2658.01	5737.1	2546.18	3565.81	3499.76	8747.44	2794.12	2968.62	5780.92	3105.78	3501.69	1829.31	3818.81	724.01	3736.53	3898.1	1604.28	2383.78	3872.11	1995.42	8342.73	4449.01	3474.89	3446.34	4664.15	4881.76	3279.13	2983.42
201062_at	9.10167	7.36682	7.20776	6.12642	17.3381	11.7885	6.26506	7.9355	4.57124	8.56462	17.8026	7.8581	18.428	2.71421	50.0238	5.4417	6.12332	3.31385	5.11857	10.1263	2.40039	8.82198	2.93982	4.28686	54.0557	4.56241	25.4719	3.70325	14.2896	3.79896	1.5741	5.54126	3.22095	2.12811	1.05835	17.8821	7.61943	3.24649	2.6283	35.0927	3.99462	11.0696	2.16349	4.56971	29.8431	2.20304	4.37512	2.15895	11.8098
201063_at	1336.61	2381.95	1081.71	1089.94	1269.29	764.224	2163.25	1760.09	2467.59	1104.61	699.292	957.318	970.827	1275.78	976.252	1585.31	1027.18	1563.81	2828.61	1018.69	1356.18	1063.47	2799.12	1580.94	2204.03	1377.99	1049.02	2067.64	1313.39	1181.92	1855.08	1641.78	1564.94	2048.71	2271.61	688.108	1137.32	1561.5	1896.02	1366.33	4793.16	1299.74	2194.05	1164.47	1554.86	973.851	1547.03	2287.48	1705.57
201064_s_at	3238.22	2224.85	2911.12	1678.8	1459.44	1284.97	1281.2	1698.15	1715.42	1845.49	2371.65	1772.67	1912.69	1906.35	950.076	2068.07	1525.75	1501.13	1054.41	1981.58	1221.82	2368.08	1462.81	1245.21	1546.71	2227.7	1993.82	2269.29	1525.86	3036.02	1329.48	1331.79	1436.59	1518.19	1722.99	1595.99	1816.39	2549.82	1924.2	1859.63	1841.37	1410.41	1036.32	1326.5	1434.36	1362.55	2146.3	1266.64	1507.91
201065_s_at	2088.24	3015.17	2469.38	2391.16	2334.16	2381.49	1799.83	2337.28	2846.97	2695.39	3049.18	2162.69	2375.75	4062.78	2024.05	2379.77	1881.98	2165.88	3621.09	4301.91	3430.64	2243.66	3639.54	2303.22	2061.71	2230.51	1825.99	2107.41	1697.13	1512.63	1631.57	3167.68	2414.69	1895.69	2458.29	2277.07	2058.77	1816.74	2351.45	2370.99	2234.12	2786.69	1971.99	1560.24	2432.12	1895.04	1971.37	1620.56	2472.01
201066_at	928.551	1919.3	1246.91	756.419	782.255	1987.62	1354.49	926.436	1608.59	1378.14	1117.66	1163.78	2354.94	1271.63	1021.85	2995.19	2358.58	1198.59	1507.96	1936.9	1019.2	2654.2	2692.1	900.965	1244.96	1124.71	1227.44	1426.82	2234.17	2870.36	1442.25	942.712	2111.48	806.32	4218.94	1017.61	2881.2	1863.86	999.602	1162.94	988.092	900.233	1155.17	1147.12	1282.05	864.438	1570.62	708.256	802.917
201067_at	735.28	1117.03	656.82	686.382	824.354	1435.44	1077.31	660.054	821.578	1001.21	832.274	917.625	644.668	369.51	307.109	643.65	496.556	540.858	1019.93	985.564	704.373	297.4	452.843	693.489	408.454	674.967	682.919	683.073	541.535	347.418	690.588	792.538	370.631	682.755	468.966	815.763	1241.41	429.263	686.255	919.646	503.506	962.076	599.524	614.317	789.478	634.196	513.431	947.828	775.683
201068_s_at	2000.81	2033.64	1724.24	1896.87	2405.63	3275.85	2330.07	2993.45	2584.31	4552.12	2734.76	2465.86	2014.45	3284.18	1994.75	2914.96	2728.23	2285.46	8388.96	3112.19	2232.79	2059.22	3040.35	4272.96	2456.47	2952.65	2294.71	2860.31	2121.93	2332.27	3095.87	2920.65	2610.15	3482.57	3010.5	1924.16	3830	2389.09	2915.54	2599.62	3647.79	2791.38	2614.17	3756.01	2843.21	2296.96	2403.44	2292.07	2341.47
201069_at	3623.81	4531.81	3098.24	3746.77	7553.63	1106.37	4934.73	3872.71	1505.25	4693.62	2105.89	3805.83	2911.34	2445.49	975.038	1172.45	2931.28	3495.75	735.533	2230.83	1882.78	2480.72	1712.74	1915.48	9827.83	4497.36	1516.43	3948.35	1783.73	1308.38	4016.69	6529.99	1807.02	6508.42	2460.39	2147.13	745.721	5442.35	7029.71	3969.52	8760.73	5853.16	5138.61	3706.03	3784.04	6040.81	5278.21	8213.26	3454.08
201070_x_at	1059.09	1201	1246.65	1091.82	1148.17	821.499	934.275	845.89	948.496	1149.93	748.813	1160.89	854.857	1155.28	915.754	1155.57	1102.56	897.101	1042.96	670.477	968.678	830.496	1140.26	871.719	728.17	736.278	931.132	612.902	812.932	524.452	792.261	885.757	636.224	533.335	697.998	691.453	558.052	893.512	694.913	552.733	571.776	815.634	742.774	621.214	928.591	840.434	786.885	668.417	789.613
201071_x_at	5937.71	6375.27	5614.69	6040.82	6281.9	5388.1	5695.64	6460.37	4614.66	5400.64	3968.47	6394.49	4915.85	5270.34	5780.29	5790.35	6461.39	4532.15	5968.79	4078.65	4928.61	4742.6	6839.96	4887.35	4990.29	4982.46	5666.57	5429.76	6340.37	4629.34	5738.73	6209.82	4602.13	5016.22	6407.89	5322.42	4945.71	7299.33	5605.39	5213.37	5934.85	5452.66	5076.66	4187.08	4791.07	5582.84	5147.46	4264.37	5237.84
201072_s_at	373.372	431.052	371.558	295.805	137.474	165.866	264.558	264.055	282.948	315.373	262.346	343.367	290.842	309.15	246.964	382.34	334.686	279.456	355.789	321.141	235.337	270.739	190.628	171.009	303.089	279.38	278.211	277.008	181.627	459.69	221.065	210.606	391.466	217.431	151.742	203.06	153.753	260.325	296.883	245.702	216.963	241.02	326.916	187.64	200.064	311.189	186.741	237.569	247.351
201073_s_at	579.326	418.663	543.422	598.074	359.691	355.319	401.763	269.955	532.482	448.385	281.158	368.244	443.05	509.806	511.155	455.781	736.729	235.955	450.749	287.251	287.484	460.533	253.552	359.048	390.341	496.826	368.377	234.53	226.159	532.368	260.989	277.408	444.49	260.933	395.525	321.804	191.339	374.517	431.015	472.989	382.872	280.575	323.207	321.831	330.821	396.16	221.559	298.713	382.204
201074_at	987.878	1018.02	1282.48	870.21	1070.64	1062.01	1510.47	1216.62	1166.34	749.444	600.105	925.783	776.233	1091.46	942.3	1275.75	970.885	1044.04	990.779	1132.35	682.526	780.072	655.747	600.601	1338.46	1230.34	1342.55	989.924	553.229	1847.46	815.993	747.993	1259.97	969.002	1107.01	877.344	854.007	1630.15	1413.03	1362.33	1290.04	732.582	844.081	721.34	808.096	956.228	1053.92	901.193	1206.13
201075_s_at	477.764	426.486	703.499	312.743	393.845	406.362	505.61	341.807	563.08	423.48	280.429	314.654	334.582	578.559	409.531	659.126	621.153	359.103	470.406	564.576	361.283	588.153	336.678	346.032	549.627	629.53	607.467	368.017	227.926	767.826	400.447	327.038	582.908	526.673	533.139	427.335	359.017	931.983	706.659	801.266	538.849	385.944	470.651	317.622	398.209	485.736	352.448	464.937	524.778
201076_at	608.066	605.128	655.926	742.087	659.682	1125.12	711.176	717.384	523.351	671.172	746.131	700.968	698.883	543.808	489.546	1050.51	589.99	647.388	498.714	653.616	816.672	447.541	553.438	478.008	666.078	605.311	519.803	680.681	577.359	878.292	463.449	656.669	567.774	433.196	416.58	835.689	531.988	579.364	535.429	554.419	510.678	743.969	465.679	538.362	499.248	524.354	580.475	586.329	797.585
201077_s_at	2542.84	2444.32	3230.08	3287.36	3195.19	3649.53	3035.19	2643.14	3168.28	2978.81	3086.23	2667.25	3223.51	2813.43	2241.8	3203.26	2495.43	2715.92	3037.94	3380.43	2536.96	1968.4	2354.46	2355.26	2746.73	2993.92	3047.51	3270.96	4305.96	3764.79	2130.57	2482.63	2780.05	2558.52	2847.06	3273.73	2843.34	3111.3	2648.01	2104.23	2222.54	4007.81	2078.45	2631.21	1850.41	2792.61	3005.12	2631.44	2794.68
201078_at	3798.03	4474.17	2575.91	1596.51	2537.22	3534.79	2526.25	2201.66	4906.5	5887.39	6064.51	4571.33	6234.42	4613.44	4721.23	3174.09	7227.82	2767.51	5682.59	2777.97	4438.26	4522.21	5233.46	3858.88	3403.08	6407.64	3056.68	3992.84	4794.27	2951.2	3324.21	5543.04	3857.71	5490.61	4230.19	6596.17	1839.54	4423.99	4027.23	4621.47	3989.36	5532.81	5074.89	3627.89	5166.83	3254.15	5565.62	5077.46	4201.91
201079_at	3052.12	3301.74	3131.59	3609.03	2606.43	4805.41	3522.15	3660.56	3147.5	3408.12	4420.04	2650.49	3200.11	2351.5	2643.61	3498.36	4467.76	3131.66	4748.77	2633.33	3277.21	3578.47	2957.54	4231.4	2067.06	3712.09	1763.02	3535.62	4928.95	1762.75	3088.22	4293.1	5115.82	4841.18	2766.13	4241.5	2934.89	3948.75	4751.22	4904.46	3271.44	3404.76	4473.87	2467.91	4376.73	4806.64	3947.63	3000.51	4096.23
201080_at	379.343	427.572	382.618	314.978	324.186	359.739	455.636	419.149	288.555	389.755	499.719	603.428	363.849	303.069	407.688	428.132	286.46	430.451	382.944	385.313	395.437	191.675	279.788	339.977	354.41	282.615	368.04	388.578	309.679	408.808	373.656	281.683	636.799	338.532	388.209	266.352	430.501	247.483	298.103	431.537	371.55	282.966	345.301	285.781	246.57	440.656	300.57	299.656	397.744
201081_s_at	231.296	218.888	196.196	330.707	153.57	119.885	117.9	177.763	198.317	119.146	189.71	113.689	166.752	202.906	240.082	230.868	121.243	224.154	176.117	153.829	214.915	16.8443	151.474	166.745	190.191	117.94	170.47	197.871	58.7335	137.495	207.852	87.384	172.06	164.147	115.818	158.678	162.989	143.638	174.337	198.357	64.8316	144.721	169.705	130.982	165.892	140.988	128.543	147.164	174.969
201082_s_at	434.197	629.919	452.924	655.051	629.205	958.905	720.332	713.519	356.314	361.396	447.205	465.246	427.642	341.51	513.16	519.778	479.595	522.927	376.934	299.067	898.243	358.864	215.034	432.435	520.177	305.804	356.888	863.956	664.088	1187.22	457.212	808.171	686.469	525.468	584.416	749.87	804.675	691.081	427.14	652.804	499.429	790.845	614.408	650.425	338.244	358.236	423.74	442.39	614.987
201083_s_at	205.729	208.739	109.354	129.494	129.721	127.534	192.559	78.8336	316.517	190.989	74.3355	120.204	195.13	96.5058	273.323	58.6311	123.713	98.9704	151.008	165.044	130.581	103.444	263.698	112.717	309.632	207.089	175.501	63.8711	36.3104	72.9989	126.72	64.371	47.31	136.716	120.676	84.8294	120.931	99.639	135.155	71.7133	125.339	103.048	139.481	150.247	100.595	137.299	128.248	75.2661	110.546
201084_s_at	2829.45	3673.56	2934.09	3810.9	2616.2	3181.26	3313.29	2886.65	4328.55	3110.51	2627.78	2871.07	2750.06	2436.32	4175.77	2851.62	2077.55	2702.53	2748.99	3712.23	2549.13	2062.39	3020.62	2586.35	2450.69	3410.79	2648.69	2562.03	2610.55	2365.87	2773.66	2944.47	3691.27	2898.75	2895.81	3029.81	3074.2	2813.76	3069.41	2563.74	2849.28	3267.48	2520.44	2773.28	2465.5	2994.85	2436.86	2822.63	2877.54
201085_s_at	557.598	587.08	450.066	308.033	341.917	589.997	498.551	451.625	571.353	448.067	468.159	374.902	278.646	386.498	776.536	336.626	263.261	477.931	571.742	856.458	520.339	353.783	589.602	298.972	433.758	449.86	699.36	530.294	488.319	395.73	606.921	465.063	371.739	538.541	385.641	531.555	556.801	402.104	798.266	526.891	411.341	563.584	715.741	400.206	455.214	457.799	509.639	461.972	370.226
201086_x_at	3313.18	2154.42	2976.18	2820.67	1668.03	2974.02	2689.82	2800.16	2999.4	2553.61	2850.48	2837.26	1607.88	2136.25	2769.16	1507.98	1725.48	2078.9	2495.86	2558.03	2515.35	1803.93	2037.71	1707.16	1732.18	2213.37	1948.72	2015.66	1901.26	1852.15	2698.25	1954.76	1963.87	2174.27	1740.87	2532.38	2093.52	2142.95	2540.93	2381.54	1817.57	2693.78	2624	2440.23	2297.46	2535.04	2005.34	2155.38	2087.63
201087_at	552.874	604.519	886.244	1083.77	826.691	763.829	584.666	987.875	590.143	585.439	598.474	584.434	632.87	826.102	481.606	543.846	610.834	942.526	504.85	454.307	457.872	689.12	581.365	712.468	383.248	492.813	421.582	578.184	625.213	1422.06	835.41	863.773	523.191	986.708	439.897	819.623	875.397	812.017	611.403	555.597	504.014	548.528	707.857	745.878	684.239	646.569	616.943	424.146	637.942
201088_at	853.748	555.38	676.896	512.341	488.547	512.76	1545.93	890.559	920.924	2444.77	1289.12	2460.74	1981.55	1762.07	2732.24	2527.1	2447.22	1189.16	2569.49	769.237	1336.86	1863.01	2857.62	1839.68	1888.22	1189.41	1786.08	895.749	1341.93	1987.59	1909.87	1383.44	2947.95	1606.29	3274.99	1208.36	2770.14	2632.43	2149.25	1622.52	1439.38	1001.98	2209.96	2177.8	1292.44	1983.94	2188.55	1460.38	1678.17
201089_at	2724.36	1760.56	2085.28	2161.41	2311.73	1793.82	1412.55	2025.76	1796.88	1755.16	2412.31	3379.41	1744.26	3160.52	1677.78	1312.26	1435.09	2421.4	1959.99	1811.03	2011.1	1830.35	1262.45	1982.83	1924.62	2230.71	1945.2	1904.87	1156.1	1741.09	3747.55	3118.73	1241.38	2792.26	1402.92	1715.5	3265.65	1776.69	2437.32	2319.87	2390.94	2604	3070.49	2243.23	2764.91	2648.73	2923.43	2571.64	1697.07
201090_x_at	12626.6	13504.8	13335.7	8700.05	15387.8	9351.89	12360.9	14524.9	12833	14504.5	10671.6	11545.1	15103.8	20066.5	19993.6	22672.6	13452.4	11443.5	15546.5	9866.09	9976.52	16782.9	17167.3	16979.1	19582.1	11469.4	13656.3	13629.5	10719.7	21715	16678.4	13524.5	13138	15005.3	19052.3	16176.6	28245.5	17665.5	15339	15116.4	12911.8	10254.4	11769.8	16995.6	12935.5	13063.8	13499.2	14373.3	12038.6
201091_s_at	472.096	539.143	584.719	376.239	324.581	742.096	555.07	658.42	994.55	1077.9	525.779	842.144	661.452	985.583	1483.91	985.503	692.332	795.722	1569.63	1486.61	670.473	1193.77	1815.79	914.744	835.076	1172.22	979.563	736.496	580.188	685.002	770.999	599.446	1329.24	835.87	1620.7	413.417	996.446	1058.62	971.463	1040.23	847.432	748.465	819.467	1309.32	868.402	1143.28	1875.88	729.689	769.627
201092_at	2814.18	2042.95	1901.89	2616.76	2916.2	2457.61	1653.61	2014.29	2143.22	1929.91	2054.87	1915.98	1900.32	2002.44	2413.4	2218.62	1523.08	1708.5	4325.01	3318.96	3145.74	2352.53	3000.85	3135.52	2243.5	1866.96	2836.16	1684.16	1997.57	2033.19	1912.78	2697.01	2107.46	1948.84	2510.92	2465.9	3186.44	1775.72	2375.8	1707	1643.56	1877.69	2159.01	2148.84	1870.83	1660.66	1758.15	2651.92	1578.01
201093_x_at	1752.82	875.213	896.317	1305.75	815.207	1601.35	711.475	1037.07	1502.54	924.668	1812.57	1344.56	1419.96	1125.14	1247.09	939.027	1565.91	1075.41	2385.8	2189.51	983.821	2339.9	2115.8	688.167	1311.07	849.055	1245.64	3409.76	1320.11	835.494	1030.59	1181.63	1350.7	1236.6	1152.04	1686.4	1733.32	1224.64	1036.04	1018.92	1207.34	896.643	979.471	1353.24	952.111	1352.36	1366.14	1045.73	1598.42
201094_at	20822.9	14064.6	24719	23632.3	14618	14654.2	17310	19163.7	17826.2	15564	15641.6	17619.1	14126.9	16498.3	18558.4	20811.2	12981.4	18846.3	14702.3	21229.8	17197.7	20545.6	6806.04	13793.5	14681.2	19458.3	17831.6	19089.2	15172.8	27021.8	17789.4	17904.4	16832.4	14661.8	22166.6	20560.1	17515	14300	18965.3	15339.8	17506.6	17895.6	12784.8	13506.7	15431.9	14916.1	15277.1	13472.3	17712.8
201095_at	2712.63	4423.36	1383.3	1351.4	1264.98	2420.67	1147.42	1124.49	3222.17	2627.73	5332.74	1273.34	3302.98	1150	1870.45	2901.88	2015.39	1808.92	1175.81	3766.34	1394.01	2879.74	1474.57	963.571	1460.05	1128.02	814.421	2016.92	1183.81	1029.92	887.497	1746.6	1425.98	2480.19	1029.3	1794.23	1503.63	1590.69	1643.19	2401.58	2206.2	1157.7	1177.18	2048.66	1300.41	1856.12	969.352	2912.54	2097.94
201096_s_at	2760.47	3550.52	2389.76	2424.71	3114.16	3891.63	1769.96	1666.95	2148.79	3605.83	2298.33	2122.3	3364	2821.61	1743.88	2699.76	3393.01	1520.97	2131.92	2491.04	1660.57	3584.75	6131.92	2208.87	4378.87	2928.53	4599.72	3195.08	3076.05	3754.69	2786.58	2485.49	3456.99	2875.81	1813.74	2428.95	2785.54	2693.49	3445.66	3113.9	3550.28	2093.08	2925.64	2476.9	2502	2888.1	2643.72	3684.7	2520.51
201097_s_at	4291.19	7434.32	4415.04	4552.7	5060.6	5418.83	4690.56	3815.76	5625.17	6766.96	5267.86	4010.76	5723.15	4509.42	4598.24	4341.25	5793.05	3999.76	4127.54	5320	4069.04	6803.96	6105.29	5058.41	6799.34	6513.33	6656.33	5960.95	5306.96	5944.03	4420.33	5733.2	5012.12	5076.39	3282.13	4754.11	4932.55	5364.37	6130.67	5658.58	6818.52	4497.82	5566.51	5101.64	5094.35	5620.32	5359.39	6971.01	5828.61
201098_at	1437.13	1611.06	1232.87	847.731	1369.44	2047.2	801.122	1274.71	1984.09	2127.29	1121.57	946.811	1434.86	1959.06	1110.44	2231.87	2594.03	1363.66	2438.67	1383.95	1173.59	2225.32	2932.7	1087.2	2377.39	1870.24	3481.73	2046.55	2328.36	821.411	1456.61	2023.92	1240.23	2453.86	2244.13	1311.74	2237.89	1701.28	1878.67	1428.06	2276.86	692.571	1426.32	1431.91	869.087	1827.69	1215.45	1643.02	1219.48
201099_at	792.205	1310	805.703	819.718	777.654	1203.69	1018.62	927.807	1203.54	900.94	1067.01	1204.42	849.593	979.496	852.977	1120.71	498.257	893.903	1104.01	1099.7	1343.06	1205.05	1046.58	1157.41	883.326	1202.32	1021.65	827.43	951.325	569.593	934.079	708.16	706.786	1092.6	593.477	803.795	913.669	736.456	992.148	1008.26	659.191	1247.37	1037.14	721.073	1254.17	798.87	987.817	1203.82	671.618
201100_s_at	1540.42	2265.59	1306.03	1919.18	1298	1521.07	1906.25	1624.58	2039.84	1803.86	1681.16	1808.54	1680.86	1512	2059.91	1388.18	996.098	2097.47	1718.96	2148.8	2417.21	1894.66	2186.09	1675.46	1370.89	1903.44	1668.55	1527.27	1572.93	1156.58	1887.67	1928.28	1569.07	1898.59	1192.57	1537.48	1726.38	1308.45	1769.86	2157.21	1548.16	2501.16	1953.73	1560.31	2107.41	1687.18	1772.97	2018.01	1317.31
201101_s_at	395.203	737.724	480.365	286.818	195.038	245.015	217.787	227.844	538.438	384.645	297.746	315.597	613.255	554.676	818.002	652.049	316.671	348.477	746.446	585.207	349.911	321.829	1073.68	419.617	397.182	582.826	406.865	339.81	275.418	645.332	373.799	316.89	640.062	464.489	533.904	372.579	341.907	493.383	566.154	357.286	387.666	471.091	518.627	401.354	486.018	489.38	375.752	450.068	366.446
201102_s_at	632.546	709.803	594.604	672.99	748.873	503.431	710.816	682.941	621.602	585.904	930.523	655.616	507.725	590.271	668.674	463.726	622.236	703.599	443.965	481.092	701.218	434.862	650.204	515.818	610.052	603.03	622.986	644.547	899.907	392.816	732.75	589.879	597.085	595.37	594.24	861.563	578.329	754.27	560.666	667.532	629.159	514.015	435.225	548.63	672.802	657.204	570.666	531.763	521.717
201103_x_at	4949.93	4734.02	4084.88	4600.68	4203.88	4187.81	5343.38	4007.67	2847.54	5600.52	4768.92	5438.95	4895.8	3980.67	6505.7	4670.43	6012.31	4575.39	3550.13	4311.35	6015.69	4373.46	3028.89	3955.84	5637.56	4381.03	5465.92	6193.88	4818.33	4395.42	4381.38	4723.73	6511.34	4795.49	2378.06	4377.7	3311.62	3873.99	5767.47	5050.01	5733.64	4295.16	4663.4	5583.91	4791.2	5696.4	4200.91	5938.6	6167.8
201104_x_at	3189.65	2525.02	2860.45	3570.05	2722.87	2328.36	3211.8	2249.77	1147.55	3501.4	3350.12	3474	2320.91	1930.17	3970	3225.73	3925.77	2507.51	1934.34	2325.59	4226.13	2184.91	1472.36	2275.53	3647.88	2954.82	3831.22	3524.38	2137.54	2110.04	3012.88	1919.3	3915.23	2723.15	1290.69	1931.7	1453.6	1940.32	3681.35	3615.43	3140.12	3213.49	3314.7	2839.8	3775.72	3601.95	2353.57	3699.24	3504.18
201105_at	4927.76	3902.52	4153.26	5481.34	13451.7	2257.71	5906.99	5821.22	3142.87	3984.62	5463.74	8280.08	3524.91	6354.86	4415.71	2300.22	5255.95	8025.93	3327.24	931.489	2798.34	5122.66	2888.43	8028.06	17091.3	6852.67	3961.88	7687.59	5850.01	20294	12030	8576.3	3200.4	9451.52	3618.07	3809.47	12536.6	6632.37	8330.63	8792.71	13248.5	6459.51	8456.44	8286.82	8558.59	10354.8	6315.21	13470.3	7671.57
201106_at	3277.96	4430.06	4398.58	3343.85	3202.48	3287.49	4969.47	4024.91	4629.01	3237.58	3743.74	4154.56	2755.9	2224.25	2806.88	2239.5	3295.49	3927.48	2209.03	4616.53	3216.37	4087.62	1649	2612.9	2626.15	2201.92	2326.95	5568.53	3411.51	3056.82	3371.21	1902	4885.09	3192.69	3912.69	3100.41	5034.57	3485.45	3617.57	4285.14	3497.89	3629.87	1414.95	2671.76	3060.47	3637.88	3896.8	2446.91	3494.57
201107_s_at	24.327	12.6917	14.1538	20.2258	60.2938	13.7181	12.9337	21.6535	7.87142	14.8786	8.15917	16.5553	28.9881	24.1603	11.448	8.69975	13.7179	8.88664	10.4127	8.53427	13.6272	12.1314	8.3986	27.8869	9.76325	11.7012	8.80853	10.3334	7.12231	7.16596	8.557	4.84785	6.68612	4.00338	5.99917	4.34563	10.2752	7.09771	4.42273	13.9152	14.282	9.75211	4.96402	10.9704	10.9953	5.54314	11.7568	6.93369	45.1862
201108_s_at	680.445	523.263	555.561	750.495	2672.07	206.848	599.585	335.813	673.351	795.454	359.577	396.988	1945.37	1231.82	404.237	698.938	1330.86	529.319	264.011	2007.93	651.639	274.704	1037.72	1517.75	2240.7	1067.52	365.222	776.802	307.266	823.195	418.305	502.576	348.125	785.616	155	246.893	174.157	1642.79	897.455	1438.77	1785.16	1183.79	1457.48	953.538	842.739	1275.86	1665.76	2718.91	1385.28
201109_s_at	698.108	562.491	508.414	748.031	2616.12	231.552	692.45	461.493	793.6	705.066	183.969	219.866	1971.19	991.528	432.545	494.956	1295.81	809.072	320.611	793.268	646.481	385.577	880.678	2087.21	2839.65	1485.38	541.344	753.166	232.45	841.924	466.165	539.641	408.706	1100.55	151.473	249.875	188.908	1899.19	1110.46	1582.14	2463.02	1518.12	1662.42	1235.27	911.888	1387.47	2075.4	3156.25	2021.35
201110_s_at	619.963	1094.02	832.448	811.103	1965.26	184.646	700.304	1005.5	1038.41	1013.73	268.509	273.331	1870.54	903.07	647.566	450.052	1160.11	1031.04	476.297	970.976	1084.17	384.572	1123.16	2036.6	1880.88	1669.12	447.252	896.823	254.37	1149.98	616.764	823.156	535.977	993.53	172.674	351.413	326.558	1845.19	1163.45	1418.54	2515.35	2005.26	1569.75	1082.95	1012.34	1216.25	2545.57	1870.35	1691.04
201111_at	411.689	645.936	509.283	282.383	308.191	527.929	780.249	375.993	681.164	2000.86	503.245	493.338	729.113	435.724	532.398	964.057	613.417	297.508	1121.14	294.072	425.735	1125.58	1293.36	917.011	1140.4	515.913	878.826	412.251	281.439	1407.67	472.109	381.387	1799.59	579.355	1535.07	353.578	1304.33	837.91	381.917	453.726	449.913	368.177	527.7	953.817	354.54	611.858	729.762	508.871	339.035
201112_s_at	816.217	965.745	1244.51	796.146	656.371	1772.22	1316.07	780.056	1539.33	5946.94	1333.43	1134.22	1649.02	1810.36	1639.3	2831.11	1285.06	927.311	2327.47	1656.91	1200.66	3166.79	3351.84	2342.5	2152.17	1176.74	1871.81	1285.22	788.964	3612.19	1190.98	1596.67	3336.81	1380.02	3725.86	896.143	2365.36	1844.91	1076.67	1261.23	1279.67	1238.54	1218.15	1894.13	1156.7	1262.16	1903.66	1034.56	1127.72
201113_at	2433.71	1567.88	3060.09	2344.74	1542.75	4365.48	2082.16	3474.53	3409.98	1685.2	1919.91	1600.87	2476.53	2684.25	1267.03	2190.48	2333.24	2170.88	2494.79	4204	1721.94	3469.21	3338.04	2107.65	1856.93	2525.78	1568.76	3750.93	2695.15	3024.26	2075.78	2745.05	3604.4	2089.19	3173.87	2094.69	2956.85	2605.75	1741.23	2409.93	2599.63	1793.22	1122.48	2603.02	1955.06	1514.86	1945.35	1625.74	1858.38
201114_x_at	1974.51	1938.37	1573.48	1209.96	1876.44	2468.61	1515.53	2441.2	2302.03	2679.65	1901.17	2501.47	2487.26	2871.39	2086.66	4771.64	2250.66	1276.21	4057.28	1833.71	1593.68	4718.79	2107.07	4555.72	2745.81	2629.37	3510.32	3164.06	4472.89	5931.44	2763.69	4160.12	3535.16	3136.95	7697.06	1918.66	3339.48	4286.58	3301.09	2833.56	1903.04	2234.66	2532.11	2612.05	2888.23	2858.05	2364.63	2060.31	2089.21
201115_at	304.817	560.831	309.97	255.466	157.768	294.572	303.145	447.585	503.179	515.035	469.862	290.702	443.035	374.426	1296.53	1154.87	790.949	455.29	531.752	829.913	472.957	951.653	1159.13	438.281	528.052	374.486	452.354	446.055	585.503	593.447	373.275	417.966	816.862	527.89	1536.07	450.79	807.862	707.26	519.388	719.811	267.063	494.34	371.536	532.159	464.663	727.122	1043.66	544.435	396.615
201116_s_at	656.242	567.147	298.679	495.82	220.545	651.754	403.142	375.761	262.556	303.937	251.01	307.921	2676.97	109.837	683.2	4990.99	1598.36	1635.26	225.139	142.065	339.05	3716.76	6829.26	287.356	1809.2	975.275	535.389	1134.25	1569.3	450.739	614.1	371.951	2518.97	895.284	214.856	130.398	245.346	552.563	2785.07	381.421	730.93	375.612	1554.64	180.429	1003.63	429.603	415.188	1800.07	896.199
201117_s_at	334.553	404.952	167.544	428.581	210.063	190.395	304.958	294.741	127.207	232.489	180.472	227.304	1806.57	115.675	710.812	2505.67	1341.27	1102.55	147.762	99.42	283.163	2790.57	4590.63	231.331	1325.38	509.873	429.112	612.685	1104.03	279.708	285.781	221.886	1662.14	543.838	145.442	63.7883	139.978	220.358	1874.25	168.071	453.03	340.32	1151.52	112.749	493.721	259.889	369.453	1018.79	612.072
201118_at	1888.9	1011.05	780.175	941.225	809.817	6443.48	732.564	833.956	1205.99	1629.92	2763.65	1088.51	1042.22	1579.54	808.673	804.398	3075.25	921.862	1721.71	1486.66	990.174	1443.85	2704.84	1259.03	1966.04	1828.46	1127.29	1136.06	5565.86	1225.42	1352.84	1708.63	1338.18	1417.12	4646.78	559.374	1014.27	6482.83	999.888	3134.81	640.427	755.731	759.207	3576.9	1953.21	2382.34	1177.14	1237.26	599.355
201119_s_at	5321.63	8244.89	5035.12	5712.96	6047.4	7256.95	6244.79	5728.34	5452.36	5226.6	7180.98	5592.74	5438.05	5238.5	4664.75	10305.3	6836.63	4190.78	6688.68	5344.24	4980.39	8466.36	4366.42	6532.29	6468.48	4616.66	3191.33	4581.35	7710.57	12033	5547.61	7634.09	8055.13	7077.19	11580.2	6849.53	15518.2	5393.78	5557.68	6555.26	4037.05	4489.9	5158.7	4713.43	5524.93	7084.46	5454.01	5245.75	5386.14
201120_s_at	798.615	1328.29	1196.9	999.052	1461.51	1266.56	1126.11	444.214	2345.77	2862.77	1798.97	705.992	1079.36	702.046	1405.23	1123.23	703.005	1097.58	989.851	2783.55	1080.81	1478.55	3394.56	1074.28	1452.57	929.944	1444.92	1139.11	1784.96	904.672	738.502	1177.54	1094.06	844.457	1804.42	1493.66	616.597	1106.31	1436.4	1227.71	877.689	1473.53	1582.95	1069.6	1822.62	1092.72	1303.79	5136.53	1888.66
201121_s_at	2277.25	3606.27	3171.56	3079.98	2835.52	3560.64	3132.65	2746.17	4492.24	4221.29	3148.8	2301.9	2779	2064.31	3553.17	2726.9	2361.93	2684.2	1915.68	4127.61	3107.54	2259	4883.95	2142.56	2451.3	1818.24	2350.36	2798.26	3087.51	1788.28	1607.78	2740.38	2704.54	2075.05	2831.11	2570.45	1994.49	1972.16	2812.79	2700.07	2156.18	3100.86	3060.75	1990.24	2670.77	1927.38	2602.84	6459.36	3421.42
201122_x_at	795.53	1510.03	798.429	779.647	1428.24	595.82	1033.1	459.379	1751.24	1035.01	681.721	1154.93	1454.5	1148.2	884.133	2519.71	1845.72	1013.82	574.483	706.111	625.451	1386.25	1753.16	527.421	747.747	692.423	463.835	442.556	412.747	592.316	667.405	981.075	700.644	322.345	715.36	1256.34	824.32	1712.63	1372.68	464.448	1135.05	354.668	305.936	438.793	629.391	755.097	1669.52	785.52	402.407
201123_s_at	594.265	2018.06	982.345	391.597	2767.41	402.852	1613.12	224.778	3793.07	1536.45	967.02	1549.79	3155.99	1916.6	1112.53	6890.39	4322.79	1617.79	681.484	780.411	656.56	3238.85	4324.06	811.232	1386.75	1172.34	463.978	233.753	223.61	1120.51	963.529	1869.96	1174.53	217.344	1261.28	2446.66	1153.95	2986.57	3238.29	282.766	1924.58	173.479	162.795	325.022	858.905	1342.7	3012.84	1669.75	399.584
201124_at	352.577	348.182	241.68	415.992	562.314	452.757	353.312	342.904	325.698	284.19	254.976	309.627	286.211	272.84	223.144	350.515	325.116	290.534	145.675	171.451	297.35	224.398	101.817	136.699	495.951	417.896	257.131	515.487	330.324	174.639	291.575	387.995	187.596	200.413	337.38	356.504	241.678	254.104	242.79	322.683	453.331	429.012	411.479	268.459	402.396	522.089	368.31	439.839	506.61
201125_s_at	613.056	1494.63	716.319	934.736	3999.02	1501.96	1210.22	1095.62	906.802	1117.48	650.522	861.281	621.582	903.303	657.104	1094.01	1621.05	1298.86	778.827	649.284	691.431	842.241	672.385	769.776	3107.15	1931.96	747.284	2274.45	1634.91	795.414	1052.11	1702.7	1204.2	2031.89	2186.12	1603.81	1042.52	1165.47	1270.16	1574.11	3121.52	1378.61	2352.39	1584.77	2528.92	1828.38	1435.22	3148.57	1736.1
201126_s_at	1146.1	1209.81	1107.18	1224.92	1292.03	1065.54	893.67	1074.93	753.457	853.091	934.966	1063.74	554.1	1237.44	769.841	554.212	581.156	1223.75	976.193	793.469	1059.39	1283.37	1095.64	867.642	1001.9	823.373	787.708	714.542	988.446	603.713	1356.91	1136.16	596.069	1470.21	372.849	1166.92	864.597	723.581	914.896	955.707	1279.86	853.391	910.481	1167.35	1632.54	1243.01	1348.84	1185.73	1141.46
201127_s_at	347.073	272.393	239.444	227.013	332.356	431.132	329.206	330.286	337.663	376.199	359.769	293.587	408.449	403.287	356.602	922.413	532.93	256.672	447.142	286.977	266.275	291.163	401.286	419.444	209.275	271.911	424.694	541.524	342.401	919.079	458.382	270.509	796.449	312.434	391.33	221.413	482.405	764.516	455.58	391.926	336.384	217.059	211.81	386.069	365.797	504.494	298.882	234.421	354.668
201128_s_at	1665.44	2773.17	1932.07	1586.94	1987.76	3136.39	2511.62	2568.41	2043.26	1867.88	2255.49	2676.56	2770.5	2266.97	2600.46	4177.86	3068.04	2154.13	3097.12	1569.05	1758.84	1615.03	1901.14	2981.93	2841.99	1796.83	2258.17	2675.17	2217.42	5251.55	2697.24	2541.82	4018.01	2193.15	2487.95	2846.95	2671.33	3896.9	2647.49	2785.75	1917.63	1479.1	2105.2	2767.64	2036.39	2219.4	2757.95	1735.36	2423.97
201129_at	1434.78	1435.98	1863	1097.7	1019.38	943.048	1366.64	1099.87	1478.02	1544.01	1121.4	1490.13	980.548	689.326	1213.76	1559.54	645.83	1020.64	699.886	1054.09	1352	831.211	665.872	1336.16	837.714	1036.47	1727.23	1087.9	1091.32	1424.41	1146.86	918.876	720.633	635.997	1041.36	786.342	1073.13	1096.52	983.099	745.827	801.332	978.748	1045.46	783.682	864.937	725.915	980.861	1414.63	915.01
201130_s_at	135.788	285.052	182.368	250.98	357.914	231.747	130.171	101.67	433.826	386.782	356.749	156.822	308.329	250.368	147.243	198.721	155.875	222.893	234.108	285.491	306.203	175.428	230.89	183.271	68.7507	93.7995	308.367	300.435	109.609	44.0726	88.3589	203.27	195.168	157.392	96.0645	273.74	262.966	151.919	378.32	283.926	125.937	349.521	297.477	276.198	462.912	378.344	243.365	276.33	442.891
201131_s_at	2454.1	6732.59	3098	3470.83	5430.3	4534.13	4347.63	3593.75	5850.39	4065.29	4925.09	2363.4	3473.15	3020.51	3120.33	2877.76	2885.21	5274.59	3870.13	5027.77	6978.05	2872.76	3645.48	4450.98	3588.24	3065.88	4873.06	8163.57	4683.45	266.917	3208.49	5171.92	5650.21	4777.97	5118.33	6808.52	9697.42	2919.28	6098.27	4584.67	2121.88	5296.88	4560.75	6201.48	4805.16	5885.91	4756.14	3839.19	6551.68
201132_at	580.173	911.474	707.5	1165.84	670.356	1408.79	1283.89	799.805	1355.99	1166.25	523.041	553.611	1223.53	690.594	956.627	975.012	918.525	565.05	689.568	994.772	711.53	1016.47	1502.39	787.73	925.977	851.165	1046.38	595.795	809.593	900.213	587.188	755.931	651.395	875.973	942.238	644.89	919.764	513.518	1045.89	906.033	783.056	1007.06	801.078	666.089	686.733	745.894	1158.12	1217.92	1257.1
201133_s_at	1152.45	2405.81	1138.71	1391.93	889.647	1399.39	827.425	952.315	1721.33	993.547	865.051	946.157	843.305	1049.97	1045.11	1382.09	1215.79	1072.89	938.256	2427.97	1086.37	561.125	1294.53	862.11	1112.82	1185.86	1088.54	642.672	907.622	689.678	992.448	679.394	638.097	1253.31	467.707	715.36	604.791	943.031	722.249	719.49	1212.82	1292.21	1303.88	940.144	876.582	924.507	809.783	1124.27	1241.26
201134_x_at	5381.29	8918.19	9004.64	6859.07	4160.15	8553.54	5310.93	4918.62	10964.9	4370.5	3269.36	4475.77	4032.19	4977.71	6763.97	7211.07	4628.76	8071.17	8567.68	15312	3668.61	10900.3	3517.11	5761.16	8891.37	7579.03	8554.91	3797.53	9870.39	10378	6437.83	8859.82	7534.6	6227.1	7047.09	8639.92	8800.6	6041.21	6387.45	7682.14	5247.43	5459.64	7727.87	8288.93	6530.79	5540.89	5853.48	8865.43	5886.51
201135_at	1814.61	2248.24	2558.18	2787.04	1968.28	6016.47	4059.19	2770.89	2334.85	1914.85	3541.16	1933.25	4022.79	2577.16	1871.87	4105.4	2637.9	2234.96	4022.45	2363.7	2358.5	4078.05	1781.37	2425.18	1915.32	2659.49	2048.87	3497.04	3720.79	5103.84	2744.4	3290.11	2419.4	2739.11	4174.34	3113.26	3909.08	2874.67	2583.87	3877.82	1862.33	2233.72	1804.96	1652.77	1584.1	2134.85	2436.45	3932.71	2291.2
201136_at	1521.05	741.888	1846.22	2217.85	2527.46	2085.42	3364.94	2319.27	1590.06	858.815	1964.9	1388.34	1015.89	1176.78	1170.88	1659.33	1876.63	3553.05	1964.56	2322.61	496.237	2552.93	1456.2	4235.78	1806.39	2597.24	333.317	2035.32	2639.54	2983.5	2922.01	1906.58	3380.32	1838.95	909.796	1543.4	5955.96	2086.52	3108.36	3638.45	2901.31	1529.43	2708.64	3783.53	1269.08	2006.01	2179.91	3306	1704.13
201137_s_at	8688.63	10022.9	13797.6	16422.1	7608.38	2596.94	5769.46	6733.07	12596.2	8412.92	7687.28	7836.52	2044.56	12696.5	4600.31	1082.67	6428.23	7943.13	5837.59	7862.25	18231.5	5696.39	2352.49	11379.4	3696.45	7168.22	4595.73	11929.8	4286.03	3502.45	9822.14	6178.36	4580.6	7127.73	1612.72	5239.78	7010.2	2901.89	6097.52	4685.43	11943.5	7327.13	9162.02	12751.7	7938.82	5760.24	8401.02	7993.5	7325.37
201138_s_at	333.835	659.336	530.471	340.769	543.893	695.774	547.839	478.854	338.901	645.812	429.243	485.778	626.434	548.886	508.501	887.578	542.774	482.075	1163.8	730.56	559.322	445.565	678.797	699.456	709.91	467.553	718.322	328.286	882.593	664.229	521.649	565.696	788.315	632.81	1200.17	437.022	707.632	1382.56	670.5	589.768	513.649	656.366	694.613	483.082	580.299	662.861	695.507	580.284	532.954
201139_s_at	486.941	742.798	392.56	437.083	365.575	618.894	585.502	610.77	527.396	643.756	648.163	522.041	324.306	527.133	455.041	770.016	613.068	491.997	512.32	554.674	619.228	657.09	689.465	492.097	695.562	399.605	580.105	490.9	733.442	480.874	442.445	627.498	642.559	434.778	1037.93	391.695	728.689	959.418	297.397	329.348	432.162	474.004	447.871	773.006	599.636	507.157	560.328	306.845	413.47
201140_s_at	946.266	1696.26	1084.42	1235.36	1429.35	1808.55	2209.8	1643.54	1286.41	1255.31	1575.11	1783.56	2334.46	1320.82	1371.25	1609.4	1952.82	1656.1	1274.81	939.491	765.89	815.193	720.895	1179.87	974.115	1215.97	741.808	1318.7	1288.64	1765.21	1662.37	1566.13	1907.48	1039.4	1626.61	1132.18	1380.91	1454.08	1407.94	1831.45	1551.49	1337.3	1636.77	1890.93	1493.64	1209.1	1615.74	1263.03	1329.16
201141_at	5408.03	10571.4	5274.24	4720.76	2787.51	1093.49	2799.42	5324.99	3361.02	6665.9	9758.01	14682.9	4010.72	8842.38	6890.11	2171.74	6067.13	8300.23	4599.61	432.226	4079.28	5160.98	4901.68	5832.24	6615	5338.39	5047.12	5438.53	3242.5	1679.52	9615.45	10306.7	3142.48	8865.66	2494.62	2440.88	4810.53	4752.79	6778.53	5628.64	11770.4	6143.58	7141.74	8420.87	11859.1	13015.3	7764.98	4949.45	5805.53
201142_at	748.212	410.283	790.149	609.776	452.801	758.908	917.045	867.96	746.646	574.669	611.362	497.524	488.372	715.798	937.364	575.067	582.535	399.117	617.346	779.381	717.689	554.577	897.372	609.791	640.426	710.559	799.935	607.371	477.071	786.963	637.7	664.495	468.732	645.646	283.813	435.727	565.857	549.478	752.269	660.275	756.217	862.159	606.006	622.633	590.683	876.715	637.58	646.353	518.537
201143_s_at	629.79	369.173	419.362	487.699	601.202	435.462	488.629	503.644	452.938	288.175	434.928	406.632	347.08	408.392	546.211	293.236	317.071	282.783	338.615	454.187	400.212	295.17	383.693	264.026	321.249	401.405	461.914	332.774	225.957	377.391	327.644	264.872	264	296.244	126.161	200.047	309.344	241.043	331.144	318.792	341.347	500.828	365.738	232.8	320.711	478.2	275.068	310.71	187.569
201144_s_at	1133.1	769.953	1118.25	1018.14	1033.7	964.096	1381.36	1142.75	1456.57	1125.41	1671.66	1221.36	1272.23	1383.9	2377.65	2009.73	1644.84	955.342	1196.07	2134.11	881.716	1419.8	1894.53	1669.57	1122.19	1547.41	2527.38	1118.13	1282.58	2467.03	1567.3	963.887	1807.86	1014.15	1638.8	1047.45	2115.89	1656.79	1385.3	935.118	1055.48	895.638	1413.23	1845.98	985.394	1462.06	1403.93	1029.19	940.872
201145_at	1794.23	1362.28	2425.26	1558.42	1192.45	2390.01	1767.76	1584.69	1792.82	1905.78	1296.39	1382.66	1826.28	1934.82	1439.32	2335.34	3593.05	1564.09	2229.22	2917.11	2310.24	3068.78	3004.16	1420.32	1181.81	2067.45	4936.85	1970.59	2822.94	1966.48	1499.11	1372.63	3524.36	1482.46	1794.08	2272.28	1768.74	2171.27	1766.33	1455.05	1686	1120.33	1157.85	2949.73	1474.74	1824.03	2106.12	1829.07	1463.57
201146_at	1832.87	1101.46	1229.04	1197.97	1243.18	1416.6	2009.12	1217.78	3100.73	2398.01	1741.23	1587.32	1501.54	1389.61	1794.33	1227.37	1969.84	1856.43	1685.73	1477.89	2067.36	2118.91	1939.86	1998.6	1732.93	2120.26	1749.01	2025.5	3467.14	787.591	2089.71	1368.36	1794.22	2482.82	2116.29	1995.16	1316.1	2405.14	2211.43	1835.34	2002.45	3933.21	2578.63	2491.43	3066.5	3182.04	1718.08	2159.42	2382.17
201147_s_at	255.909	518.726	598.082	799.687	1020.5	227.065	1123.43	1655.17	568.454	495.748	1054.61	875.045	393.297	631.258	506.935	198.002	694.991	1670.14	232.997	3447.6	383.782	518.485	444.165	377.523	3355.42	1607.52	1124.86	1135.74	444.162	360.081	1619.99	553.356	211.41	1479.43	328.337	332.832	336.909	647.869	1222.48	788.492	3360.07	847.893	1207.15	2078.32	1307.85	1331.74	580.335	1657.72	997.894
201148_s_at	326.48	836.657	592.07	1226.44	1147.31	135.964	1203.42	1560.59	711.298	388.116	857.526	861.95	367.739	724.212	401.249	247.199	505.606	1352.36	268.947	3525.53	504.147	351.682	530.052	483.388	2318.51	1337.06	743.926	884.46	457.784	324.955	1139.37	542.541	116.196	857.902	271.787	470.43	53.5326	397.985	800.651	732.174	1917.49	623.234	907.893	1291.46	1046.96	940.702	583.838	1082.2	775.216
201149_s_at	624.079	654.699	469.741	524.705	835.241	192.974	792.163	1051.39	516.564	644.967	879.26	830.735	392.799	681.924	497.971	280.643	606.11	1018.01	341.032	3556.21	377.416	399.572	442.216	466.049	1942.63	1158.3	813.57	571.307	453.271	256.302	1473.9	330.288	295.536	929.63	273.948	293.207	224.782	593.258	926.948	569.132	1946.72	505.588	996.784	1153.77	1286.05	869.52	425.641	1474.87	575.022
201150_s_at	1419.35	2654.31	1974.86	2896.39	2437.74	642.482	4110.33	5844.04	1417.74	1523.48	2186.67	2847.99	1003.41	1366.55	1254.41	331.686	1559.95	4607.87	531.331	7637.6	1904.91	1038.54	937.974	1106.03	6044.9	5462.15	2683.27	2324.43	2028.83	582.597	3138.91	1503.43	513.122	3048.31	666.299	1347.25	551.194	1285.02	1815.72	2044.65	6686.14	3388.05	2502.07	4039.73	3441.84	3853.95	1856.39	3690.14	2984.39
201151_s_at	525.264	539.552	360.882	358.131	363.857	412.899	461.619	392.923	894.639	476.391	550.343	464.605	242.53	402.113	265.891	264.652	384.354	314.546	502.392	887.995	305.928	134.768	281.746	450.373	308.742	338.089	791.904	215.571	196.445	198.913	296.039	242.118	330.216	312.987	169.834	166.289	214.322	296.002	415.634	398.435	354.664	500.045	475.273	456.606	470.213	359.934	447.297	397.624	410.066
201152_s_at	4154.83	3696.48	2131.73	2030.49	2025.53	2419.78	5113.16	3108.61	5774.48	2070.59	1976.44	2457.4	995.345	2162.61	1677.91	1333.27	1245.44	1698.1	2562.25	5227.17	1967.51	1187.79	1274.55	2984.3	2030.89	1964	3758.98	1355.05	1564	1483.4	3288.86	1819.67	1539.43	2208.5	1485.06	1283.44	1813.06	1921.51	2977.44	3107.24	2491.4	2618.69	2122.38	2492.98	2178.44	2498.36	2596.33	1698.24	2412.68
201153_s_at	2391.61	2354.41	1629.7	1205.33	1281.92	1163.17	2898.5	3010.66	4127.18	2191.55	2320.17	2453.62	1368.88	1986.6	1580.62	1156.66	1901.75	1764.89	2169.87	4582.64	1719.18	1556.79	1759.61	2482.54	2457.53	1873.28	3147.05	1536.87	1863.98	1786.36	2755.4	2126.66	2221.43	2542.81	1556.25	1527.51	2508.24	2003.42	2596.05	2384.89	2472.28	2796.94	2245.92	2867.41	2211.82	2406.48	2465.2	2101.92	3445.05
201154_x_at	16904.5	8174.95	21318.2	14477.2	12140.6	10587	9855.53	12027.1	12644.1	8360.33	10944.2	10992.8	12027.7	10600.9	8713.68	19507.4	10250.8	10749.1	11213.6	13630	11618.8	21483.2	13021.3	8686.96	12252.5	16211.4	10059.1	9811.62	14015.9	23843.4	11012.7	11940.2	9374.19	12789.8	23417.3	13462	15433.5	11830.9	12188.9	9136.9	10441.1	11282.8	8390.47	9655.81	9427.04	10069.2	11947	12463.3	11272.9
201155_s_at	600.661	939.233	633.749	633.229	732.364	852.282	772.982	745.055	869.347	962.589	1053.83	732.77	462.103	830.721	944.735	665.11	1072.26	875.378	796.379	1192.41	974.358	1046.56	738.977	754.862	1402.99	742.184	1058.61	1096.72	848.978	1150.07	1048.89	772.772	1312.93	1301.85	943.828	612.039	968.25	947.632	474.739	1018.73	1267.8	831.781	951.265	615.892	1206.71	1661.08	751.347	997.171	1435.73
201156_s_at	885.713	1018.32	835.757	911.536	775.528	984.828	1007.03	906.944	694.704	899.574	1000.19	773.672	1311.75	916.863	625.979	1355.04	891.743	875.882	777.856	601.896	572.431	761.379	507.632	607.143	560.719	647.04	575.947	942.638	732.198	812.153	706.276	709.319	1008.1	509.306	713.288	695.21	690.372	864.985	517.217	830.306	716.531	727.272	906.771	729.743	861.851	954.639	691.201	772.311	568.525
201157_s_at	962.997	789.883	724.46	728.058	872.133	869.942	1214.79	746.687	1351.94	760.536	997.88	871.014	674.908	957.868	1049.49	1002.82	849.519	860.294	1675.55	1031.48	879.366	782.928	1047.78	1347.18	798.438	771.191	947.562	1210.14	722.174	1046.86	1079.39	843.313	1223.92	784.746	1633.49	623.439	1540.33	1150.42	1023.1	689.756	865.316	764.108	1106.22	967.165	1091.4	1064.31	847.226	710.53	801.153
201158_at	307.067	229.986	174.06	168.091	329.279	427.164	473.637	244.666	142.843	49.3133	377.833	83.8229	15.2289	242.77	277.702	106.573	171.838	235.643	230.228	179.897	306.271	110.236	56.7463	366.047	248.971	200.638	329.059	357.788	225.136	278.022	355.988	153.486	661.107	227.824	493.306	153.417	283.301	327.985	219.914	323.478	306.575	198.908	214.472	394.214	129.285	395.585	174.618	147.984	441.437
201159_s_at	166.493	104.226	177.969	118.843	202.422	286.072	122.856	119.986	181.284	126.659	283.47	158.969	144.499	157.787	207.161	143.658	163.74	101.552	158.925	174.847	261.837	142.13	198.212	187.631	121.023	209.521	175.802	191.307	191.669	249.911	233.288	171.262	226.9	137.171	188.748	149.299	161.519	182.997	82.4705	194.485	161.183	177.735	95.671	163.584	140.506	118.092	134.295	116.165	107.61
201160_s_at	2529.26	3173.07	5857.46	1528.95	1508.55	1676.58	1243.25	1894.73	5193.05	2296.81	2021.31	2330.48	4271.05	4082.35	3980.83	4264.06	3624.79	5457.45	6822.67	3862.93	2070.24	4098.98	3275.81	5685.64	3270.35	5745.05	3169.48	3386.78	3330.21	3343.95	3010.73	5113.02	3670.48	4381.49	409.629	2856.09	2115.45	5296.86	3656.91	3264.2	2643.08	3910.58	3914.45	2278.99	3971.31	3129.9	4664.92	3467.31	4190.63
201161_s_at	992.707	866.797	1840.53	1051.36	918.507	818.399	645.831	857.984	2314.99	677.282	826.117	836.197	1195.28	1211.77	1363.39	2033.15	1827.98	1354.54	2055.18	806.657	463.354	1698.35	1526.33	2125.75	1243.65	2098.4	1090.05	1034.08	1481.79	1382.22	880.057	1442.99	815.359	1866.8	202.188	1126.71	806.615	2153.87	1354.64	1261.9	1278.73	1064.85	1502.9	718.298	1155.25	1054.92	1798.77	1558.59	1584.95
201162_at	5533.16	3953.88	4574.22	4755.98	9025.47	2594.85	4452.78	3182.27	2800.68	5327.46	4568.66	3718.04	7549.84	7318.31	3920.05	2098.53	5164.03	5905.26	4972.72	1836.41	11127.2	3966.45	3168.35	7365.02	12765.1	6298.19	2292.5	6623.72	9186.52	9214.12	6096.65	9048.49	5076.98	9125.18	3395.26	6171.7	2594.43	5526.07	7279.47	8528.42	6577.11	8873.92	8363.54	5457.58	9839.51	5455.52	4011.99	5951.44	6237.3
201163_s_at	4974.55	3771.1	2953.61	2813.09	4842.45	2067.86	4516.53	3355.05	3063.41	4464.37	4129.92	4875.12	6149.97	4539.75	3599.3	2003.91	4168.37	4080.66	3589.66	1863.76	6828.84	2822.89	3591.83	4116.6	6775.34	4381.35	2494.67	3762.1	4868.83	5537.95	3691.94	4468.39	2985.98	4314.37	2199.76	3862.97	2410.65	3496.18	4690.02	4037.78	3672.42	5003.86	5502.3	5079.86	5054.58	3562.77	3322.77	4037.68	4198.32
201164_s_at	1221.81	1005.73	776.302	723.789	845.976	856.83	735.483	879.959	813.924	1311	1097.24	769.467	763.278	766.292	1331.03	863.315	808.056	733.227	1037.96	1403.95	1090.84	642.852	624.006	736.451	919.354	962.493	1320.05	881.498	659.829	789.235	707.519	875.2	962.364	1069.11	1048.16	733.324	857.461	957.009	902.894	1152.68	1045.92	743.016	1146.86	643.349	950.251	1084.38	1056.31	973.444	1253.1
201165_s_at	2249.35	1506.11	2589.96	2161.67	1652.98	2206.23	1342.29	1256.14	2242.45	2045.22	1784.78	1287.83	1330.3	1246.87	2098.85	1667.82	1425.19	2094.53	1601.98	2932.14	1834.98	1462.68	1124.93	1438.49	1504.21	2060.86	1920.72	1324.55	1110	1092.71	1308.43	1132.62	1778.02	1455.5	1500.04	843.72	1240.96	1458.1	1259.67	1690.16	2065.21	1886.2	2413.95	1172.51	1575.32	1667.58	1457.67	1636.75	1770.51
201166_s_at	2629.64	2619.91	3210.43	2772.02	2419.53	3256.36	2688.74	2562	2640.29	3065.14	2681.46	2519.02	2427.62	1984.47	3202.24	2667.28	2711.32	2487.17	2217.2	4065.01	2851.42	1924.07	1843.61	1708.65	2390.16	2312.13	2715.73	2423.08	1735.12	1820.45	1778.8	2151.92	2402.6	2127.04	2248.26	1982.29	2598.7	2285.01	1928.28	2630.52	2929.96	1960.56	3035.3	1892.08	2307.04	2833.93	2206.34	2263.77	2601.79
201167_x_at	324.474	232.463	248.226	268.851	588.517	346.426	310.702	278.192	325.83	312.417	363.243	333.273	355.69	220.861	233.298	398.484	441.617	321.774	312.053	179.773	284.555	256.011	192.875	406.807	218.97	340.148	106.755	169.46	146.336	210.038	240.483	269.675	480.727	143.229	416.541	228.054	286.85	316.015	270.436	474.992	288.912	207.147	201.987	252.849	304.788	270.888	197.026	272.944	228.93
201168_x_at	938.558	1216.04	930.32	1527.37	1611.71	1362.7	1334.67	1224.95	1057.13	1065.53	1236.36	1087.72	1104.42	1070.49	799.413	1059.99	1110.03	1491.18	985.08	975.705	1176.87	923.887	539.878	2443.8	972.711	1417.61	547.39	1094.19	941.517	1645.36	1552.67	2058.81	2365.86	1642.74	2398.07	1925.57	1735.83	1262.5	1547.63	2281.78	1553.82	1156.88	1371.78	1467.24	1052.14	1229.97	1081.5	1152.57	1305.06
201169_s_at	721.745	245.723	464.262	538.803	721.188	215.705	411.765	362.853	459.495	542.777	346.509	309.589	945.45	327.162	862.041	631.964	1373.94	899.4	360.65	204.657	263.403	431.659	614.164	456.97	761.454	655.362	557.364	622.786	283.487	231.999	428.043	281.242	134.234	366.047	116.836	314.995	144.415	492.983	964.718	900.859	405.521	1110.22	893.118	370.138	1001.61	527.533	1076.06	1846.38	1459.14
201170_s_at	2810.77	1121.24	2324.25	4044.94	3418.27	1495.52	2844.46	2344.91	2376.08	3164.22	1710.7	2429.49	4562.78	2689.51	4928.98	3209.79	5468.09	3917.96	1798.82	1041.11	1667.02	2265.11	2620.77	2305.15	4429.3	4528.76	3211.27	2748.72	2011.92	2606.04	3073.94	2866.12	1195.61	2647.39	855.666	2567.58	1684.53	2710.39	5056.3	4961.79	2454.3	5106.7	4528.76	2614.37	3973.25	2968.42	5972.83	6824.07	7901.95
201171_at	86.86	110.709	9.59872	12.1912	51.4164	81.0568	55.9444	76.0763	106.877	64.2076	58.8017	62.7333	47.8606	103.002	53.0477	61.4195	56.0283	100.978	64.9446	86.374	94.2161	76.9439	96.0493	65.7402	68.8212	63.8799	163.246	45.5485	68.8333	39.4435	86.2596	32.4555	9.64263	50.6337	19.829	76.9644	82.0234	45.8331	69.6856	49.2908	16.7796	36.9646	28.304	77.4766	84.6549	51.4998	11.7568	82.0017	67.7415
201172_x_at	5675.98	6439.38	5245.22	4313.93	4401.41	4475.75	3890.15	4343.15	7406.36	3570.4	4717.99	6196.4	3538.92	4648.76	3560.86	3813.77	3333.83	5394.58	4973.16	7433.47	4990.98	6961.49	4252.64	5021.51	4354.92	4782.46	4158.15	5327.84	6417.77	3648.55	6096.3	4750.16	5622.82	4896.38	3569.49	5129.02	5203.19	3425.94	4677.82	4530.25	4588.59	4143.44	5675.57	5954.59	5981.84	5911.29	4129.52	6083.24	4038.75
201173_x_at	1215.35	1721.91	1240.98	1250.74	1661.2	1432.13	975.584	1396.59	1486.16	1937.77	1982.42	1271.34	1931.88	1880.3	1584.03	2695.99	841.413	1293.31	1870.97	2619.57	1405.56	1088.79	912.343	1519.27	1847.22	1075.66	1624.1	1609.76	1548.44	2187.88	1444.62	2187.83	1959.81	1544.35	3573.4	953.739	1918.9	2695.25	1123.02	1442.57	1564.34	1284.23	1461.72	1232.52	1355.23	1548.87	1807.07	1261.38	1144.35
201174_s_at	1273.61	1081.29	1501.6	1032.7	1056.58	1195.88	1022.91	1231.09	1386.43	1335.66	1415.31	1127.4	1217.58	1207.24	712.831	1031.42	1105.9	1135.55	1150.96	1498.15	1030.53	929.836	933.282	737.815	1177.93	967.55	1148.84	919.684	958.939	1131.53	1024.56	1100.86	879.944	945.012	1086.16	790.352	911.3	825.062	1063.37	1091.2	1129.78	1316.38	1064.41	1257.68	953.544	917.375	1270.93	1189.67	1044.4
201175_at	1547.17	2333.29	1368.62	1378.94	1799.61	3139.7	1823.69	1915.26	2294.49	2039.18	2028.14	1499.38	1702.11	1941.74	1601.84	2245.79	2262.73	1704.12	2687.62	2068.21	1424.25	2665.08	3599.95	1319.78	1545.06	1822	1097.97	789.983	1655.54	2825.17	1809.96	1977.84	1717.46	2468.5	3754.92	1439.24	3190.55	2325.22	1426.2	2079.03	1404.99	1484.61	1743.15	1276.01	1544.18	1923	1580.46	1284.16	2212.61
201176_s_at	1495.87	2043.55	1075.85	1057.01	903.213	1737.86	1290.13	1383.77	1962.63	2167.4	2138.17	1435.57	2439.78	1185.74	1472.8	1365.41	2298.57	1345.92	1598.05	1666.78	2032.57	3467.04	4399.1	1395.17	2063.97	2373.15	1067.12	2014.99	2068.54	2863.28	1142.29	2222.25	1795.9	2018.22	854.853	1684.39	3006.07	1715.15	1363.23	1791.95	1595.98	1711.75	1289.83	2137.81	984.847	2203.97	1802.06	1521.18	2171.9
201177_s_at	700.327	786.553	804.043	661.016	631.021	838.791	889.881	861.879	1085.87	816.998	1020.05	1018.87	1245.54	1384.53	1319.4	1236.64	1248.51	900.709	1640.71	1009.47	1105.13	1562.18	1576.56	2153.78	1802.92	978.023	1843.41	724.891	701.356	1484.56	876.415	778.199	1500.58	912.492	1400.72	672.83	901.63	1160.29	1056.38	864.009	828.091	719.399	1088.05	659.865	799.984	778.542	1176.69	780.898	1556.81
201178_at	2006.27	2017.66	1554.96	1786.82	2560.72	2094.03	1438.94	1480.3	1731.6	1486.27	2094.03	1886.48	1353.73	2304.75	1819.1	1897.14	1669.34	1766.35	1558.37	1352.51	1810.99	1709.41	2337.73	1880.23	1831.71	1646.98	2172.51	1725.2	1618.61	3396.95	2105.46	2605.71	1330.12	1770.7	3116.66	2232.9	1968.99	1404.17	1712.5	1781.52	2170.4	2059.43	1554.3	1958.69	1527.65	1968.87	1662.7	1401	1610.54
201179_s_at	455.575	293.452	527.332	248.948	575.319	602.17	559.62	537.833	372.519	975.623	662.916	634.836	700.322	747.056	674.504	652.586	743.57	549.465	914.044	329.71	502.029	676.848	906.087	885.184	808.719	690.228	702.657	524.47	555.949	549.513	588.552	717.47	587.09	781.809	548.988	531.365	517.074	775.628	710.819	584.355	744.107	484.234	798.955	919.211	587.065	527.407	672.082	445.912	509.187
201180_s_at	1097.64	1343.31	1859.25	1564.5	2324.78	2192.71	1719.56	1924.24	1397.1	3802.88	2572.7	1999.24	2397.65	2170.55	2658.06	2512.27	2996.07	1892.34	3139.33	1004.49	1515.26	1927.29	2037.74	3473.14	3507.37	2425.34	2483.21	1910.35	2246.39	2486.15	2268.35	2819.94	2591.02	2787.14	2576.96	2122.6	2227.87	3163.38	2421.73	2708.57	3073.05	1827.02	2845.19	3609.71	1727.59	1585.57	2608.28	1627.17	2029.48
201181_at	239.49	174.556	208.379	95.1834	248.52	102.418	213.899	235.572	76.1338	401.575	248.684	180.173	206.78	192.298	248.849	332.276	287.818	169.36	139.467	117.022	177.65	123.813	161.164	246.948	173.798	288.311	318.878	207.78	208.499	108.537	302.513	132.621	245.905	274.92	242.875	262.277	162.999	337.234	273.819	261.176	282.378	270.466	221.784	376.902	139.274	141.486	287.675	209.466	214.615
201182_s_at	290.263	544.485	555.577	485.973	378.684	273.123	386.353	276.375	312.098	330.384	243.124	266.888	506.538	427.078	446.935	384.864	242.141	316.395	261.824	465.485	266.233	303.004	149.889	224.752	222.891	261.271	314.918	307.976	230.819	310.059	263.963	200.108	283.803	275.782	270.37	260.694	250.097	280.939	270.828	277.917	238.013	291.725	274.562	223.281	371.779	282.071	265.03	216.071	243.075
201183_s_at	1330.15	1066.03	924.74	1241.98	930.28	799.827	873.186	875.443	1066.56	1238.65	907.709	994.899	1257.64	1250.79	1164.78	1397.85	717.374	857.853	769.943	1326.53	879.363	916.794	955.256	855.85	881.74	893.746	963.735	1087.87	784.107	1093.42	1099.3	911.221	972.829	754.254	959.576	885.171	663.58	1178.41	1136.78	856.169	831.442	828.29	951.463	645.114	678.09	821.582	933.391	814.57	930.178
201184_s_at	1007.04	732.76	1435.39	1520.38	1193.79	796.508	1397.95	1264.15	1095.92	1335.42	940.124	832.85	1628.5	1402.55	1353.22	1514.48	1176.41	1211.02	1083.21	1437.73	1155.66	1022.56	1136.65	1188.97	1061.69	1150.24	1325.15	1269.92	880.773	1545.34	1436.32	1273.69	1336.01	1079.16	1426.08	1188.04	949.551	1243.02	1562.34	1258.43	1347.78	1192.19	1292.87	1007.83	952.954	1235.65	1135.15	1018.73	1109.04
201185_at	1329.83	1447.58	2921.27	1538.29	2360.4	707.836	1961.67	1078.45	1285.91	1903.21	599.905	2329.45	856.149	1473.51	1367.67	1094.45	1252.42	2086.18	446.736	508.995	1376.87	1134.9	868.278	1209.64	6575.13	1843.17	687.168	1361.37	1565.48	1222.32	1333.33	2115.45	1065.03	1068.84	549.485	1119.82	480.217	1605.82	1768.11	1822.57	4119.96	1496.27	4421.53	1564.88	1494.88	2214.89	3359.16	6686	1077.57
201186_at	1295.16	1659.43	923.781	2304.25	1450.19	3394.57	718.835	1274.03	1478.17	813.105	971.601	989.532	929.102	1120.26	857.669	1553.41	1124.67	1334.75	1325.27	1794.96	2052.33	1049.08	1585.34	1217.59	1819.4	916.983	1589.78	2200.12	2246.22	1088.45	1238.92	1482.61	2322.6	1624.41	669.91	1275	826.222	780.063	918.397	1161.33	1516.37	1264.92	1183.31	1534.81	1159.21	1309.83	1133.16	1571.41	1105.36
201187_s_at	141.668	92.9907	162.971	149.934	117.061	79.8508	129.703	118.805	141.726	160.668	104.118	144.203	174.703	113.772	87.504	244.816	108.401	81.6647	134.256	139.165	121.696	138.845	88.5399	67.118	108.988	82.739	114.17	152.802	85.8348	84.0677	121.413	83.5877	72.9308	76.3844	42.7851	116.538	128.665	166.532	82.5051	89.1323	84.6521	123.575	97.059	55.5901	85.5179	87.7051	126.115	93.3744	91.2421
201188_s_at	538.363	730.893	734.777	1161.7	883.884	590.76	1001.1	829.596	569	611.873	883.205	632.511	461.255	344.857	1072.03	1221.47	658.42	737.686	663.974	622.252	1073.12	718.727	465.685	856.802	344.676	498.815	245.355	391.361	614.039	1213.83	764.162	1011.65	1451.41	415.85	330.152	1154.12	338.065	845.14	574.088	833.252	525.787	573.371	677.038	305.862	1002.24	1795.1	739.28	774.804	785.773
201189_s_at	1064.85	2492.9	2691.9	2282.01	1399.87	2134.55	3791.01	2760.57	1231.86	1617.52	2320.27	1992.19	1581.62	920.97	3054.07	2869.37	1608.05	1652.32	1209.54	1344.27	2705.01	1250.57	828.393	2188.66	684.5	1491.67	672.41	740.42	1253.93	2451.61	1597.95	2863.08	2526.89	1154.02	587.979	2932.74	862.975	2735.82	1692.87	2544.59	891.876	1602.83	1605.32	842.869	2384.37	4690.5	2092.34	1462.37	2101.29
201190_s_at	717.564	1503.7	755.319	894.395	951.736	1306.46	839.968	664.239	702.927	387.461	448.365	632.886	838.082	494.344	478.006	816.997	531.819	488.142	431.09	693.696	781.777	649.688	861.753	641.812	712.864	655.132	463.858	777.247	671.807	645.839	448.316	657.897	827.048	623.896	304.197	771.951	361.579	814.373	721.777	693.61	606.873	597.984	596.759	670.563	709.048	697.152	670.44	758.146	496.852
201191_at	288.124	1006.98	369.903	425.652	416.697	792.208	490.883	392.625	527.589	224.164	436.145	299.901	364.032	520.467	227.063	274.077	340.584	225.448	340.328	382.397	417.9	538.008	582.317	508.325	382.17	601.275	309.606	647.645	617.435	317.256	384.025	439.177	456.805	511.884	164.154	501.028	300.386	694.742	585.552	521.11	518.17	468.042	461.992	478.282	428.145	316.107	313.891	454.528	328.125
201192_s_at	525.433	917.256	508.674	568.488	512.348	633.134	409.081	661.475	578.387	457.49	565.453	717.136	770.354	765.66	388.399	845.686	635.07	386.439	444.722	493.232	655.7	549.626	898.051	524.464	803.901	586.332	591.567	592.322	522.533	656.174	514.004	577.976	835.059	731.877	412.379	461.694	499.392	941.771	587.153	526.369	470.152	553.953	569.701	521.654	478.724	431.953	574.931	654.781	435.355
201193_at	3276.58	5211.15	2541.96	3435	2789.95	8054.97	2845.25	3030.16	2761.47	3509.13	2449.47	2174.08	6217.9	3002.86	1865.76	2161.22	4469.46	2970.1	4188.64	1963.22	1933.16	2191.87	6119.57	5595.09	2303.85	4596.45	2830.39	5626.42	6326.13	1867.66	2052.74	3660.8	3264.69	2060.17	6057.88	2862.8	4656.72	3282.46	2673.76	2206.14	2274.51	3237.46	2909.64	4224.18	2347.36	1948.04	2705.77	2134.12	2229.58
201194_at	1782.25	6650.79	3422.41	2215.74	4428.61	5261.36	3731.21	4561.97	2932.41	2840.7	3500.64	2056.85	3877.8	1921.91	2820.4	2408.57	2157.93	1952.47	2642.32	7802.28	3378.71	3670.61	1006.31	3109.86	2790.83	2099.04	3691.86	4278.27	3454.79	3078.23	2880.28	3032.15	5138.6	3380.59	4491.77	4151.82	1560.96	1638.3	2385.14	2801.33	4152.6	2576.5	3222.39	2191.86	3178.88	4312.89	4251.05	2233.89	3303.97
201195_s_at	939.683	353.088	405.877	718.715	244.441	665.508	430.448	664.728	367.789	326.29	640.967	425.938	872.185	564.289	339.344	2527.62	1204.83	1032.49	1293.73	337.789	606.608	3807.34	1525.42	371.788	379.303	1041.64	1099.62	384.37	374.733	1400.32	552.367	413.498	369.799	713.063	1138.23	174.368	612.151	1390.46	619.838	1144.02	380.134	514.824	437.897	2453.71	414.104	332.02	704.469	661.19	685.534
201196_s_at	689.683	646.807	551.025	897.394	513.247	298.254	281.955	582.783	1456.58	796.263	944.125	851.547	922.839	851.667	712.065	1001.87	775.13	508.782	771	760.852	509.857	723.261	988.429	821.451	542.864	1135.73	409.504	642.302	413.775	749.72	756.754	754.684	1716.9	769.271	1047.44	552.053	403.865	718.259	655.526	656.722	430.493	667.709	894.457	542.681	710.007	809.263	568.997	655.269	541.743
201197_at	635.534	835.483	784.353	629.764	326.711	412.97	311.82	688.929	1141.93	684.656	575.32	600.214	661.683	541.841	751.099	889.499	742.51	474.18	552.051	783.306	423.432	554.131	759.656	761.651	449.614	1284.49	395.9	438.021	406.177	785.917	656.607	729.411	2145.83	862.782	863.449	752.315	466.38	749.513	531.689	589.355	556.475	594.107	691.023	484.447	458.307	434.001	638.648	624.191	514.083
201198_s_at	1116.36	961.83	820.416	711.218	1282.28	1294.19	1221.04	975.378	1141.74	921.095	1125.6	1001.11	1244.8	1322.94	943.681	1075.62	1032.01	1376.19	1553.48	893.979	943.37	1247.04	2406.44	1627.51	1113.03	1247.02	931.112	1315.4	1901.69	1367.5	1041.59	1043.18	1339.85	1152.06	2341.37	1370.74	1365.57	1560.76	1247.32	960.623	1024.32	1078.56	1097.43	1521.75	1481.25	1175.91	1138.67	1362.36	1138.22
201199_s_at	1668.43	1726.17	1029.33	1626.44	1813.94	1908.63	1233.97	1577.99	1761.31	1652.14	1949.79	2092.56	1448.85	1441.14	1398.99	1326.96	1210.35	1763.88	1617.55	1402.83	1187.5	1563.4	867.004	2260.14	1337.91	1598.3	1159.39	1506.09	2057.48	1824.23	1730.2	1249.2	2161.53	1720.45	3007.72	2004.59	1935.78	2002.14	1649.2	1322.17	1763.06	1327.99	1201.15	1977.96	1981.22	1464.03	983.998	1435.15	1074.83
201200_at	2460.47	2464.11	3355.09	2081.55	1495.23	4011.78	2203.78	1995.13	2067.96	2136.74	3396.98	3101.88	2560.49	2617.39	2706.34	1567.47	2330.91	2996.15	2913.35	2919.59	3357.66	2458.99	3860.4	2401.11	2143.76	3252.69	1903.24	1759.22	4927.42	1243.24	2739.75	2110.56	1573.59	3168.42	2006	1815.32	1385.94	2218.94	2124.91	2036.04	2528.44	2025.19	2846.85	2826.79	3167.53	4015.15	2730.85	2475.31	2217.93
201201_at	5521.08	7122.06	8231.94	7641.11	4244.25	6722.32	3876.98	5812.45	4748.38	3901.5	11171.9	7463.27	6297.11	4922.82	7049.13	7720.71	11547.4	6662.62	6662.56	4246.52	5435.63	8819.39	5616.81	6978.06	6975.29	9717.91	5706.8	9872.89	12004.4	4375.54	9511.16	8519.23	3863.23	11089.4	4733.32	8108.11	6431.56	10047.3	6283.97	9866.68	7577.32	4766.81	6720.61	5886.73	8710.61	6829.75	6464.49	6569.04	4629.02
201202_at	617.555	482.801	501.14	321.264	302.974	575.357	819.63	524.135	1004.08	772.111	702.272	848.403	1172.69	1715.81	1817.43	1126.56	1404.21	621.461	2131.1	797.098	888.673	1382.27	2776.42	2778.25	915.855	794.349	1732.59	653.952	706.872	1892.92	841.086	1208.57	1905.38	1455.39	3130.2	1047.55	961.513	910.124	933.84	833.895	637.344	841.282	914.686	967.392	565.766	782.405	1093.45	538.827	372.305
201203_s_at	634.391	736.657	307.288	408.18	197.355	434.802	421.316	263.088	575.918	523.675	455.07	294.909	652.064	608.759	336.413	554.803	239.605	294.911	546.5	590.895	356.966	570.024	681.12	386.886	415.982	330.745	238.093	468.353	236.459	185.528	323.556	316.888	396.6	361.704	739.928	465.597	92.6652	598.725	343.207	258.143	263.281	346.937	263.312	141.993	504.016	663.224	261.436	385.574	180.845
201204_s_at	1970.99	2095.44	1634.73	1381.52	1403.21	1949.66	2519.6	2401.87	3250.06	3515.07	3693.37	2198.99	3688.02	1578.94	2387.13	2744.42	2079.11	1719.97	2370.64	2754.48	2640.01	2864.87	2104.38	1477.88	2458.17	1873.34	1529.95	2828.68	1679.59	1429.02	1879.34	2167.46	2005.75	2487.46	4209.94	3573.23	1066.39	2498.35	1757.69	1958.5	1896.64	1485.28	1695.57	1378.95	2353.41	3191.39	1988.03	1868.35	1550.86
201205_at	200.824	248.659	123.155	315.64	244.031	144.612	119.879	134.214	160.489	187.59	227.295	191.999	247.337	236.66	138.857	275.861	142.473	167.407	171.3	219.24	229.58	140.464	144.862	120.769	113.31	121.934	178.42	169.969	108.817	112.58	160.396	119.313	188.578	125.039	91.4019	129.525	127.787	116.785	88.4496	124.422	130.315	177.024	75.1858	115.152	141.579	126.966	131.686	94.6255	85.0594
201206_s_at	1758.23	1516.51	664.922	817.705	650.306	612.134	1330.87	1091.21	1656.71	1920.56	981.945	658.077	1333.95	803.333	849.404	1400.3	633.147	470.831	1407.38	1268.58	1204.22	1175.98	1483.44	636.197	1367.83	745.195	700.932	990.228	1113.88	370.186	761.051	1065.62	954.835	1014.62	2206.73	1350.48	325.681	1477.69	596.149	813.543	459.842	746.007	770.73	592.615	1085.53	1439.72	519.769	913.738	354.21
201207_at	980.108	1355.91	1120.85	989.49	1509.39	924.779	1215.81	949.215	935.682	1039.16	901.906	926.766	1213.67	1465.12	1192.04	1015.82	1128.67	887.478	955.043	520.42	790.545	1291.02	1508.02	1153.1	1135.99	779.231	1103.53	1196.82	1081.33	924.596	834.867	1171.4	1099.84	669.937	762.491	765.445	1016.09	1335.72	1027.1	1420.38	1193.78	937.071	991.077	825.897	1045.71	1088.64	934.801	731.025	1027.33
201208_s_at	99.829	251.191	222.246	71.3549	188.529	58.8091	77.8622	102.209	198.174	241.505	183.909	106.761	270.455	272.794	211.797	230.565	254.37	149.352	191.849	111.847	125.979	165.276	259.246	272.878	300.105	152.47	291.502	234.813	176.021	46.1868	159.799	162.128	255.146	120.223	134.646	163.087	256.92	256.352	200.636	202.744	166.382	203.137	227.385	195.91	169.576	238.073	166.16	214.918	265.989
201209_at	1508.88	1530.64	965.679	971.679	1934.03	1337.17	1007.48	1070.16	949.334	1491.48	1519.27	974.899	1665.89	965.556	2521.33	2596.25	1450.05	1252.38	1772.58	1958.85	1321.9	1933.15	1153.55	2081.32	1537.5	996.28	1881.59	1164.76	1523.47	1881.89	1396.32	2584.67	1522.46	1392.44	2323.67	2795.72	2505.39	1996.69	1264.32	1376.92	1302.19	1097.06	1741.43	1173.88	1913.57	1661.19	1085.64	1496.67	1354.64
201210_at	2742.41	4175.05	3011.01	3532.23	2722.46	3842.96	4177.07	4548.59	3621.05	4108.03	4186.83	3560.51	3503.15	3302.82	4294.5	3928.61	3276.05	3386.35	3948.96	2794.98	4184.9	3414.46	4638.24	3186.84	2974.65	4047.86	4282.67	3098.51	3081.41	3764.26	3353.67	3258.54	3087.66	2873.97	3160.55	3180.6	3085.31	3820.21	3531.48	3441.14	4013.23	4379.08	3707.66	4162.75	3069.83	2711.7	4500.15	4231.05	2959.97
201211_s_at	215.041	533.592	177.637	199.694	158.988	192.831	189.014	157.547	253.802	224.956	433.863	257.508	342.647	418.098	286.342	396.287	268.901	288.175	371.889	230.814	250.695	151.719	389.941	153.754	185.171	311.047	358.871	205.472	79.1244	110.325	200.508	126.96	173.137	220.091	211.295	114.51	96.565	249.188	314.361	264.462	264.468	355.634	414.158	148.112	367.623	221.207	369.387	537.007	196.015
201212_at	1013.67	923.968	1861.75	1663.54	611.863	1734.38	1517.06	1797.03	1617.35	1506.25	2807.54	1719.65	1473.13	1234.66	1370.67	1325.52	1176.06	1475.4	1132.01	1712.58	2059.25	1431.21	2041.08	1729.12	1241.46	992.328	1016.11	2368.6	1848.57	882.889	1327.47	2876.45	1673.31	1654.65	1282.13	1949.11	1011.73	1827.89	1153.67	2082.72	2380.43	1759.04	1272.94	1791.1	1801.2	2856.9	1702.37	1666.43	2058.28
201213_at	166.837	105.305	167.175	40.4121	132.131	65.7703	47.5392	149.848	148.167	187.341	97.6795	104.884	87.6017	80.4012	11.917	156.019	165.194	122.089	124.277	167.756	140.388	143.377	154.979	118.652	113.022	135.015	130.57	51.5674	178.202	94.9643	147.832	95.4733	98.4153	101.914	93.6527	42.0882	182.562	292.878	111.002	129.862	98.0283	223.245	161.539	140.604	113.619	61.0967	116.097	178.268	109.848
201214_s_at	659.732	843.045	594.282	561.711	723.226	669.789	662.739	762.467	741.13	459.081	543.655	508.195	571.04	532.052	544.924	728.868	584.141	943.681	725.301	583.788	780.653	413.222	819.339	815.704	769.667	553.809	570.323	881.951	948.995	517.458	660.566	852.682	1083.72	587.828	788.503	705.641	1012.36	1069.04	639.406	759.272	534.238	848.112	627.287	770.013	592.878	671.782	522.845	589.715	588.285
201215_at	3326.46	5325.75	3761.83	6573.07	2655.68	6089.62	7933.59	5475.49	8771.76	4095.21	6559	3878.75	2487.71	3792.15	3258.87	1583.88	3173.93	8286.62	3884.24	9638.22	4037.82	4927.14	4842.54	7899.68	6904.45	5714.91	2967.22	7190.92	5040.13	9441.68	4597.81	3450.97	12430.8	3083.74	3226.28	3827.69	6676.07	4267.82	9814.13	6526.34	7995.14	7271.68	8395.76	6232.94	4720.15	4918.83	6584.65	5775.01	12773.7
201216_at	4363.82	2795.16	4021.45	5723.99	3021.53	9676.55	3444.26	4721.99	3659.8	5277.71	2972.64	3346.47	5403.05	3307.51	2480.62	5151.86	4819.17	4148.42	4028.68	4607.66	3165.28	5101.48	3940.17	2118.86	2997.15	4360.87	2653.04	2126.98	4357.48	6003.41	3575.83	3299.77	4017.69	3237.27	4841.46	3680.01	4106.63	5080.64	3170.37	3451.81	2883.55	3271.88	4227.47	3851.21	3057.15	3014.11	2934.08	2649.21	2158.36
201217_x_at	28766.4	20967.8	34776	27759.8	24131.9	22328.7	21915.8	22671.9	21899.4	20374.7	24757.6	25412	20712.3	20326.5	18844.1	34537.7	23336.7	27013.4	15900.4	27662.1	19682.5	29774.1	21872.6	13583.3	26583.4	24745.6	25423.9	23890.3	18900	39889.4	20699.7	22179.2	12853.5	17135.4	27367.6	27223.2	32238.5	16299	23367.2	20115.2	17311.2	19214.4	16295.8	20675.9	18457.1	17052.6	18295.7	24641.4	22687.6
201218_at	649.885	1499.68	1531.68	1158.48	1076.88	1728.23	2285.66	1327.17	698.262	1280.35	1239.86	752.873	1729.85	625.449	1549.1	1333.82	1835.97	1260.52	2471.8	988.957	1992.83	1811.51	652.905	1607.81	804.129	1532.3	1528.97	940.328	1392.87	2358.68	1007.52	1143.84	1982.03	979.23	1243.75	1276.36	1299.52	1739.53	789.082	1647.15	1251.38	1042.85	1307.53	1439.4	1157.77	1716.18	1434.79	1382.75	1441.24
201219_at	203.985	491.337	406.78	364.15	400.046	391.511	437.015	295.16	332.138	331.064	492.054	335.891	401.356	196.074	482.809	446.918	444.744	488.005	609.423	480.647	356.623	591.523	307.199	324.127	329.363	510.002	552.79	573.368	483.156	609.078	366.597	424.153	489.971	322.978	412.468	577.937	584.64	294.786	254.854	365.139	304.963	264.955	276.77	467.867	364.536	518.686	343.13	470.302	341.926
201220_x_at	1657.92	1929.99	2376.82	2502.37	2509.99	3187.97	3836.25	2546.87	1306.45	2128.01	2296.42	2040.05	2610.66	1327.39	3147.45	2503.37	2633.8	2432.87	3770.43	1573.28	3768.15	3972.46	2180.06	2789.43	2082.85	2641.89	2565.15	2387.69	2812.75	6446.1	2167.72	2020.56	2850.56	1903.62	2407.17	2950.96	3190.23	2280.81	1507.03	2593.36	1702.21	1442.86	1918.61	2917.31	1921.23	3787.25	2371.6	2618.44	3180.34
201221_s_at	1820.18	2225.76	1786.02	2192.05	1979.68	2567	1630.28	1930.7	1287.23	1262.84	1761.16	1766.33	1658.74	1730.1	2210.02	1339.72	1733.4	1507.84	1526.68	1338.29	1537.77	1457.28	904.236	1502.01	1761.55	1221.82	1536.8	1632.75	1699.99	1856.4	1391.25	1609.82	1754.9	1797.31	1356.47	1501.61	1719.72	1384.34	1503.33	1188.77	1837.52	1502.16	1548.73	1275.3	1458.51	1533.21	1749.3	1256.01	1668.45
201222_s_at	1217.87	1259.73	1008.46	1395.24	1496.46	1932.19	2415.94	1613.32	1622.01	1225.23	1424.81	1503.87	1447.88	1862.69	2503.65	2217.39	1949.83	2340.41	1564.08	1590.17	637.362	1145.16	1526.79	674.661	729.202	2621.29	2879.45	1372.78	1136.16	2750.72	2109.85	1039.13	2100.8	1246.24	2072.58	1232.53	2590.2	2023.52	2125.54	2320.53	1617.33	1747.37	2428.78	2756.33	1107.65	1216.73	2895.72	2544.54	2301.9
201223_s_at	500.886	314.213	671.446	193.118	472.805	879.643	990.684	698.878	1057.32	724.049	818.057	874.684	687.573	790.542	1103.62	1432.95	917.365	1200.6	849.367	798.873	876.341	984.04	1761.59	805.773	757.693	1286.17	1502.34	843.523	584.73	1739.82	1284	696.734	1222.93	846.404	991.015	881.209	1490.74	1154.86	967.588	1168.71	720.241	868.996	959.393	1604.76	523.321	706.946	1323.98	1245.24	1107.25
201224_s_at	617.201	626.298	501.003	593.884	593.844	647.504	448.408	522.576	536.432	540.699	640.023	521.82	420.102	459.806	947.839	627.099	397.957	564.059	321.825	607.722	317.461	318.069	259.96	351.448	377.397	289.131	452.027	444.521	320.498	454.568	238.373	407.411	205.703	240.8	277.186	352.613	321.388	300.995	348.919	290.211	308.29	318.532	254.063	289.699	374.261	278.411	165.251	287.032	320.668
201225_s_at	1591.34	1895.77	1931.43	1620.26	1858.84	2098.88	1679.99	1784.05	2042.29	2049.62	2340.59	1848.96	1327.45	1609	3153.89	1783.77	1308.72	2258.72	1813.1	2814.27	2053.84	1663.16	1214.87	1789.45	2080.55	1754.28	2202.06	2263.9	1983.65	1911.38	2241.51	2046.7	2022.01	2214.1	1659.67	1519.37	2250.03	2019.3	2244.29	1880.11	2062.73	1984.1	1854.4	1522.48	1842.89	1904.63	1679.71	2040.01	2313.08
201226_at	2101.37	1314.49	1648.6	1681.1	1692.03	2821.24	2937.49	2426.21	2334.9	1234.2	1943.47	2134.41	1817.89	2730.95	970.982	1427.22	1362.17	1002.04	2003.07	2121.76	1080.01	2330.24	1367.05	2174.14	1519.48	1664.01	1221.61	1577.8	3446.33	4533.58	2016.91	1647.76	1651.56	2298.48	4182.94	2372.82	3939.23	1274.52	1624.12	1767.55	1026.74	1209.89	1385.23	2988.5	1403.33	1326.96	2024.05	1263.12	1471.42
201227_s_at	2380.69	1817.83	2350.87	2830.5	2279.2	2733.61	3411.52	2771.59	2307.76	1515.52	2236.65	1991.78	2559.42	2326.42	1675.06	1800.87	1675.26	2298.1	3178.51	2258.6	1761.18	2586.85	1163.58	2549.12	2062.8	2111.29	1795.66	2029.09	2409.09	4660.94	2591.68	2117.79	2161.37	2331	3670.63	2391.09	3701.41	1980.27	1968.48	2077.23	1830.46	1995.36	1928.14	3269.05	1798.91	1421.65	2365.97	1368.69	1407.69
201228_s_at	103.661	111.62	54.1894	187.554	150.949	125.152	99.8161	82.7304	125.557	172.778	141.454	232.983	131.274	212.755	144.989	85.6056	111.301	116.258	167.288	159.113	161.721	140.147	100.757	139.296	201.649	208.115	172.07	135.056	124.028	258.449	181.041	195.093	266.835	168.228	96.2692	187.957	123.913	142.532	219.584	134.435	126.092	105.487	188.927	171.071	111.766	122.035	128.308	136.364	127.042
201229_s_at	252.806	376.275	171.247	221.272	300.55	251.155	221.055	191.532	311.369	156.922	213.093	280.242	248.953	341.867	209.37	231.238	241.437	228.363	262.89	444.426	216.469	264.188	228.264	193.299	380.977	273.802	500.189	281.002	217.125	630.23	483.36	284.116	623.5	340.358	244.231	308.924	361.557	328.345	505.127	313.213	262.48	291.442	375.393	255.862	194.159	374.368	302.703	277.716	309.705
201230_s_at	508.435	813.036	569.859	683.823	614.077	643.017	460.297	600.117	362.548	479.654	402.693	390.861	383.586	456.052	376.322	405.183	489.537	404.334	435.093	530.477	362.043	444.047	279.585	318.496	433.753	478.406	538.231	417.525	256.005	716.607	511.903	548.255	550.555	374.843	314.311	516.657	406.262	453.102	615.278	497.8	466.714	395.554	354.684	268.048	408.18	462.485	446.412	347.401	411.825
201231_s_at	4462.29	6491.79	8470.64	7789.28	4883.59	13181.8	7269.33	6123.35	9797.18	11518.6	9769.53	6083.47	5293.59	6228.36	13999.9	13414.4	9210.17	10502	9925.78	14580	6771.36	6149.97	14581.7	9715.48	12255.2	8211.58	8761.25	8020.4	12855.7	9474.8	9425.38	10030	7894.61	8086.89	14483	3128.42	14384	11857.1	9176.83	9731.92	9497.18	7730.41	8512.83	8104.87	10641.9	15970.5	11544	9000.6	11463.7
201232_s_at	781.895	1219.54	838.425	966.947	1097.52	1440.37	1535.6	1756.11	1028.24	743.506	817.099	681.886	650.821	885.363	834.194	1318.89	685.806	1189.55	1374.54	777.471	935.568	963.836	1203.94	1099.32	1152.67	1002.21	734.283	823.543	934.718	1113.44	852.049	995.706	1016.32	1123.08	1957.59	771.147	1258.14	718.169	945.437	1076.17	1088.81	847.818	695.073	834.286	1062.72	1058.45	907.6	899.937	763.674
201233_at	381.204	394.443	279.418	265.037	372.647	460.332	333.016	419.186	333.631	268.628	217.931	240.934	289.774	312.352	329.063	427.174	262.619	336.284	447.503	226.237	279.038	258.388	488.011	295.453	419.555	225.938	222.413	227.321	211.945	371.996	227.921	317.411	320.077	364.627	538.201	229.129	300.202	243.535	244.742	302.799	319.695	292.23	271.35	286.316	299.439	286.88	324.259	278.996	219.852
201234_at	1043	1308.21	1338.79	1297.89	1592.35	1184.82	1538.05	1375.39	1353.29	966.733	1228.92	1285.82	1114.83	1400.41	1003.69	1235.88	1142.47	1113.15	1099.17	1310.4	1629.2	998.69	1319.57	1504.84	1952.82	1057.43	439.296	1382.55	1325.94	1542.5	1442.53	1583.06	1870.78	1155.2	1330.55	1553.42	1271.35	1161.31	1132.11	1711.74	1770.69	1396.94	1318.71	1202.28	1325.7	1341.44	1048.59	1436.84	1347.91
201235_s_at	1023.62	218.973	653.822	630.116	319.122	274.297	232.484	457.809	634.952	717.343	346.257	568.307	1082	523.276	478.292	660.535	600.107	449.121	403.192	474.096	170.065	271.448	114.384	115.382	139.645	483.822	165.203	282.68	248.918	147.903	241.198	280.713	158.403	243.719	133.709	187.879	64.2335	300.87	400.809	99.6979	375.891	680.479	371.467	293.083	479.882	344.04	562.204	784.198	411.607
201236_s_at	2545.95	1399.92	3428.58	3035.93	1304.95	1546.94	1138.55	1938.62	2637.4	2232.37	1069.03	2197.41	4222.93	1471	2151.44	2271.02	1086.56	1988.07	866.108	1911.12	1257.46	839.031	234.484	526.458	557.753	1942.56	312.14	770.396	1861.16	431.852	1286.06	1141.48	571.409	1369	773.661	1680.47	374.643	874.689	2046.77	640.804	868.815	2714.03	1568.36	1036.26	2342.46	1415.03	2077.25	2976.21	2246.18
201237_at	771.869	1069.11	895.542	1413.93	1461.05	745.528	1402.73	1373.78	1086.68	885.091	1023.5	786.955	877.883	865.264	615.543	1013.21	657.26	1005.37	893.81	977.358	1011.62	827.346	724.978	1965.38	843.844	1033.59	900.603	881.125	655.134	935.996	2114.44	1103.86	885.061	1032.98	1076.92	939.201	2342.18	801.939	1115.84	1227.97	1507.89	1227.03	1033.33	969.827	1066.98	686.321	1270.82	877.758	991.939
201238_s_at	1591.01	1715.7	1201.23	1734.78	2592.23	1624.36	2102.06	1731.46	2182.03	1950.09	2690.2	1706.7	1933.22	1528.68	1051.9	1922.99	1797.89	1779.85	2148.76	2194.29	2106.31	2711.25	2699.62	3666.59	2246.58	2234.1	2354.19	1816.77	2021.47	1989.43	3882.84	2107.81	2179.58	1975.62	2668.46	2321.53	3990.79	1491.86	2321.38	2205.95	2700.95	2152	2166.89	2517.5	2143.52	1902.31	2325.09	1770.92	2499.62
201239_s_at	3401.58	2202.73	2496.43	2695.97	2658.58	2769.22	2649.96	2546.62	3482.61	2633.02	3057.19	2663.69	3654.23	2902.35	2550.28	4787.62	3372.16	2289.43	3720.16	2813.54	3621.12	3099.49	2382.63	2500.7	2226.96	4257.18	1523.74	2312.5	3120.17	2279.07	2646.53	2146.25	2023.03	3308.68	3486.18	2503	2950.87	2997.25	2119.58	1864.23	1962.23	2180.53	2370.51	2633.83	3609.08	4472.23	2572.42	2555.24	1890.87
201240_s_at	6568.22	6350.14	5275.08	6632.37	5645.06	6014.24	6165.82	5981.73	5902.39	5817.86	6698.51	8217.57	9402.84	6045.37	5317.85	9458.04	7315.82	4516.86	6687.2	4068.61	7122.17	5399.42	5609.06	5108.75	6019.54	6660.5	3322.91	4276.81	5945.65	5998.14	4625.14	5639.54	4356.49	6458.41	6991.77	7350.34	7743.51	5500.6	3819.91	4576.14	4495.43	4843.38	4348.03	5054.19	4677.94	7748.76	5185.77	4968.96	4828.32
201241_at	1327.45	1544.2	1803.28	1621.86	1251.95	2104.82	1777.58	2212.92	1423.73	1655.42	2140.65	928.399	1976.08	1680.06	1854.41	4046.81	2664.99	1604.58	2110.67	1466.16	2330.17	2360.08	1990.2	2451.79	2281.4	2049.05	1331.33	2748.45	2612.79	2910.26	2056.97	1477.04	2959.53	1927.71	3121.46	1318.48	1906.12	2703.25	1615.8	1875.89	1360.13	1750.46	1579.22	2038.42	1694.62	1867.47	1603.93	1451.48	1527.51
201242_s_at	5030.53	9320.75	4168.8	7588.58	5813.23	11000.8	7897.9	3057.37	7226.14	7607.44	6426.93	4177.33	10925	6462.76	8950.42	2805.87	4927.3	6802.53	5798.17	12502.1	13139.8	8390.24	9894.32	3513.48	4855.43	8667.26	11077.6	6062	15891	986.824	1494.84	9371.8	5972.08	3483.9	2935.24	7976.96	1938.22	6161.9	4448.77	3809.24	2913.51	5398.61	4255.55	5403.98	10488.7	9880.15	8247.43	4325.98	8147.64
201243_s_at	6105.23	10703.1	5342.88	9660.38	7392.36	8995.21	6919.88	6485.84	6401.58	7647.18	5303.14	5188.36	9896.58	6071.98	7533.46	3219.07	5723.72	4969.76	4746.9	9474.45	8200.7	6888.47	11074.3	3909.35	5529.95	6914.35	8578.52	7026.67	10059	1674.72	2036.42	8653.47	5846.72	4047.4	3386.58	8986.87	3357.82	6882.57	5448.22	5248.9	4435.83	4672.16	3747.91	5647.36	7636.45	7714.25	7274.93	5205.15	7661.67
201244_s_at	1024.32	1089.29	1118.87	1388.8	1062.02	1509	1099.97	1053.95	1291.68	1254.42	1141.81	1017.35	726.317	1059.81	912.41	1118.3	1272.37	1250.31	1119.35	1566.03	1007.91	1063.6	948.938	688.439	839.979	997.662	1403.43	1172.96	1061.77	1286.02	1153.97	829.524	1519.82	1078.37	743.4	854.149	870.749	842.056	1118.24	1207.12	1247.53	844.336	1257.47	762.613	1048.06	1285.18	1158.04	913.545	1155.68
201245_s_at	750.742	897.402	809.33	808.126	826.685	991.737	929.627	922.534	1043.37	734.979	1024.49	739.377	852.8	766.324	612.125	1364.82	719.776	771.283	1080.46	703.867	663.602	1292.74	1055.49	1049.28	1028.16	826.235	646.715	533.432	1014.32	1547.83	843.461	921.058	942.669	928.248	1346.3	936.471	1866.72	1063.75	764.169	911.25	786.446	830.885	737.593	594.187	902.851	924.001	841.582	817.403	894.969
201246_s_at	91.0049	137.611	44.6768	163.831	187.355	188.547	136.153	122.353	116.191	98.59	186.178	94.7584	142.167	169.413	97.9303	266.211	79.2146	127.594	196.596	140.912	250.223	320.95	202.691	262.447	170.686	163.383	64.8098	111.001	97.6032	206.98	43.5653	157.808	173.434	88.0509	445.469	199.199	508.905	189.335	136.674	248.144	74.6945	263.675	108.588	130.746	128.857	184.657	188.484	175.379	229.199
201247_at	602.717	637.454	658.337	518.73	728.225	759.26	629.365	498.288	513.523	241.568	545.542	423.225	344.1	445.556	369.285	429.779	365.189	764.9	295.093	313	642.218	273.774	374.613	382.294	333.906	612.122	306.248	336.112	314.766	318.816	457.31	558.484	182.904	528.9	229.828	838.635	457.292	234.521	374.104	547.316	279.76	532.94	248.413	358.037	301.891	327.909	504.676	331.387	355.033
201248_s_at	466.349	513.423	475.857	714.07	416.387	557.289	455.666	365.329	383.193	296.923	448.707	515.001	388.148	526.627	366.748	331.787	422.147	407.676	280.801	284.621	440.902	289.258	292.748	239.213	351.196	355.922	325.855	269.195	328.031	315.773	272.312	432.88	394.853	395.678	221.522	558.106	367.758	225.893	299.552	303.696	318.235	386.005	279.069	253.622	369.935	343.549	364.035	244.407	211.618
201249_at	74.8857	109.379	146.603	144.378	188.234	122.872	83.4821	56.8232	76.4119	106.585	75.6441	182.91	92.3468	107.27	141.015	83.8892	203.96	123.737	86.0995	84.3581	86.4644	116.273	205.638	66.4403	148.564	62.9013	66.0291	98.1367	121.893	40.9515	57.3872	109.127	144.547	51.4487	61.9612	135.498	171.595	123.089	37.5127	61.5747	182.559	35.3465	27.9115	60.8694	113.053	75.2155	47.0777	64.0783	91.7675
201250_s_at	789.335	506.292	472.317	546.635	2271.33	482.624	369.705	231.253	467.097	369.861	580.952	623.938	472.359	330.792	1082.89	581.765	1929.66	971.843	484.904	718.345	425.797	1204.23	1779.43	492.679	1165.35	527.555	754.524	546.84	814.164	490.018	679.453	987.369	1083.64	562.135	894.251	823.556	1978.62	1749.5	495.231	562.263	813.289	310.613	683.899	883.206	1031.29	792.984	710.91	842.271	707.229
201251_at	3935.92	3181.94	4239.56	4303.79	7754.2	6020.77	4635.86	4236.88	5554.71	3259.52	6714.69	4215.98	5384.73	3835	5297.93	4428.33	6328.73	5182.67	4918.85	5701.97	3429.59	4841.33	6230.06	8210.03	5134.06	5313.5	3324.74	4535.75	6486.22	6780.95	7142.55	8822.11	4154.09	7963.68	11336.8	5576.73	8880.87	7522.93	4588.38	6446.69	5811.03	3234.07	5845.5	4561.35	4764.31	6009.04	6202.27	6644.17	4441.98
201252_at	488.637	448.72	427.143	527.815	521.851	799.279	770.02	622.741	792.473	735.555	621.29	518.756	820.502	995.92	756.989	530.202	841.913	453.311	1272.46	498.219	404.156	724.769	605.53	1154.18	1384.58	597.679	685.028	620.258	809.61	1231.06	666.403	870.973	561.796	1003.29	919.192	573.608	750.412	943.967	975.646	562.946	602.089	293.488	759.589	1189.88	715.875	595.685	614.215	462.924	453.962
201253_s_at	1830.18	1731.09	1974.38	2390.24	2592.16	3216.22	1645.97	2142.85	2212.33	981.776	1340.07	1210.3	1331.41	1462	916.883	1343.47	1637.88	1513.2	1495.68	1539.13	2210.5	1617.9	2654.42	1325.66	1996.68	1362.95	1254.71	2650.44	1678	1209.59	1595.07	1247.81	2036.5	1295.23	3270.3	1766.37	3178.16	1149.5	1076.42	1466.67	1606.08	1525.42	2500.66	1709.23	1498.42	1728.15	1577.54	2023.35	1620.09
201254_x_at	26393.1	20223.3	34889.8	26651.8	21504	18696	20614.8	21525.2	19701.2	18728.5	15325.6	23140.8	16284	20759.8	20078.1	34760.6	14424.4	24335	17826.8	24703	20834.2	29234.1	13808.5	14485.7	19359.5	23526.7	23986.7	18461.3	13821.9	27144.1	20583.6	19505.3	20075.5	17649	21164.3	22253.7	26643.8	13701.2	18631.5	17695.6	20145.8	20110.7	15728.9	18830.3	16378.1	14927.4	19611.6	20513.6	16339.8
201255_x_at	1927.46	1430.7	2008.81	2038.58	1437.9	2185.95	1738.09	1383.22	1855.33	2008.83	1511.69	1469.64	1261.98	1560.62	1401.62	2099.45	1766.57	1592.89	2754.98	1520.99	1375.18	989.525	1471.54	1500.3	2013.13	1256.2	1088.63	2013.5	2349.87	2959.39	1730.07	1336.48	2365.7	1901.29	2063.28	1501.86	1706.7	2819.57	1728.74	2033.79	1445.85	1277.16	1267.3	885.56	1207.5	1989.89	1038.73	1236.16	1804.54
201256_at	1810.13	2975.63	2728.65	2003.5	2048.14	2713.52	2336.92	2494.02	2506.56	2167.92	2136.66	2651.88	2694.82	2041.72	1801.09	6889.62	3786.32	2007.74	2399.81	2089.67	1993.62	2950.62	2336.23	2639.61	2612.11	2063.01	2691.12	4180.44	3253.83	4285.25	1896.52	2885.49	3686.92	2383.94	4247.48	2177.63	2284.54	2600.62	2735.67	2117.27	2211.58	1834.4	2140.57	2267.05	2191.05	1914.35	1876.19	2516.81	2313.13
201257_x_at	29522.2	25767.5	38241.7	34065.8	23114.6	24832.6	21455.8	26920.1	23845.7	21964.4	21918.5	27687.3	20540.6	25209.3	24394.7	33989.5	18535.9	26759.9	20091.8	30686.4	26248.6	30239.3	19776.7	19441.9	22269.1	26580.6	24151	22380.3	20596.9	32433.4	25130	22449.2	22872.7	21740.5	23760.4	20265.9	28349.7	22304	23770.2	23543.6	27443.2	25137.1	16063.5	21320.5	21031.9	15468.1	21591.5	20428	24633.8
201258_at	14946.4	9838.37	16554.4	14455.3	9373.08	10556.1	9749.71	10492.9	10025.8	7795.95	9080.14	9391.93	11268.9	9272.32	9177.48	11769.5	13800.7	10439.1	12905.6	16161.9	12080.1	22420.1	6984.25	10567.9	17939.9	14186.1	14722.4	8432.5	15474.6	19989.2	10478.9	7235.98	9158.51	11611.8	13332.5	10627.5	13293.2	9512.02	10659.5	7920.87	8256.93	9167.16	7631.61	10584.1	8549.15	8632.55	10321.1	8501.74	13874.9
201259_s_at	1344.8	1266.28	1451.31	1428.74	1896.3	2998.57	1465.74	1049.61	1941.07	2737.47	2322.12	1184.41	1937.09	1658.92	739.394	2912.85	1250.1	1194.37	1581.65	5849.63	2066.53	2043.09	2831.96	2377.68	1644.25	1621.48	1988.4	1410.61	1397.04	1460.87	1700.64	1558.38	1315.41	2115.2	877.191	2222.4	1228.01	1066.88	1747.93	1995.14	1406.58	2319.8	1998.23	1841.29	3013.23	1563.38	1467.35	2063.39	1626.13
201260_s_at	1230.71	963.873	866.368	626.7	1081.08	2072.76	1326.43	701.565	1443.24	1834.42	1367.71	960.065	1479.76	829.955	762.589	1890.09	1225.54	1421.08	982.683	3329.97	2229.91	1862.07	1586.31	1832.89	1057.17	1292.37	1703.9	1091.15	1234.92	1163.68	1474.94	1151.98	1131.7	1507.46	604.3	1368.98	1453.07	848.474	1014.59	1368.79	1307.9	1732.62	1348.97	1510.21	1870.78	1306.86	1307.1	1304.16	1363.63
201261_x_at	1252.42	1630.25	1205.51	1210.03	4094.37	868.747	1845.32	835.955	440.057	1060.12	918.191	1204.15	1567.16	1761.13	744.385	664.995	1630.3	2931.82	404.674	288.234	1190.26	879.389	799.306	1223.69	6904.58	2674.3	714.767	2895.11	1684	2221.42	1401.92	3411.27	732.444	1493.18	578.008	838.003	376.934	2728.89	2533.87	3848.68	4782.63	3056.77	2469.03	1927.29	2476.32	1822.01	1758.74	2694.41	1839.88
201262_s_at	356.076	456.536	405.279	189.329	783.188	327.823	429.15	206.271	165.264	706.203	115.938	473.714	576.714	686.679	171.428	102.44	1216.11	498.5	159.506	20.855	276.558	238.178	53.6295	355.4	1166.27	653.319	106.24	493.844	223.639	267.091	405.199	1079.4	256.157	229.177	173.767	238.94	47.7246	1567.01	572.751	1549.23	681.421	837.735	706.281	324.274	899.827	567.588	282.616	1105.52	344.264
201263_at	1381.98	800.01	630.028	524.159	750.049	657.585	716.517	676.419	653.802	1160.89	1394.36	764.219	1842.08	768.665	1622.45	2935.33	1190.29	965.888	1320.27	771.24	652.391	2533.35	1601.59	855.095	1470.76	953.776	883.099	1812.82	587.247	1801.6	966.405	1055.29	1587.38	1152.97	1892.06	1004.52	1698.12	1045.44	1067.46	1137.61	948.998	691.191	1040.87	1740.33	884.602	1304.67	955.623	1549.19	618.58
201264_at	1660.89	847.793	937.378	1281.2	1050.28	549.793	1324.68	954.476	1427.45	1161.82	929.636	1223.88	1114.18	1106.42	1209.32	1563.31	1100.57	1326.51	1382.21	1406.18	1732.93	1836.67	2756.72	1662.4	1129.92	1750.15	549.453	1473.79	1545.08	1097.01	1665.34	1587.92	1144.3	1552.82	1215.58	1316.36	1237.75	1847.82	1567.16	1466.84	1275.66	1724.44	1406.23	1198.34	1509.46	960.108	1378.98	1150.46	1172.38
201265_at	226.815	144.069	108.729	44.4299	137.44	50.2972	72.4639	106.873	86.7432	140.935	159.658	178.716	138.167	128.846	97.7258	147.853	112.608	54.6739	103.889	117.02	125.332	45.1603	109.832	92.8211	145.132	94.8784	49.7835	88.222	95.8767	107.066	20.6511	123.469	86.2051	63.8951	56.9707	133.081	103.487	73.4684	85.6789	56.0175	67.7435	64.6527	101.121	95.4478	17.6821	69.7559	79.2186	64.5007	90.004
201266_at	2982.33	1033.68	1703.07	1657.96	1695.3	5872.65	1580.57	1671.73	1851.49	1100.5	3059.91	1645.01	3900.97	3131.75	1544.94	2055.93	8099.33	5997.13	2927.8	999.656	996.972	2362.16	5934.9	1582.85	1218.42	1420.26	1328.83	673.701	8083.28	2082.66	4553.89	2714.43	2249.5	2104.05	12166.9	1632.22	6336.66	9301.02	1929.17	7878.78	1687	1223.57	2371.7	10160.1	2230.41	2403.37	2152.7	952.69	1800.78
201267_s_at	557.501	650.261	551.458	288.133	599.628	978.012	887.952	663.112	974.914	954.987	495.301	549.281	547.013	700.026	798.146	1027.55	545.73	705.441	658.144	1134.15	662.732	647.473	1488.01	783.516	955.934	714.85	405.834	657.184	671.985	802.546	987.637	799.358	1036.2	785.844	1604.31	913.465	900.812	1071.22	812.01	911.19	592.669	639.618	811.05	825.165	933.304	640.56	676.489	713.818	650.292
201268_at	4905.44	4338.61	9620.28	4738.09	3666.37	4452.87	6163.27	4537.19	6435.76	3789.11	5760.7	4416.73	4531.04	5609.69	2854.1	6312.1	4597.56	5918.33	6547.96	4379.13	2769.95	8267.39	4111.54	7547.21	5745.64	7415.5	5748.09	5681.42	6572.97	11776.3	7097.16	5854.36	7118.22	3987.56	12376.6	6685.65	8761.81	8191.61	7101.02	6383.9	5532.54	4349.08	4751.14	5532.24	4944.57	5851.93	6366.93	4831.53	5330.78
201269_s_at	119.417	125.428	36.2912	117.66	125.976	27.6596	55.5074	154.884	95.2246	69.1211	79.6566	142.936	116.374	75.5199	192.365	248.491	165.687	83.7396	73.3731	102.679	77.0424	101.806	92.9687	35.3793	97.9092	42.7934	29.5757	89.3405	116.482	46.9069	127.01	104.254	154.813	47.682	35.5372	102.609	108.595	68.6031	114.909	123.838	88.8629	110.338	45.4976	77.8518	111.466	73.3946	84.2563	65.4028	111.754
201270_x_at	856.329	1334.5	784.646	806.97	875.083	1018.8	867.513	1060.47	871.868	794.021	694.092	928.028	735.247	923.183	2097.13	915.156	736.784	897.097	542.464	1968.88	1123.68	902.785	935.152	738.151	832.94	727.812	918.483	891.935	622.254	650.786	819.62	800.374	991.967	681.329	1002.5	698.989	1459.56	592.513	785.478	1062.05	773.824	868.683	882.086	1010	1104.74	929.818	1162.74	809.458	1260.08
201271_s_at	764.144	1110.4	792.85	896.71	796.297	883.671	1211.07	1334.39	758.521	1319.96	491.862	859.802	604.787	700.786	874.835	874.691	656.789	516.138	906.323	544.139	801.595	689.01	637.751	1135.03	1005.65	543.404	684.577	726.554	655.163	991.916	806.566	818.27	852.571	761.32	1730.38	729.449	1058.59	980.62	660.791	908.843	753.941	952.056	741.238	1141.46	724.407	738.789	628.971	637.526	720.898
201272_at	1947.79	1892.85	1397.31	2549.7	1694.59	1004.43	866.977	2196.57	1075.84	1220.25	2150.24	3376.91	1730.02	3503.51	1052.95	315.389	5943.39	1488.53	2557.39	2491.23	994.437	3033.39	3806.81	3574.73	1741.21	1666.62	851.504	2986.42	7815.13	2620.22	2121.53	2527.56	615.873	1833.62	2696.02	859.47	2697.08	938.621	1252.76	2210.99	2245.86	3280.92	2267.68	7396.64	1983.23	1906.48	1145.58	1837.86	3983.05
201273_s_at	4539.52	6128.88	4271.71	4474.2	3981.38	5739.9	5756.13	5778.19	4827.27	6053.37	5075.17	5027.37	6916.64	3794.36	7402.23	4683.78	4189.89	4547.76	5633.54	5934.54	5141.17	4442.85	6442.4	4519.97	7140.47	5684.86	6693.19	3938.3	5882	4588.74	3188.51	3526.33	5286.06	3721.95	5686.47	5987.87	5054.83	4984.19	5145.19	3354.22	4220.52	4537.14	4261.05	5028.46	3785.07	4798.44	5706	5220.23	4278.97
201274_at	1235.28	1147.44	1539.09	969.501	1620.18	2047.63	1508.97	1363.85	1357.78	2017.86	1901.04	1466.38	1824.15	2527.39	1519.87	2137.6	2143.24	1070.33	2713.17	805.873	699.802	2208.49	2197.16	2427.89	1619.21	2437.7	2018.97	1316.89	3181.48	1576.3	2026.71	2560.16	1733.9	2268.64	3190.57	1903.77	1972.7	2021.68	2042.28	1984.14	1594.37	1227.76	1611.4	3299.72	1347.8	1171.49	1811.66	907.878	1335.25
201275_at	1128.9	1034.2	1840.58	1311.22	735.698	1336.49	1279.58	1092.82	763.98	904.572	748.558	867.205	955.073	1258.45	1635.49	1145.59	1868.15	1058.62	1704.56	1028.98	1828.98	1457.37	1942.82	752.388	965.506	1251.67	4582.16	1430.02	3467.49	1263.62	909.927	864.315	1830.09	1575.42	1465	2312.97	1299.98	1367.68	1039.1	1072.89	1070.82	812.601	554.578	1673.33	1368.2	1366.58	2207.18	1342.11	860.329
201276_at	798.25	2394.79	855.219	606.394	789.881	711.537	985.476	690.27	996.915	706.703	847.222	790.6	1016.14	962.099	704.533	776.093	956.187	1024.03	658.109	877.009	870.66	856.28	856.506	885.281	736.658	999.519	1004.06	1393.96	757.444	716.034	1038.6	996.615	922.779	842.118	684.345	1165.65	1242.69	750.176	943.668	708.516	506.232	723.169	780.424	811.806	1147.5	1056.92	747.015	1022.06	1277.55
201277_s_at	1951.68	2968.25	2281.9	2419.44	1749.13	2393.45	2320.52	1745.72	4694.34	2341.51	1890.91	2329.87	1892.93	2331.35	2632.62	4225.37	2029.31	2565.29	3552.58	4543.38	1866.04	6031.51	3236.45	3904.04	3546.27	3276.4	3440.69	3085.91	2972.1	5279.29	2769.01	3252.63	3457.33	3177.86	2799.27	3753.55	4990.48	4438.66	3471.69	3380.48	3573.28	2762.52	3355.9	4681.21	2825.84	2275.31	3900.93	4125.94	2536.39
201278_at	654.696	984.093	681.062	957.532	738.191	374.144	514.861	1119.52	579.352	754.741	943.888	1171.04	536.017	823.907	530.306	283.712	548.996	838.483	467.559	351.589	684.48	1263.85	575.809	792.524	1009.8	892.828	333.223	658.095	605.995	522.441	1113.63	948.271	355.193	932.497	510.053	694.206	364.33	559.604	735.246	877.975	1589.18	1098.06	1127.88	944.157	1155.95	1067.47	795.655	1282.05	619.207
201279_s_at	973.656	1312.34	923.643	1327.71	1678.36	495.981	640.738	1119.03	691.515	1045.83	1579.25	2039.35	816.117	1482.93	660.419	392.896	642.265	1077.34	526.294	396.48	802.867	1920.6	981.897	1324.35	1522.32	1051.37	524.185	1182.93	696.318	592.602	1335.58	1345.09	446.733	1220.54	690.683	826.068	429.108	594.395	1134.48	1114.17	1315.58	1074.96	2164.36	1437.35	1423.85	1550.71	983.93	2140.46	822.831
201280_s_at	697.189	1428.68	854.69	1133.16	702.897	251.107	517.23	1181.02	597.22	752.635	910.128	1022.04	418.989	1050.8	524.058	202.866	360.827	1104.61	303.191	320.001	774.87	1110.68	442.501	932.715	913.511	1060.85	230.694	452.144	407.347	209.2	949.191	964.351	207.758	946.709	328.968	581.904	122.272	313.262	677.35	693.779	1424.7	1119.75	1189.42	839.219	973.92	971.356	880.653	1266.09	652.917
201281_at	937.782	1081.75	778.194	1153.1	1134.31	1344.59	1236.82	1258.05	1161.35	1382.36	660.527	1138.43	1302.42	1058.72	1011.44	1601.08	1362.4	799.485	1688.57	670.779	669.201	1402.35	1007.03	2114.3	1124.06	894.573	681.828	905.357	1497.64	1478.45	975.552	1353.8	1253.06	1172.35	2718.29	878.303	1397.93	1934.14	1164.22	1249.24	1000.26	836.224	953.772	1705.74	996.302	1008.74	893.817	852.488	849.566
201282_at	487.531	815.355	394.415	721.412	566.544	704.629	623.066	833.447	677.509	534.731	756.901	668.486	500.771	482.837	1118.49	914.804	778.919	430.983	370.074	882.081	741.234	608.546	695.625	453.893	553.323	361.463	411.127	364.082	706.352	339.677	660.609	652.037	1119.25	758.289	517.31	403.641	411.629	489.929	387.69	743.654	388.332	452.34	465.906	550.239	702.834	1084.88	668.521	393.064	492.623
201283_s_at	163.817	110.822	95.3783	50.6762	325.279	96.5975	102.753	109.027	84.9023	72.1251	93.8554	19.2724	28.6153	8.85068	51.267	67.6202	46.894	89.8708	64.9154	75.9177	53.2586	95.8889	67.5763	69.3039	77.067	111.793	174.676	56.3394	91.9417	6.88099	67.0942	157.262	86.3182	91.0965	76.7937	424.503	45.255	25.7809	93.6361	115.095	81.8522	64.6558	62.9801	53.8984	65.5563	79.2871	28.3762	59.7167	119.117
201284_s_at	624.659	670.059	716.338	535.495	637.498	966.928	537.067	448.068	631.026	386.386	484.145	374.986	337.222	821.286	262.135	408.197	436.638	326.287	516.719	628.341	394.062	1216.94	599.689	402.609	593.677	492.612	253.735	395.319	461.912	873.726	702.174	542.533	904.624	472.47	666.003	398.003	318.88	578.838	540.713	736.758	417.448	589.53	683.254	445.578	508.179	527.553	537.489	501.791	518.702
201285_at	2041.51	1833.87	3169.04	1769.62	2279.04	2085.4	2161.5	2296.47	2151.39	2453.4	2241.94	1603.81	1787.52	1529.84	1013.83	2142.24	1982.57	2416.58	1463.98	5052.46	1982.43	2473.69	1244.1	1652.95	1970.17	1712.13	2409.52	2572.15	1830.04	1356.08	3019.08	1603.5	1698.93	1832.54	1975.13	2395.96	3094.53	1318.86	2072.42	2574.53	2751.17	2403.97	2156.04	1528.47	2466.27	2356.61	2230.07	2368.15	2231.24
201286_at	1483.5	3505.61	1973.92	2776.38	3848.11	4182.7	6914.4	5424.99	1388.98	1265.74	4882.81	1348.29	1599.25	696.896	1832.55	2577.41	1488.57	2967.52	289.189	2785.86	2149.33	754.813	1088.08	1175.36	2536.7	1254.31	648.641	3265.4	1395.31	1313.35	792.923	1363.37	6786.57	2956.61	1826.89	2304.03	3037.63	1502.19	2303.71	4606.14	2416.97	3906.28	3076.48	2522.52	2557.35	3913.93	3469.27	1988.78	6421.43
201287_s_at	3082	3853.76	2416.7	3246.49	4642.93	4047.3	6610.67	5721.84	3328.66	3063.39	8235.86	3432.78	3231.89	2063.18	3419.05	3112.55	2833.73	5103.29	993.307	4871.9	3559.31	1830.35	2379.71	2155.76	4474.87	2321.41	1525.17	4107.97	2403.78	769.142	1538.75	1497.5	7545.15	4805.46	3595.81	2665.43	4678.07	2452.7	2870.45	4650.44	2975.08	4342.94	4395.07	4637.31	4935.29	6833.25	5321.14	3196.57	6621.98
201288_at	6351.19	4757.07	6698.79	5392.82	2657.05	5288.81	3410.24	4571.16	2607.15	5984.77	6234.29	7251.25	3570.57	5152.28	4307.42	2136.65	2390.85	4655.08	4280.35	9245.5	7162.56	2420.61	2197.57	5350.1	2717.09	4293.1	2472.25	3954.13	3339.69	3204.77	6970.96	4496.37	3021.9	4888.13	1506.56	4206.42	4167.31	2120.52	6581.25	5042.61	4602.62	5668.73	5407.36	4909.29	5648.92	4382.06	4970.12	4991.84	4543.69
201289_at	2486.75	2585.79	1584	4150.25	1083.88	832.108	4346.68	3553.19	4253.55	5441.22	1644.21	919.942	2978.23	1338.63	1213.05	1034.41	4219	3735.99	1257.9	1531.79	2331.95	840.872	1218.23	3577.16	4959.15	4012.48	659.1	4553.49	587.4	3220.61	1261.94	1858.5	793.475	3892.97	453.231	439.568	1821.61	3106.01	3955.53	1184.6	6918.84	4493.09	3518.02	2946.02	3369.11	2327.9	4495.76	5284.01	5159.59
201290_at	3457.41	3342.37	4227.18	4648.77	3486.25	4472.1	5372.72	5116.55	4801.52	3401.74	5893.99	3727.11	5335.02	3422.18	3717.49	4137.87	3123.99	3548.85	3825.69	5078.01	5012.65	3849.64	5074.46	4424.1	5420.85	3399.19	2484.69	3561.64	4066.97	4373.9	3042.83	4138.47	3541.6	4038.54	6604.78	4216	2857.45	3998.87	3499.56	4273.03	4037.1	4121.43	3229.18	2791.51	3512.41	4066.05	3695.74	3838.38	3630.93
201291_s_at	124.533	157.491	101.289	45.4171	93.0207	84.65	422.031	144.585	111.694	154.216	155.555	308.074	372.89	425.514	1893.41	871.128	475.255	163.162	1220.96	51.5751	134.878	249.774	2847.32	873.475	417.521	195.321	677.792	177.111	275.539	1107.88	567.017	486.86	1645.16	356.508	874.532	93.6101	1032.44	1133.85	674.56	369.736	67.3782	133.679	385.133	459.66	131.341	207.13	653.991	212.705	195.133
201292_at	248.718	391.04	180.736	213.978	178.891	181.487	652.991	329.712	210.803	360.6	516.733	572.045	693.031	665.056	2554.18	1189.47	785.165	354.623	1987.67	158.708	196.725	737.627	4349.47	1323.74	711.62	395.212	1099.38	370.502	586.078	1748.23	1182.29	619.71	2766.29	530.509	1321.48	200.905	2137.99	1629.38	1074.41	502.552	139.451	248.822	607.433	786.075	273.174	423.042	819.29	328.001	294.238
201293_x_at	20530.7	20733.7	19930.2	21475.9	19771.2	21882.2	15246.8	20808.7	20873.7	20083.3	19276.5	22744.5	18558.9	23610.5	32198.9	32998	27157.6	18734.7	20635.7	25444.5	17067.3	27687.4	22903.4	22136.5	25391.8	18075.3	22083.1	23370.1	24105.3	24553.2	21450.3	24994.8	25378.6	20672.3	28794.8	22050.1	35646.8	21109.4	23619.4	26565.2	17472	20249.5	16071.5	23554.7	20721.8	23895.3	23926.4	18179.5	19734.7
201294_s_at	971.736	1586.74	531.773	805.377	532.77	585.817	688.279	532.963	862.918	352.077	1354.61	684.137	860.922	474.225	1078.54	607.441	1445.75	957.071	716.967	420.026	1414.67	532.819	1243.01	360.446	617.967	484.425	1926.41	1535.43	581.865	287.572	482.385	441.491	423.335	631.4	141.859	413.588	245.03	628.834	1540.87	1564.36	433.111	852.809	752.64	370.222	748.163	1685.96	1258.86	1274.56	991.43
201295_s_at	354.91	414.587	249.672	205.725	83.9383	243.69	240.117	152.787	402.611	205.661	860.01	254.407	480.571	354.733	386.908	160.861	930.078	329.839	263.783	152.699	758.731	171.174	878.777	190.842	213.966	336.458	1305.75	481.396	396.279	126.47	335.248	137.454	307.897	363.76	87.2037	185.344	74.6593	475.339	1107.93	836.64	341.938	671.334	496.923	174.756	748.811	1338.76	1072.62	1007.24	704.873
201296_s_at	3025.37	3526.84	2647.79	4560.95	1658.28	2348.5	5180.17	4137.36	3097.25	2427.39	4113.29	3234.06	3807.69	2263.69	4050.86	2288.21	5225.38	3447.21	2115.29	1823.71	4656.51	2381.69	3247.72	2349.09	3138.18	2540.7	6154.4	4681.08	4476.83	2740.54	3065.65	3333.78	3397.56	3020.68	1782.56	2872.05	3153.93	3602.41	4831.14	4944.94	3107.49	3465.01	2542.34	2084.95	2678.61	4912.58	5965.32	3906.41	4409.53
201297_s_at	145.577	132.238	188.43	79.5352	196.774	177.675	130.63	201.636	118.972	132.153	315.003	228.63	147.973	238.145	143.961	136.773	154.864	207.849	260.577	121.231	202.566	220.09	200.125	311.172	226.662	230.204	298.694	224.898	280.602	218.761	308.568	137.314	240.459	157.35	141.333	159.513	142.222	103.094	197.414	120.992	170.247	157.787	217.425	274.115	211.868	180.181	160.528	182.68	172.349
201298_s_at	953.699	781.829	624.456	461.412	970.657	688.997	598.126	755.012	621.343	469.847	1279.23	888.517	619.05	1769.17	636.483	929.171	672.273	761.516	1240.07	653.32	626.57	1059.49	838.089	1284.68	665.73	836.593	1179.85	843.314	1349.66	1150.29	1711.16	723.818	1342.54	1263.01	940.47	1101.4	1049.3	677.925	948.087	741.315	698.662	576.459	987.832	1589.02	972.481	624.018	732.541	787.768	717.916
201299_s_at	562.07	451.071	368.122	200.483	463.527	183.502	294.835	302.752	227.028	307.028	468.941	453.239	358.216	460.531	237.899	449.545	319.418	249.015	248.356	119.28	231.954	200.478	230.976	313.593	224.809	246.579	288.527	285.174	192.547	181.821	181.424	265.202	259.798	166.999	105.895	173.322	229.299	230.484	235.903	189.211	157.385	264.766	264.913	212.504	304.716	231.26	234.074	246.157	255.354
201300_s_at	1010.97	1181.94	1337.2	797.057	553.156	498.763	1359.4	929.728	2210.14	1278.5	2324.6	1867.46	891.97	1433.59	1037.96	224.851	1079.85	2207.95	1607.34	1609.53	2044.09	2026.88	2287.45	2114	1561.33	1892.02	2430.24	1842.84	543.428	1975.29	2114.8	1202.53	2604.58	2516.44	1851.25	1077.98	1108.06	886.029	1773.14	1472.27	2117.62	2746.79	2128.52	2464.9	2137.09	1835.75	2162.12	2136.9	1653.34
201301_s_at	1735.26	2898.11	2417.03	2682.19	5325.06	3771.71	1540.6	2088.07	1873.2	2280	4648.73	1976.5	2127.45	7959.13	1451.83	1900.84	1996.96	1573.85	4177.76	2069.38	3319.79	1781.34	1714.56	2746.08	1924.33	1877.42	1332.68	3302.28	5861.87	1545.7	2003.33	13054.4	1043.52	1522.41	1685.83	7049.62	1696.56	1759.62	1676.6	2070.77	2119.96	3571.74	3298.67	3010.22	6120.11	2645.69	2286.44	3240.92	2685.91
201302_at	1883.34	3415.41	3509.32	3003.26	5143.82	4045.37	1930.92	2362.54	1973.48	2114.13	5153.7	2094.52	1915.09	5566.62	1350.73	2030.56	1354.7	2241.11	3606.57	1535.2	4882.93	1750.09	1302.12	3108.42	1670.23	2463.74	1369	3606.95	4223.3	919.081	2109.4	9474.3	997.081	1438.42	1205.2	6446.63	1617.81	1289.21	1491.95	2271.06	2576.61	4472.31	3363.18	2091.79	6509.36	2483.3	2350.91	3209.24	3136.64
201303_at	1645.14	1648.98	1991.3	1251.79	1315.6	1789.29	1370.76	1996.13	1482.29	2271.2	2411.14	1678.87	2151.52	2632.22	2813.81	2147.79	5801.41	1503.6	1987.78	1907.23	1844.56	1956.48	3156.8	2986.32	1702.78	1860.84	2175.84	1984.6	4746.15	2335.18	2101.14	2030.8	3132.73	2571.71	4309.23	776.469	3231.05	5279.26	2703.95	3909.12	2353.35	1529.49	1561.52	2980.1	1744.65	1883.88	2715.82	1839.06	2293.41
201304_at	564.352	1031.74	415.332	583.024	620.457	575.552	391.336	608.25	1283.54	1031.08	1114.94	851.829	1035.99	555.459	840.772	853.563	1253.5	715.204	992.156	1678.95	1861.34	924.509	1298.46	990.943	1388.32	1488.44	1195.15	986.522	806.639	1281.55	875.834	520.662	655.69	858.863	1243.77	1043.01	1114.01	782.43	850.732	923.536	1005.99	1595.9	926.702	800.554	1015.31	690.164	1014.8	928.473	721.289
201305_x_at	1384.91	1080.45	1545.3	1486.23	1208.49	1678.19	1851.72	1872.13	1000.64	1008.09	1258.99	1192.99	646.398	1319.13	1977.22	1727.82	949.059	1666.92	1672.25	1435.96	1646.25	1472.53	1542.22	1329.35	1326.53	1747.27	1970	911.625	787.755	2875.26	1708.36	1164.62	1363.77	1473.86	1483.23	1365.75	2334.7	1472.91	1458.62	1267.03	1414.84	1424.21	1621.3	1448.59	1127.62	706.543	2190.71	1175.85	1251.34
201306_s_at	4965.03	3852.13	5232.54	5724.32	4500.88	5970.86	5634.03	5759.38	4299.79	3429.71	4535.67	4822.36	2999.68	5274.23	6189.04	7297.02	4467.9	5633.09	5836.49	5883.75	6381.35	6629.41	5357.35	4327.52	5465.81	6007.44	5892.22	3498.92	3432.88	10189.8	6400.64	4895.27	5320.59	4861.21	4605.71	5461.89	9214.01	5314.12	5066.89	5284.97	4005.54	4544	4496.43	5959.96	3366.46	3083.86	6193.9	4176.86	4694.38
201307_at	1129.69	1242.74	931.074	1041.42	1599.79	963.022	1563.96	1620.63	1012.88	1579.43	1553.12	1418.89	1408.8	1635.46	1638.05	1029.47	1339.69	1578.96	818.074	1257.01	1737.93	1230.59	688.806	2002.89	2969.23	1483.64	978.373	2055.86	1574.8	1777.84	1729.84	1779.72	1314.73	1735.54	1058.7	1701.33	1509.69	1384.66	2027.98	1854.74	2229.79	1465.31	1386.86	2192.73	1777.64	1870.69	1637.73	2940.77	1455.16
201308_s_at	78.0216	64.9221	91.9777	8.64341	137.423	86.1086	160.612	84.4287	124.87	149.652	138.803	181.869	185.337	123.046	115.075	146.089	130.013	158.563	86.0561	117.277	172.957	106.72	96.6466	230.312	227.696	153.04	79.4775	228.166	70.1102	131.06	163.737	98.8326	73.9384	202.78	88.7997	98.149	90.1597	141.904	174.986	151.345	198.541	160.473	238.725	261.941	211.138	211.474	137.756	282.345	127.419
201309_x_at	438.045	387.663	304.87	194.773	635.401	249.549	219.807	218.152	191.735	409.264	441.344	345.226	521.014	404.555	446.048	353.816	375.713	315.326	285.464	408.177	558.37	366.913	185.774	388.951	1008.99	386.995	374.62	281.068	314.268	303.993	261.737	440.12	272.617	190.667	387.918	148.772	179.321	410.442	323.327	375.907	379.11	440.403	342.772	297.259	552.636	546.115	172.612	560.364	299.823
201310_s_at	2088.3	2195.54	2350.21	1600.44	3659.33	1732.2	1882.75	1844.4	1067.54	2396.23	1503.47	1827.41	2118.69	1924.93	3399.89	1257.09	2208.77	1516.27	1158.55	2218.21	3024.28	1524.91	986.68	2108.57	4913.77	1972.48	1613.47	2121.16	1697.4	2033.55	1341.86	2767.07	1532.19	1208.35	2377.61	1245.64	1125.33	2425.52	1955.02	2509.46	2823.64	2295.99	2644.21	1705.09	2886.27	2762.21	866.316	3437.38	1509.37
201311_s_at	1151.16	822.08	769.858	907.164	1094.76	691.237	690.749	651.515	858.731	638.08	824.184	861.673	826.523	825.771	599.042	236.469	731.703	823.654	861.911	1064.98	979.037	631.335	677.328	1137.6	924.238	880.787	736.903	592.922	528.987	635.928	986.781	632.184	457.519	912.53	154.419	566.431	851.449	379.109	1016.4	992.322	755.693	1283.72	935.561	778.814	1290.04	645.066	510.335	1137.24	812.413
201312_s_at	2757.93	3002.46	2188.49	2036.21	2786.94	2075.7	2646.8	2691.35	3209.26	2480.35	2970.7	3533.24	2742.72	2900.42	1968.59	529.303	2509.83	2606.84	2449.77	3066.07	3082.74	1696.51	2094.52	3288.66	3098.61	3080.87	1859.25	1918.54	1922.26	1861.81	3636.49	2719.76	1489.95	3030.49	666.35	2225.36	2166.64	1805.49	3197.77	3287.92	2733.85	3585.46	3493.39	2414.14	3388.93	2213.26	2625.76	3477.49	3492.62
201313_at	571.985	556.829	633.172	626.59	688.81	489.078	564.059	662.346	366.535	216.798	464.316	504.186	659.458	389.579	697.473	954.798	342.111	1387.59	268.542	297.403	336.108	182.552	601.659	792.779	1202.4	402.407	621.406	424.062	301.204	462.137	1418.81	679.248	674.443	429.422	551.925	376.783	1280.39	1666.35	664.03	544.456	825.913	330.805	943.945	337.432	594.343	814.477	1086.63	1363.41	493.463
201314_at	423.131	751.347	439.221	475.474	512.84	659.76	576.824	565.166	462.595	280.078	223.889	310.451	389.571	350.71	363.13	395.895	300.794	410.557	406.462	270.274	537.78	249.834	394.273	676.411	389.26	329.926	369.142	404.532	353.3	582.31	340.603	202.351	527.355	410.211	863.155	370.24	429.805	747.856	399.576	331.945	439.785	501.877	454.813	454.598	318.168	405.325	368.373	333.179	403.819
201315_x_at	6000.64	7120.94	9521.56	9421.77	10030.4	4313.51	13681.2	10380.5	7554.09	5823.69	4399.56	5690.91	6291.59	7780.29	9634.96	8134.45	5086.32	9224.61	12416.7	2548.87	7160.62	8069.16	3531.68	5003.83	12622.1	10070.1	2733.46	4132.11	8523.65	11887.8	7594.11	10580.7	5737.38	9047.54	4224.63	7067.58	12581.3	6832.43	6493.74	8830.71	6962.65	7465.63	13432.2	6362.11	8614.06	10428.5	12526.4	9691.65	7487.02
201316_at	351.271	419.455	347.952	395.624	419.525	456.312	358.281	426.847	216.795	319.908	218.163	383.082	400.955	402.504	674.198	484.65	272.312	374.357	268.894	492.715	401.299	369.918	429.41	449.62	224.727	410.096	365.529	287.545	291.861	197.514	305.748	340.577	286.71	333.241	461.565	269.606	310.811	215.577	406.059	325.157	200.924	350.87	319.705	257.529	342.165	531.536	363.938	289.145	206.755
201317_s_at	1307.41	1943	1386.04	588.154	1158.11	2133.35	1295.16	1449.84	2011.37	1718.33	1622.45	1007.25	1746.99	2432.67	3979.57	3729.1	2485.76	1514.92	2336	4517.6	1874.64	2717.09	2909.44	2639.59	2157.15	1795.19	1893.41	1709.01	1829.34	1644.45	2088.03	2074.71	3727.45	2660.53	5124.58	1352.29	3455.33	1851.43	2644.2	2487.38	1398.99	1958.69	2018.97	3291.05	2434.37	2999.05	2837.97	1686.27	1655.4
201318_s_at	4593.17	6154.94	4825.32	4998.87	9130.13	8552.74	4077.62	3894.39	4355.12	3789.95	6627.73	4117.86	5101.18	5404.39	3717.84	3027.21	5206.05	3734.97	5288.96	6332.52	5243.6	6683.48	4574.04	7340.03	5297.55	5370.94	4988.05	3985.32	6980.86	5387.38	5694.4	6297.86	5718.98	6201.01	2908.17	7064.06	5747.71	4547.9	4723.63	5953.75	6097.5	4762.66	4648.01	4759.3	4964.06	4929.59	6207.85	4654.49	6983.05
201319_at	1094.6	885.673	858.956	1157.89	727.348	695.102	444.653	662.876	1242.96	1524.92	1716.55	1393.27	1934.82	1689.83	1306	1203.34	1473.87	1548.29	1206.77	1783.45	1313.13	1723.24	986.796	1772.86	1337.13	1149.12	1113.15	1219.43	1104.24	1282.12	1196.12	1050.48	1411.19	1338.48	559.225	1335.83	822.505	1355.89	812.47	1181.78	997.702	1205.27	1102.87	1655.89	1162.35	1067.5	2134.91	1263.25	1262.6
201320_at	314.143	876.593	420.697	499.08	277.217	685.784	420.495	415.163	284.162	271.845	419.204	466.22	250.12	345.204	377.324	233.732	455.429	491.505	251.801	425.124	306.962	343.793	279.806	448.235	338.43	337.659	369.467	415.259	352.055	364.521	442.617	183.73	308.856	426.575	395.29	354.997	738.204	477.884	345.205	430.839	418.064	369.583	305.445	258.022	346.867	412.512	355.968	334.59	703.249
201321_s_at	270.441	635.383	482.926	319.707	311.145	577.347	343.147	365.085	357.315	338.307	280.055	253.935	238.308	254.581	343.044	409.838	437.66	401.78	334.448	321.918	244.921	251.699	208.961	333.005	158.134	280.61	322.748	459.264	333.242	313.433	498.577	239.01	359.057	346.202	409.741	378.255	729.111	517.134	279.379	411.6	245.91	319.416	403.399	274.677	260.166	333.017	370.838	336.879	555.687
201322_at	3723.13	10178.5	4844.13	3331.72	3441.52	6408.32	3039.72	3715.83	5417.25	3556.62	2972.78	4431.15	5172.95	5552.85	2577.92	6625.26	8704.83	3793.95	6558.58	4457.61	2470.18	9164.56	9786.71	4860.91	4595.77	6602.08	4978.9	3678.78	6311.07	5941.93	6655.24	5696.39	5382.78	5177.67	8754.72	4835	8242.01	6384.03	4721.66	3928.14	3312.61	3056.33	3998.75	4975.08	4255.51	3641.13	4358.85	5394.33	5524.4
201323_at	428.977	440.523	336.065	220.542	268.663	312.144	201.407	315.293	249.464	622.945	309.12	139.816	331.535	270.08	313.633	418.475	692.484	236.135	412.692	347.026	264.82	503.982	291.42	280.532	427.942	300.968	524.153	401.282	452.102	759.235	310.306	305.338	409.981	414.273	419.112	335.816	608.078	675.493	392.833	384.839	369.449	302.692	337.582	541.987	381.322	464.241	420.162	547.606	282.1
201324_at	505.92	685.389	514.573	1029.42	1387.98	588.859	869.89	949.176	698.418	1526.22	1184.87	506.958	1224.28	468.057	812.923	302.364	951.458	1062.6	416.556	536.541	604.036	505.475	1370.74	1116.57	1529.78	945.885	592.75	1563.9	461.757	2298.48	1085.41	901.297	702.533	945.933	128.345	857.118	617.158	1784.44	1447.53	1262.43	1588.01	1712.3	1610.75	826.024	1670.26	1026.48	935.003	1565.9	1972.63
201325_s_at	336.864	488.786	329.51	487.04	910.007	487.863	636.126	525.506	527.287	1482.36	757.205	304.153	989.843	484.68	560.808	275.342	647.26	659.028	253.296	334.132	478.574	240.744	921.168	788.902	1250.19	681.134	396.671	1433.04	301.913	1979.57	706.226	681.818	470.393	827.703	112.119	700.663	514.745	1594.77	1357.36	1214.85	1329.19	1553.11	1400.1	749.941	1368.77	886.542	568.666	1556.19	1573.84
201326_at	457.642	693.099	881.453	385.24	389.056	661.648	891.728	639.528	789.818	956.644	684.362	625.12	530.456	648.566	1752.78	1587.78	389.763	846.214	650.463	957.208	707.34	866.116	1435.68	1613.02	744.791	987.978	1191.9	568.409	695.803	897.515	557.429	614.195	1080.78	763.021	977.718	752.436	886.021	810.181	690.276	651.951	689.137	612.345	572.836	1101.32	1160.91	859.258	1604.74	663.505	534.993
201327_s_at	750.006	1259.86	869.578	709.451	557.435	925.025	1160.26	1058.29	1071.77	1564.58	849.434	797.665	842.764	1295.75	2619.14	2648.26	916.78	895.666	1072.82	1777.21	890.326	1502.39	2791.01	1742.51	1353.28	1126.89	1568.5	1012.9	793.085	1510.24	870.361	970.951	1899.3	1390.33	2042.78	855.863	1755.06	1792.53	1194.3	1073.21	903.941	1149.04	928.236	1453.89	1405.8	1663.56	1876.13	960.811	921.007
201328_at	894.918	905.151	1265.57	1251.24	1134.56	469.672	614.336	897.478	839.79	527.917	614.064	426.539	1288.28	414.088	2095.12	1888.16	786.607	548.005	286.073	717.826	4673.42	2421.67	3476.61	322.442	1234.23	1311.66	3317.84	575.466	1180.7	666.126	417.321	786.702	264.306	818.985	632.201	923.1	304.556	1130.83	395.148	645.642	407.443	1260.33	618.394	388.272	1195.36	526.132	792.269	1118.99	918.551
201329_s_at	1057.27	436.994	871.33	628.362	849.225	435.756	397.472	399.732	970.692	664.337	488.869	362.278	1674.03	456.838	1282.69	1481.98	982.269	603.305	456.716	989.558	2803.86	2441	3301.23	385.286	1599.53	965.384	2267.21	548.486	1176.65	663.718	459.377	603.676	230.51	626.928	1039.08	601.408	344.862	1314.46	431.006	586.508	344.369	979.346	689.684	461.135	1169.09	636.44	810.682	1271.74	1019.4
201330_at	926.239	870.11	976.593	831.563	709.355	1122.64	673.941	678.047	1093.78	873.695	919.475	882.572	732.461	799.66	1011.66	769.493	880.34	789.382	1213.14	1574.42	1052.8	1517.12	3285.26	1335.55	1157.87	874.741	866.411	826.537	965.917	1066.61	1112.16	1078.19	722.35	1111.48	925.015	1066.06	1994.95	1369.14	941.58	823.109	1008.22	693.266	1277.85	1293.3	675.626	734.456	1037.75	1495.53	915.845
201331_s_at	1953.25	3151.76	3081.54	3510.15	2204.82	2889.89	2839.51	2777.82	3807.54	1353.81	1983.04	2200.92	1485.61	1845.65	1195.03	958.982	1833.69	2502.9	1531.6	2060.5	1937.11	2813.24	1005.76	1953.09	1102.64	2947.42	910.85	2534.48	2492.21	1558.7	3215.26	2796.75	2307	2287.97	1788.28	2847.31	2909.93	2380.91	2254.48	1730.79	2531.73	2465.51	2633.14	1510.78	2823.37	1815.71	1638.66	2243.02	3529.79
201332_s_at	319.665	381.766	310.398	276.133	219.918	447.618	286.08	263.974	723.195	291.366	153.971	238.211	235.256	206.786	233.566	111.184	320.806	378.483	152.201	313.578	296.103	304.106	154.267	261.826	132.724	330.549	85.3626	399.611	240.018	266.734	393.237	289.334	432.702	170.046	251.003	404.969	255.025	164.88	344.437	318.015	198.411	430.05	272.57	215.087	260.379	345.599	169.796	257.351	665.835
201333_s_at	417.978	550.627	453.487	265.929	371.041	156.207	249.224	261.244	282.989	171.682	322.053	392.418	377.039	254.994	353.304	240.514	193.402	402.263	232.719	324.423	266.361	459.573	289.638	195.768	264.36	219.552	105.106	331.5	293.462	411.579	151.257	236.042	234.251	154.26	101.836	248.567	201.507	221.541	220.914	163.334	164.466	243.772	272.195	217.985	207.507	261.308	191.636	216.589	260.541
201334_s_at	2320.65	2780.52	2154.07	2306.54	2670.11	3081.28	1867.48	2073.26	1754.53	1953.59	1995.44	1410.27	2473.47	953.208	2146.04	911.758	1431.23	1695.03	961.188	1660.12	2022.45	1450.46	1912.54	1453.17	1908.25	1725.52	1278.48	2016.08	1307.4	2760.49	860.074	1827.59	631.393	1689.48	850.99	1698.39	1425.76	1475.95	2058.42	2059.01	1927.44	2098.97	2194.57	1709.55	1209.33	2504.8	1919.42	2020.66	2639.65
201335_s_at	117.49	167.861	76.3486	158.14	93.5594	154.415	68.6311	178.912	46.1357	84.8409	127.967	65.5365	124.353	44.7874	19.6731	113.739	87.4705	107.941	65.7207	161.545	140.73	98.7472	71.844	77.2913	68.0059	90.9825	29.4741	58.7866	59.3384	141.188	63.0445	86.9475	61.7904	72.9438	69.4827	117.975	49.3072	56.7975	72.2876	78.114	111.044	92.975	83.6122	65.2007	78.4556	131.248	67.1274	95.5763	93.6839
201336_at	1684.93	3068.82	2967	2686	4134.91	3129.07	1875.81	2176.61	4642.04	3186.67	3674.87	2891.84	2209.75	2353.17	2840.24	2702.17	2320.44	3387.12	2175.17	4466.53	3113.24	2260.09	1930.93	3420.65	3990.45	2385.5	2945.44	3110.94	2283.99	2821.95	3450.8	3799.66	2319.16	3182.32	2807.11	2753.37	3425.27	3160.31	3257.44	3814.16	4501.81	3054.82	3451.59	2867.54	3673.23	4528.49	2683.13	2449	4472.39
201337_s_at	548.842	803.449	555.503	420.789	1247.83	718.622	410.033	355.025	1101.49	1013.15	1180.03	734.236	666.449	654.631	539.315	853.62	979.617	616.613	559.49	1622.2	765.865	901.377	873.432	818.647	1077.7	605.542	1074.44	763.144	405.82	519.956	763.765	759.33	494.192	655.616	762.143	529.819	562.6	833.648	894.021	876.453	834.537	599.174	1231.67	626.948	1754.79	1291.4	679.898	977.209	1417.98
201338_x_at	3385.63	3114.81	3135.84	3844.47	3767.72	3138.31	2359.96	2769	1856.78	2752.15	4178.8	3387.46	3339.85	3156.09	2760.39	4159.73	3097.62	2141.21	3091.67	1803.81	1594.7	3734.83	2751.2	2229.69	2419.21	3019.32	1778.35	3674.56	3563.26	2869.57	2572.23	3776.73	2888.94	2575.47	6875.12	2227.56	4555.1	2003.07	2601.91	3537.36	2638.97	2399.26	2270.21	2794.11	2776.31	1817.82	2996.39	2582.75	2528.58
201339_s_at	1282.73	2728.21	2018.72	1324.6	2265.31	3505.14	1791.7	1883.52	2234.38	2144.23	3986.62	1566.43	1663.12	1483.74	1816.3	1304.64	1851.5	1636.64	1373.72	4919.35	4164.99	1643.61	2291.78	1362.45	2170.21	1867.76	3206.53	1999.64	2211.63	1156.33	1458.36	1722.34	1544.93	1805.06	1714.75	2785.99	1523.52	1118.33	1988.07	2331.31	1794.76	2064.26	2221.59	2052.98	2589.87	2705.78	2214.6	2237.48	1767.32
201340_s_at	510.052	430.137	461.817	481.114	563.743	668.796	604.532	426.971	239.143	497.405	508.375	199.649	767.992	407.766	945.279	251.193	287.716	491.426	127.641	754.306	529.114	413.202	223.158	610.773	392.111	233.842	316.922	305.83	407.344	182.363	263.625	682.221	162.384	139.022	125.287	691.677	177.416	338.32	418.515	636.365	200.55	514.347	478.459	222.115	598.66	407.538	478.106	469.866	311.032
201341_at	1766.66	918.257	978.58	1414.3	2340.86	3332.76	3067.11	2573.96	666.328	2347.59	2733.58	1447.19	2898.87	1844.7	2760.25	1655.51	1440.56	1792.43	379.162	2099.52	1848.35	1474.29	938.628	2168.73	1628.82	1426.24	1193.31	1983.94	1889.61	1032.87	1263.38	3718.59	620.197	1402.83	890.958	4178.79	907.113	2220.53	2490.31	3074.89	2012.86	2961.22	2138.35	1436.16	3403.94	2631.49	2184.58	2332.53	1941.61
201342_at	1018.05	885.303	922.319	744.941	709.851	900.663	865.681	883.639	910.877	1202.33	802.857	815.738	1006.84	1226.19	763.941	1238.78	829.346	676.528	1194.3	933.386	690.15	645.977	716.588	1339.32	981.291	723.767	645.605	682.189	1347.77	2178.44	908.663	902.821	1408.56	1016.73	2422.77	708.519	1403.22	2335.95	910.455	790.684	880.176	736.876	738.545	1376.04	739.537	1026.58	909.462	685.45	679.914
201343_at	1176.83	1096.26	1241.9	1470.22	863.339	1409.97	1320.56	1260.79	1505.12	968.859	858.742	879.106	966.411	876.547	1166.92	1506.36	741.673	1175.5	1352.99	1988.65	1000.22	1241.49	866.362	1747.31	1093.83	1350.57	2043.75	1136.12	1465.83	1413.96	1512.59	1246.54	1479.17	1324.37	1178.82	1063.09	1308.74	1309.86	1238.84	1128.71	1791.71	1223.22	1373.32	1758.78	1197.62	1201.94	1469.84	1484.39	1237.18
201344_at	233.913	216.762	226.545	284.638	280.589	134.491	129.904	152.392	218.724	159.884	163.806	154.456	142.658	132.042	147.09	195.704	121.534	110.753	99.5282	214.201	102.301	145.19	79.3928	236.035	169.817	166.498	378.847	114.968	200.201	110.961	131.393	184.531	151.688	116.009	121.736	115.605	141.052	155.614	126.31	94.3702	211.463	182.464	145.447	103.942	124.646	114.05	169.919	240.799	92.9958
201345_s_at	1407.46	1074.38	1359.99	1784.57	1315.35	1124.26	1094.9	1196.45	2283.59	864.52	1439.43	945.308	982.035	1325.51	1129.73	1981.74	658.578	1219.46	1744.72	2893.42	979.292	1310.85	846.641	1677.15	1587.98	1595.18	2686.3	1951.16	1817.01	2879.48	2393.73	1768.08	1317.07	1508.5	1292.24	1291.17	1263.98	1558.01	1807.89	1652.35	2039.61	1270.88	1990.39	2723.72	2001.74	1336.48	1920.91	1968.2	1542.97
201346_at	1041.59	1318.82	835.99	1181.34	922.652	1767.2	950.887	694.985	779.862	1085.22	998.501	983.07	1348.57	939.996	919.906	1328.34	1132.05	982.428	1557.54	1242.04	879.258	1635.92	1968.02	1455.94	1105.72	811.51	1202.57	872.746	1049.85	862.347	999.662	1322.33	1285.95	1112.96	1092.41	1504.23	1041.37	986.759	958.207	992.818	813.133	978.638	1010.55	784.23	921.491	892.394	891.25	826.021	817.051
201347_x_at	664.321	626.407	756.797	568.161	822.664	1127.4	784.674	681.219	985.805	568.299	1204.4	690.909	383.788	656.214	732.553	1055.62	695.011	725.879	472.607	865.188	740.61	1023.48	668.087	627.105	765.074	513.276	924.655	884.014	631.366	899.704	822.253	611.484	1222.06	579.556	619.611	643.042	1099.35	614.875	874.876	947.262	630.749	803.132	887.148	839.783	438.954	559.608	675.205	735.673	979.584
201348_at	4100.5	8355.29	3809.53	5211.44	1855.6	6336.84	818.98	2785.1	10281	3203.38	4098	5071.5	2751.17	3327.4	4026.28	752.885	4349.97	9532.66	1835.23	11400.2	3416.87	1878.74	16304.5	3393.66	1756.52	3606.18	2986.59	7780.39	9967.97	1454.76	5209.57	4478.3	6711.88	2376.03	7087.34	5306.33	6436.88	5084.99	3916.73	3790.13	4773.73	7706.96	6876.68	3719.51	3196.67	3524.08	1984.16	4445.95	9298.85
201349_at	719.88	872.026	455.272	556.998	972.556	667.071	678.564	609.481	792.597	599.274	618.826	528.557	512.698	883.81	1428.04	748.143	387.811	473.445	913.568	437.608	432.421	1818.46	1219.76	1052.24	329.347	464.26	1015.57	758.947	313.562	337.969	729.436	1411.32	489.623	1102.87	2245.88	1106.55	245.238	732.778	674.343	477.591	394.038	401.332	1385.33	529.544	771.012	1202.86	855.189	916.217	473.865
201350_at	1299.81	1281.02	1530	1369	1442.4	1458.36	1572.48	1554.6	1022.71	1137.21	1784.56	1513.94	1753.85	1343.45	1001.54	1317.5	1744.39	1358.64	2175.25	1103.29	1463.03	1082.05	869.814	1576.8	1183.84	1059.86	966.089	1516.24	987.316	1234.72	1319.08	1719.74	1610.34	1183.53	1694.38	1230.97	1096.44	1483.91	1255.08	1907.45	1560.32	1493.11	1215.67	1001.91	959.697	1133.56	906.449	742.49	1520.2
201351_s_at	1717.65	793.229	1192.64	962.469	1363.79	1785.59	1874.32	1061.07	1875.2	1709.63	1579.92	1450.6	1564.16	1532.76	1310.67	1443.44	3145.11	1424.19	1785.74	1246.03	1590.64	2466.37	3421.12	1904.17	1298.93	1597.57	1194.42	2006.36	1693.76	2574.43	1800.91	1185.87	1741.33	1814.84	2469.46	1288.03	2309.88	1642	1797.07	1583.87	1034.37	1221.98	1443.64	2446.73	1706.4	1549.82	1703.54	1559.48	1835.84
201352_at	2319.41	1507.48	2167.08	1866.01	1870.77	2465.59	3869.12	2588.3	2785.08	3171.24	1646.31	2177.88	3171.52	1460.05	1947.5	1516.09	4262.89	1666.99	2182.26	1469.25	2633.73	2226.2	2785.54	2626.21	1758.49	2120.18	1423.86	2175.76	2937.53	2402.32	2218.48	2003.82	1987.99	2473.4	2820.44	1974.58	2844.43	2457.71	2634.23	2793.87	1320.85	2428.51	1821.53	2500.78	2027.05	1707.54	2997.61	2041.02	2615.38
201353_s_at	432.485	956.959	383.216	504.012	370.336	458.223	483.957	475.632	401.863	377.377	237.821	488.359	357.561	501.797	361.87	453.199	490.813	426.116	321.781	407.928	213.994	335.06	374.154	432.929	245.63	354.934	559.003	262.002	274.404	252.325	232.051	284.407	344.801	228.293	289.71	345.221	341.517	305.612	296.76	178.86	193.794	255.837	338.594	407.408	241.88	285.96	333.78	229.714	470.049
201354_s_at	271.092	535.051	206.844	153.013	210.112	154.948	416.38	325.323	359.535	247.967	77.4883	495.089	213.528	211.525	238.936	192.945	548.676	282.776	161.766	172.9	258.952	263.403	184.911	297.561	118.716	269.328	301.637	260.468	200.493	193.352	445.066	173.693	380.819	205.618	155.083	306.038	414.465	334.583	300.084	128.745	256.287	197.182	257.319	309.171	178.224	275.206	386.618	184.635	310.121
201355_s_at	413.197	212.28	167.331	329.036	230.815	317.249	155.347	230.082	267.204	312.585	237.148	372.625	284.065	278.168	223.185	539.017	280.123	274.733	215.767	328.227	219.136	441.477	239.285	200.432	260.392	261.304	262.016	344.417	356.179	171.811	242.426	354.422	110.597	187.906	305.957	60.0069	295.299	237.485	191.16	218.045	221.147	240.043	224.835	256.842	263.9	239.047	191.95	246.351	251.25
201356_at	1426.9	1246.71	1654.59	1707.21	1479.14	1562	1479.54	1291.49	1528.03	1807.95	1662.25	1440.54	1730.66	1597.97	1556.04	1176.97	1680.61	1416.85	1258.57	1372.63	1512.88	912.724	1327.59	1206.54	1213.84	1482.79	1598.92	1406.2	1504.29	1924.12	1441.05	1355.82	1091.75	1497.6	2261.2	962.23	1303.28	1364.25	1190.59	1227.35	1566.5	1659.53	1329.18	976.172	1177.21	1487.87	1461.04	1075	1358.02
201357_s_at	527.264	359.444	472.224	467.77	455.395	485.354	390.517	394.968	441.906	537.177	439.388	415.959	416.876	480.783	315.198	423.516	371.092	387.254	386.162	412.55	467.524	221.696	326.007	310.339	358.475	320.209	442.782	415.489	453.39	460.252	396.939	444.497	310.685	301.272	520.222	400.871	388.903	322.164	462.348	393.915	517.198	449.592	315.207	259.093	341.891	320.669	294.15	313.872	297.412
201358_s_at	3491.64	4140.77	4412.46	3880.57	3422.14	5558.23	5182.56	3677.75	4627.24	3748.61	3217.03	3503.52	3659.34	3754.11	4852.33	5985.78	3969.73	3966.1	5312.77	3670.28	4529.51	4266.21	7203.82	3794.31	4575.05	4335.77	3449.38	3357.48	4167.66	2409.34	2771.04	3400.3	3296.01	3154.17	3757.07	3950.76	4654.54	3225.56	3152.04	3421.98	3822.16	3514.75	3681.05	2998.28	3546.54	3358.73	3847.63	3351.22	3653.2
201359_at	2445.97	2397.65	2706.36	1709.49	2240.48	3616.52	2902.85	2422.52	2639.36	2374.72	1984.9	2552.28	2630.64	2375.63	2879.65	3528.01	2195.27	1975.77	2579.31	2274.85	2739.16	3496.5	6604.56	2218.6	3166.88	2593.13	2558.17	1606.22	2936.67	1555.76	1709.88	1776.78	1549.48	2150.68	2356.4	2004.54	2837.87	1574.79	1852.93	1901.54	2049.59	1611.41	2417.93	1661.66	2660.05	2358.95	2113.63	2409.18	2477.39
201360_at	4102.09	8029.83	5654.88	10270	8174.96	13197.4	4570.83	5346.07	3939.94	4146.95	6883.57	5669.55	4654.26	3151.6	3758.06	3512.42	2508.23	4651.59	3316.67	4136.71	7098.49	4411.37	2437.03	5463	5138.66	4975.29	3356.46	5414.6	7118.39	2100.24	5945.77	5625.23	3751.1	4694.88	8520.53	9236.2	3925.7	2683.82	4018.99	6306.63	5110.69	8077.35	6785.88	4361.11	8587.3	4684.62	3589.87	8690.91	5396.53
201361_at	1170.07	1313.42	1036.56	1300.22	1511.34	1238.41	1381.43	1332.06	982.15	1358.21	1688.64	1661.17	826.898	1018.47	870.838	1168.08	1044.15	1121.34	1064.38	1179.57	1189.72	999.155	796.734	1218.19	1254.69	1026.1	484.127	928.479	855.542	1216.07	1721.78	1256.6	972.61	1509.23	1011.83	1122.75	1899.6	1170.84	1215.84	1733.86	1344.68	1479.36	1248.92	1055.66	1483.93	1810.34	1350.57	1157.17	1210.83
201362_at	1041.65	838.979	1944.62	873.622	1296.89	1121.93	1324.31	1140.74	722.355	881.7	833.367	813.534	1020.75	862.278	1655.36	713.866	680.455	1192.65	777.044	1142.41	927.584	1559.1	1098.46	671.052	935.398	1462.3	1260.9	943.349	581.795	1032.9	656.649	938.462	1045.92	1064.53	662.478	1497.58	551.007	1093.04	1023.57	853.863	827.523	823.828	672.159	782.387	1329.54	1242.39	1547.69	1300.98	919.091
201363_s_at	567.363	597.505	1100.32	609.342	771.359	794.191	986.281	765.054	515.16	717.865	715.837	700.266	820.326	855.009	1220.35	583.445	579.344	931.148	560.369	702.721	635.556	862.101	649.671	580.836	626.775	1071.05	921.765	787.009	420.317	955.246	501.692	715.109	739.689	845.314	637.586	1103.23	375.153	1103.1	847.909	793.956	522.523	787.513	534.859	579.84	1054.62	952.616	1237.07	1002.93	669.328
201364_s_at	702.231	999.9	988.412	829.409	937.52	1110.63	888.958	1011.29	1778.63	1222.32	1293.76	1140.52	1737.21	1551.73	1117.45	2073.07	1449.22	633.674	978.61	1496.05	1272.3	1234.41	1107.73	874.652	1207.31	1119.04	1170.63	1165.96	1169.68	1357.69	1003.04	1251.78	1095.38	1208.07	1265.33	954.024	1331.45	704.958	1357.98	1321.26	976.252	1055.13	1192.92	1051.76	960.287	1358.86	1364.26	1362.13	766.334
201365_at	769.596	1282.07	1057.62	1491.82	1119.61	1344.94	1044.59	1312.03	1357.15	963.52	909.05	999.415	1326.72	1046.73	997.982	1465.44	1009.24	831.74	1022.71	1381.19	1245.99	828.808	725.366	831.075	1092.82	963.69	1089.95	1120.75	993.972	978.256	874.995	1008.65	901.861	1094.09	1107.22	803.854	965.256	711.243	1034.65	989.671	1163.81	1374.6	1015.59	669.959	1024.15	903.119	1122.38	922.476	814.999
201366_at	1106.87	1303.02	1269.51	1098.11	1117.85	1774.86	1847.86	1538.25	1369.35	1352.24	1786.48	1542.19	1644.7	1323.57	1019.08	1301.91	1415.41	1865.72	1336.42	1160.65	1033.13	1004	1483.34	1441.09	1067.74	1338.17	765.949	992.203	1276.52	1532.22	1510.1	1705.37	1343.19	1287.75	1735.16	1742.92	1799.68	1023.77	1222.03	1461.55	1817.2	1080.67	1172.01	1833.05	1304.56	1401.16	1161.92	1212.12	1309.25
201367_s_at	334.063	227.925	427.377	650.829	207.707	193.526	211.979	312.399	102.661	553.438	201.095	264.228	128.372	263.265	62.9523	158.444	242.846	437.458	156.114	115.083	196.957	142.995	82.2824	290.784	115.15	219.024	208.856	142.824	164.225	118.092	409.559	294.343	131.727	102.619	136.946	268.641	115.899	263.945	95.1893	280.16	277.915	488.254	160.699	204.449	408.334	176.061	137.953	453.512	463.513
201368_at	4202.11	2308.37	3337.36	2952.14	2597.84	834.494	2505.49	4212.06	1894.46	5943.85	2967.17	3739.37	2143.97	3209.64	1627.63	1589.43	2892.3	3734.86	2457.61	1178.76	3605.2	2388.73	1793.13	3844.8	2656.87	3277.51	3863.47	3645.98	3903.1	3905.12	4983.97	5039.18	2034.2	3307.96	2859.23	5570.06	2242.67	2548.63	3361.4	4022.93	4233.29	5065.81	3170.55	3707.31	4776.21	2825.46	1920.61	5624.09	6204.76
201369_s_at	498.884	567.047	613.54	993.257	536.318	103.531	588.277	1021.89	124.717	614.804	280.596	375.446	222.486	411.362	115.212	171.943	353.448	565.645	252.966	89.7041	437.018	261.957	144.04	379.249	339.63	332.4	447.214	379.678	398.656	445.245	755.902	584.919	253.712	293.835	353.326	992.633	266.681	318.242	387.509	450.885	486.773	652.968	368.672	417.17	360.424	305.033	271.45	570.488	918.395
201370_s_at	266.76	408.714	205.898	398.009	258.65	260.769	245.647	330.542	286.891	294.831	184.789	238.503	131.025	163.022	216.629	269.439	182.332	152.022	210.435	238.498	159.924	199.508	247.522	320.451	204.307	180.605	335.737	264.796	229.392	143.916	260.999	215.395	239.166	156.645	249.592	245.219	184.27	376.728	151.64	177.602	208.085	349.556	263.373	163.599	218.388	171.117	182.2	193.904	271.833
201371_s_at	1613.52	1718.93	1961.18	1673.26	2016.79	2500.08	1714.29	1804.09	2037.59	1865.19	1513.05	1644.76	1625.76	1935.39	1826.33	1980.34	1552.61	1755.68	1838.56	1548.73	1506.19	1396.45	3976.51	2580.49	1555.95	1619.97	2041.98	2394.32	1856.18	1452.8	1668.58	1557.6	2369.38	1805.17	2265.65	2014.85	1903.66	2855.84	1845.46	1819.36	2078.81	2361.93	2345.72	1404.86	2244.88	1802.67	2227.48	1479.07	2152.25
201372_s_at	19.6546	12.8858	8.16076	25.2213	15.809	10.3585	8.49245	17.1126	20.114	6.96906	11.3565	25.6283	16.1283	10.1162	15.7698	10.1056	23.3183	67.9335	7.43148	6.72047	4.38589	5.55993	4.40084	31.3301	2.72959	4.90484	33.467	6.9931	4.6196	3.47434	12.9744	5.72914	6.11148	3.25809	2.38674	8.36088	8.65523	24.7549	3.7402	59.1274	8.23293	60.8284	17.8906	26.9115	37.019	26.1778	29.9966	19.7977	5.70251
201373_at	147.726	689.768	380.367	730.676	1455.58	250.245	1027.08	437.089	241.651	378.547	350.753	214.93	157.377	387.457	339.057	107.32	414.822	563.737	407.206	214.148	117.937	255.294	359.526	723.683	416.275	314.971	256.932	606.804	734.398	1138.92	621.982	513.981	316.813	324.03	329.832	402.865	921.929	713.336	259.945	634.049	652.951	603.366	656.538	749.209	373.294	363.049	254.252	439.646	916.008
201374_x_at	19.9646	11.805	12.7571	17.5241	22.2086	14.9242	11.4086	14.1418	7.11853	8.46393	5.74198	9.70837	8.91331	6.51765	5.66984	48.8121	5.5684	27.2115	27.6688	23.5043	5.23534	5.25377	5.65805	3.03408	3.80829	3.27056	42.3834	3.06009	4.39096	5.57209	8.62381	6.80005	6.51458	8.50468	2.20346	3.26273	6.86585	3.48098	1.85032	9.07417	9.11411	45.5325	2.62281	2.68513	10.7568	3.97464	48.7762	2.97487	13.9242
201375_s_at	1934.31	2795.53	3298.52	2694.97	3110.18	3964.76	1914.89	2519.62	4764.87	1767.51	1595.7	2582.39	2829.31	2446.78	3011.17	5128.68	2061.09	4125.2	3389.46	3433.2	3737.98	3773.18	2876.08	2860.26	3037.36	2394.63	4253.55	3539.03	2144.08	3118.82	2466.43	3366.74	3391.17	2747.61	1919.49	3790.17	6122.08	2843.97	2169.09	3341.06	2372.79	4334.99	3625.22	2493.23	3065.67	2309.25	5992.31	3471.61	2991.62
201376_s_at	898.069	625.318	1110.77	692.419	1149.03	1172.56	1480.99	1229.15	935.372	1305.91	1252.83	797.62	1178.94	1245.44	893.108	1347.77	1098.29	845.497	1319.48	513.018	1122.14	1216.28	1809.09	2184.71	664.353	1235.47	958.607	992.43	1049.42	1265.78	1324.2	1147.5	902.365	1270.08	1599.64	1396.85	1516.1	1511.97	1110.47	1516.44	1092.97	1126.88	1046.11	1348.89	1590.15	1245.68	1239.81	1263.42	1273.12
201377_at	366.049	808.78	1024.49	844.39	591.697	548.253	962.383	678.703	749.051	890.407	327.609	533.06	875.485	446.082	955.915	1012.46	1539.86	752.422	735.746	770.377	1140.4	1385.77	1336.43	549.33	698.575	711.242	2500.79	1111.76	568.232	705.071	354.264	554.938	1301.56	838.336	1301.67	637.555	1012.8	982.982	702.241	635.052	558.825	532.771	732.629	506.129	468.772	807.434	1009.77	891.275	892.521
201378_s_at	691.218	604.077	1070.91	478.78	605.462	1151.91	967.734	632.419	1169.45	1527.94	598.228	1107.81	1300.91	991.034	1314.65	1521.37	2232.26	1313.02	860.313	1084.34	1504.2	1880.22	1850.21	743.597	841.46	1247.72	3197.01	1613.79	986.088	1015.59	912.53	654.236	1721.13	1147.57	1557.88	1169.99	1295.62	1589.08	1249.33	1263.15	1239.47	765.863	1032.99	913.131	1017.9	1316.52	1370.81	1246.28	1277.68
201379_s_at	452.918	844.752	647.993	767.834	840.398	870.823	886.546	582.48	858.047	1041.66	808.719	732.568	1009.3	834.308	613.795	1015.25	1254.34	506.012	1097.26	253.644	641.18	2031.12	1216.69	2137.21	1127.12	802.094	948.427	840.645	1108.61	2010.19	942.971	1153.93	965.741	1016.92	1824.92	582.614	1715.78	2328.15	768.774	1003.97	999.479	955.476	796.963	662.039	624.278	767.734	787.361	823.579	1256.26
201380_at	597.435	464.464	601.308	372.077	310.848	340.621	373.024	498.876	420.272	458.438	412.117	438.085	335.144	380.043	326.095	381.524	387.713	651.808	149.435	659.652	439.605	411.247	328.421	232.811	418.641	573.119	431.899	348.062	256.756	619.044	350.261	238.047	412.338	332.99	225.685	368.928	258.305	352.442	305.407	539.085	319.87	380.16	310.597	318.812	433.052	380.227	308.599	465.008	290.749
201381_x_at	888.765	1093.7	1286.12	588.503	746.16	1745.03	1179.7	726.48	1360.01	1637.24	1457.27	1264.62	1990.3	1261.59	1174.65	2066.97	856.158	1200.23	2191.42	2102.12	1109.84	2425.29	1366.99	1918.65	1308.4	1429.71	1865.44	1700.26	2651.24	1846.89	1192.51	1167.7	2950.91	1418	2649.36	1151.95	1431.64	1906.18	1217.56	1184.97	1165.21	873.256	948.95	1579.01	1133.06	1507.96	2283.4	1250.41	1020.88
201382_at	334.914	145.148	97.9783	337.664	162.335	115.538	45.9919	63.1751	63.7317	119.591	100.154	185.299	94.5612	96.1807	57.8584	120.779	114.693	170.696	139.714	115.638	164.148	131.545	101.319	74.4809	171.344	38.8208	153.66	122.644	101.027	54.9254	81.0046	51.0983	139.341	53.9728	42.8141	101.812	50.9752	33.7677	71.61	46.7812	117.664	75.1674	43.2613	40.284	49.9382	230.799	132.654	55.7679	112.131
201383_s_at	631.496	463.617	522.677	353.148	428.758	604.874	487.553	485.58	619.586	583.427	590.033	607.066	596.401	698.037	358.802	459.605	765.571	470.355	476.551	629.216	393.968	434.313	551.841	387.987	486.771	432.043	516.017	590.625	513.559	402.505	401.03	339.958	600.689	390.37	570.132	553.001	416.166	464.689	499.458	501.394	528.243	497.509	468.899	409.22	480.82	605.024	349.239	374.659	701.655
201384_s_at	1800.23	1607.22	1373.37	1515.97	1491.3	1812.05	1839.43	1764.49	2050.08	1135.38	1732.15	1182.65	1078.4	1483.36	1235.76	764.975	1461.15	1362.54	1639.97	1516.4	1791.34	1133.1	1172.02	1321.64	1330.25	1247.35	1451.77	1649.52	1896.32	1192.66	1292.06	1288.72	2295.15	1018.57	2126.92	2258.63	1925.71	1413.41	1277.55	1505.38	1961.29	1825.39	1601.83	982.205	1255.98	1732	1181.3	1210.46	2321.86
201385_at	3105.8	4033.9	4872.86	2932.64	4657.44	3796.38	3371.02	3437.99	5009.19	4367.37	3116.89	3274.66	5034.34	3835.8	5920.32	4098.51	3562.95	4182.63	4116.33	3762.27	3984.58	4676.13	5373.13	5819.32	4257.81	3815.77	4554.2	3709.64	4621.07	4905.72	3143.95	4851.22	4117.1	4562.04	4192.84	4212.89	5674.75	5579.68	3748.74	4417.93	2676.52	3532.04	4638.88	3497.28	4260.47	2343.37	4371.69	4269.06	4925.52
201386_s_at	2154.56	1983.13	2110.06	1669.9	1991.9	2502.81	1303.56	1746.18	2887.77	3124.79	1969.53	1914.29	3039.2	1745.78	2756.11	3355.71	1828.58	1891.47	2461.96	2399.57	2127.07	2492.88	3312.29	2916.44	2372.54	1988.4	2830.16	2306.65	2878.1	2233.26	2219.03	2385.74	2886.18	2475.7	2336.32	2348.34	2748.82	3165.55	2406.05	2182.33	1596.85	1690.11	2531.61	2114.79	2355.67	1635.2	2374.82	2316.96	2666.4
201387_s_at	2804	271.7	202.693	458.774	540.344	1980.82	578.566	335.852	322.737	422.912	609.793	1130.24	598.245	4482.77	211.192	324.022	665.73	258.259	992.942	271.904	148.605	272.559	1946.33	410.67	2817.44	655.338	622.931	257.953	1621.89	5262.36	294.9	437.424	598.704	1011.33	8870.9	159.573	3019.14	8400.41	421.785	2543.16	852.422	230.904	439.614	906.102	397.154	501.044	171.911	424.597	265.897
201388_at	524.804	840.606	462.989	517.882	340.871	818.209	754.237	717.173	815.176	608.733	859.316	665.838	741.034	717.248	764.629	752.695	1117.87	715.325	1187.78	667.154	585.281	575.761	3532.32	863.322	437.646	577.552	786.901	915.497	566.739	725.597	833.537	771.434	1388.44	611.138	1467.9	324.233	640.522	972.853	839.62	988.262	742.591	636.958	636.878	764.154	607.556	786.198	585.998	587.022	747.473
201389_at	491.351	352.339	288.864	165.731	581.006	44.1594	453.987	369.884	375.043	384.567	397.687	430.853	396.945	914.715	421.998	412.581	638.555	571.033	425.669	145.734	265.813	361.156	406.29	482.343	991.048	378.205	337.143	523.479	261.047	763.564	881.464	639.985	469.976	631.258	267.94	371.965	316.233	540.362	527.648	616.308	568.622	486.015	527.707	470.22	596.464	619.247	579.484	601.981	483.223
201390_s_at	2078.92	1947.65	2711.57	2370.73	1707	2290.09	2595.9	2173.64	2537.1	3712.49	2524.33	2467.74	2042.67	2770.71	2561	3006.08	3243.17	2289.02	5366.32	2424.02	2000.59	2524.09	1407.39	3542.56	3421.06	2015.46	1407.34	1848.86	3706.42	5255.63	2622.48	3102.72	3221.16	3220.08	4365.77	2365.01	3612.07	4511.1	2588.92	3660.79	2777.82	1729.18	1950.3	2131.45	2042.45	2958.89	2831.81	2282.39	1983.73
201391_at	1759.18	900.195	1691.7	1238.9	1007.17	1006.46	981.186	1286.73	1147.63	616.798	842.724	1052.56	1023.32	1321.23	612.735	1637.6	1222.2	907.141	1263.18	1337.26	978.758	1767.42	1020.42	689.738	645.449	1406.78	1021.69	1475.22	1588.89	1148.19	954.826	1323.2	1351.51	1080.35	2169.98	884.829	1249.74	1159.1	1033.51	1157.53	1147.61	877.88	701.883	1127.76	686.047	602.48	845.4	665.962	862.998
201392_s_at	686.651	951.602	449.441	534.142	500.304	469.857	490.321	484.297	1001.49	616.413	451.278	635.661	743.818	534.728	717.246	770.034	558.872	1171.68	635.574	532.2	427.99	426.121	640.686	525.22	401.67	509.595	370.248	424.941	234.974	482.651	480.939	443.692	1398.66	604.438	293.097	405.651	310.768	676.911	439.368	584.413	591.984	633.845	507.092	781.021	408.12	669.141	324.766	349.572	622.158
201393_s_at	1171.32	1449.86	799.762	1231.19	944.405	1050.17	1262.11	1087.47	2114.18	1236.44	1095.66	1293.52	1387.27	1230.1	1497.21	1297.13	1352.36	2382.79	1403.18	1464.8	1028.92	1395.25	1297.35	1229.72	1045.64	1080.5	734.332	1735.85	820.463	1189.04	1481.4	1282.77	4865.05	1797.65	975.044	1071.83	1398.02	1522.02	1207.44	1484.52	1703.15	1656.49	1228.12	2025.26	1167.9	1670.24	1012.05	828.717	1693.7
201394_s_at	1154.28	880.975	1304.89	1224.74	800.508	1177.4	911.16	1055.25	845.921	1127.29	806.336	1296.99	615.082	1066.79	1195.53	578.862	684.932	823.258	779.683	1154.85	1018.36	668.487	867.018	687.863	995.282	1128.24	1180.16	992.647	623.216	1183.3	1372.44	1134.59	1617.64	955.487	614.088	971.741	626.682	986.419	1325.09	977.531	1066.78	1147.36	1669.17	598.186	979.829	1155.9	850.362	1063.04	1299.44
201395_at	1504.79	1188.41	1926.97	1677.15	1539.58	1966.59	1359.7	1702.89	868.805	1285.09	1026.73	1584.33	741.489	2011.07	2074.9	715.92	623.989	1289.08	1208.16	1687.28	1510.98	537.279	914.31	992.608	1322.59	1422.24	1691.17	1541.26	935.956	1531.57	1654.79	1361.11	2336.13	1618.04	1422	1462.28	1385.09	1133.32	2069.15	1463.85	1590.9	2122.75	2522.98	1094.64	1124.54	1520.17	1592.03	1493.82	1949.89
201396_s_at	267.995	221.732	118.718	89.458	196.084	71.5749	156.589	148.705	146.827	109.274	105.758	135.118	172.062	119.339	260.84	195.847	105.827	142.376	83.3162	121.637	250.004	87.3844	167.81	152.403	150.036	114.405	99.0353	136.758	46.3091	260.571	140.91	109.076	157.437	172.921	183.337	80.6198	152.853	277.911	147.486	166.937	144.141	188.903	160.044	133.817	88.348	143.229	163.311	98.6675	114.483
201397_at	409.319	171.447	177.174	201.028	321.074	84.4608	119.736	334.069	96.3284	122.039	173.102	149.961	417.167	333.118	415.138	1534.07	225.123	173.658	248.448	340.637	258.409	569.368	335.449	108.888	407.767	153.667	416.35	120.449	128.199	485.393	131.274	204.621	315.976	403.009	386.717	121.677	117.825	897.658	132.03	89.4311	220.663	317.751	234.679	133.138	203.456	136.685	93.1992	336.365	101.626
201398_s_at	6261.6	6984	5749.2	3742.86	5766.76	3398.67	10327.5	5852.82	5883.66	9448.51	7416.27	5918.54	6296.84	5759.11	4536.58	4029.4	6049.21	6008.9	4229.28	2167.55	5465.84	5524.67	5779.05	3982.04	5711.35	4677.51	7675.34	10394.6	4496.06	3399.25	4895.16	5216.57	6131.38	4232.11	3640.28	5404.12	3937.42	5751.87	5898.78	6431.4	4294.5	7023.43	4086.97	4445.63	6498.58	6718.07	6338.31	4739.31	7217.07
201399_s_at	4928.71	3589.44	3236.03	2772.37	2991.52	1989.04	8064.26	2916.07	4410.84	8406.78	6266.67	4272.52	4724.81	5233.9	2745.18	2606.93	4511.13	3175.28	2412.31	1500.8	2540.1	3114.46	5288.5	2039.56	3693.21	2586.94	7369.61	5645.74	1881.29	1389.69	2304.62	1838.12	4793.79	2976.4	2588.42	2379.15	1111.21	3955.68	3665.5	4220.67	1870.27	4720.82	2830.31	2665.45	5567.18	6289.94	4884.89	3969.01	4377.33
201400_at	2807.41	2658.54	2331.95	2069.26	2362.2	3696.38	3187.83	2968.77	3848.29	2486.81	3583.97	3029.85	2897.65	5252.08	3301.48	3624.86	3613.43	2329.41	5501.12	3234.86	2299.81	2833.84	2963.28	4839.3	3121.56	3239.86	2761.8	3330.07	3031.44	3426.54	4098.36	4054.91	3551.55	2959.79	6275.45	2679.42	5070.27	4286.54	3449.29	3475.06	3605.54	2892.44	3529.04	4417.82	3486.21	3794.65	3055.43	2815.66	2893.77
201401_s_at	304.493	156.259	135.633	308.336	336.186	79.411	205.443	253.405	178.466	280.309	327.1	257.168	177.136	365.175	172	722.367	276.405	347.756	160.22	87.3336	95.575	256.633	142.129	234.751	41.4391	276.565	287.626	132.162	87.6248	141.664	275.113	148.125	174.09	84.7959	238.59	140.543	178.966	82.0758	250.332	287.532	176.967	299.413	196.023	258.14	281.909	156.149	226.99	156.948	197.517
201402_at	71.3281	24.0857	28.8039	51.682	30.0816	16.5984	18.5572	25.977	16.5619	21.1188	21.8004	65.7231	21.7507	17.2678	17.8392	20.1579	14.1491	12.4307	14.9169	42.5184	17.6424	11.8933	67.0168	15.4169	36.6036	11.2577	13.8932	31.3005	16.1869	50.7137	16.3838	22.4809	12.4458	13.8124	12.5964	18.882	20.6896	7.52623	14.5411	12.5868	12.3264	10.9532	18.2856	16.6345	10.8674	13.0646	12.7977	28.9737	9.81008
201403_s_at	2469.76	3244.49	3883.14	3086.18	3812.52	4740.26	3485.5	2421.81	957.097	4061.93	3838.8	2850.27	3806.21	4049.77	1644.36	2383.1	5202.94	2015.42	4462.07	4201.54	4330.53	3241.27	1664.94	3382.57	4632.6	3508.73	2505.04	3932.72	7950.21	2895.99	2620.27	5554.84	2382.98	3011.51	2844.17	8415.37	2422.4	3071.04	1954.76	3308.39	3564.05	2215.55	2757.81	4218.38	3699.68	4360.95	2584.28	5038.58	2494.32
201404_x_at	626.853	483.254	371.247	369.79	243.175	55.6416	346.877	312.393	484.391	621.651	289.753	731.557	502.829	75.2503	413.673	480.049	303.074	383.088	404.558	417.67	406.571	405.528	392.822	409.457	354.498	339.262	280.938	319.871	59.0015	247.438	120.432	154.568	249.995	274.304	313.667	291.974	198.774	168.495	238.16	97.0434	268.56	230.892	276.568	321.116	218.061	374.343	323.253	191.273	290.444
201405_s_at	963.046	807.676	924.924	862.584	984.719	1319.29	842.204	1020.77	718.279	1363.8	1213.1	932.097	1035.71	913.62	795.822	2244.98	1146.71	1055.43	3332.11	3224.2	1062.64	1927.15	1657.92	1599.74	1447.53	913.258	1033.22	1331.93	1495.87	2332.08	1159.9	1205.3	1973.63	1064.25	2066.92	853.255	3179.04	1125.32	1395.64	1770.31	1491.7	1189.86	963.416	1431.72	988.815	951.52	1100.37	1064.04	1136.49
201406_at	13528.5	11286.2	23485.3	18084.7	10697.4	12742.1	14534.3	14439.8	14464.7	6861.61	10200.3	9819.27	9493.99	11648.8	9964.8	29160.5	10998.6	15520.3	9514.35	16790.3	11516.4	21988.6	6197.92	11241.2	11257.6	17211.6	17443.4	15509.1	10879.1	32329.8	16829.2	13918.4	16808.4	13538.9	23852.5	11686.6	25578.7	12530.8	16486.9	15925.9	14803	14410	11413.2	13960.4	11386.6	7398.14	13613.5	16856	20151.8
201407_s_at	504.043	706.678	336.966	348.794	279.571	415.185	501.766	547.202	640.432	771.866	636.254	592.043	904.179	412.712	920.669	1620.16	738.341	681.031	627.004	480.675	781.67	492.863	804.777	760.907	827.178	625.354	884.022	678.306	521.194	465.643	514.98	360.105	1080.86	587.302	455.036	256.77	395.018	796.251	541.375	419.217	545.028	614.892	656.643	681.958	600.923	459.56	826.938	686.425	697.61
201408_at	363.848	754.939	384.581	608.584	505.853	407.551	416.238	421.794	592.185	515.729	900.265	493.599	844.647	248.748	514.474	1725.43	669.345	530.899	175.737	621.308	964.767	347.743	667.355	590.863	575.47	1105.97	564.579	1045.62	541.872	286.6	476.638	405.1	426.675	749.072	322.705	349.376	512.907	906.436	640.929	602.888	552.941	989.61	439.297	393.787	689.416	560.993	952.324	800.886	845.933
201409_s_at	755.481	1012.95	581.698	716.856	991.703	791.094	938.77	714.141	930.475	849.803	1022.58	551.293	1208.48	535.007	1187.76	2433.36	1139.8	618.581	583.817	856.662	891.452	550.108	1160.35	729.583	977.145	946.241	1022.78	1187.2	938.862	845.617	752.484	656.207	1077.28	1180.05	602.458	569.654	1040.92	1011.47	811.639	693.402	891.873	946.039	903.789	1074.53	859.658	644.756	1074.76	1048.11	1313.84
201410_at	1917.71	3473.61	1984.14	2305.81	1896.31	2791.24	1884.05	2074.63	1986.93	1263.62	3083.2	1707.73	2283.58	2085.91	1397.52	1954.37	1931.79	1965.98	2003.34	1639.94	2090.14	1501.5	1989.29	2561.64	1287.63	2021.91	2083.29	1425.48	2383.57	1545.94	2132.62	2349.32	2575.08	2249.04	1401.14	2319.96	1445.66	1157.88	2454.29	2301.97	1755.49	2201.24	1781.83	1816.56	2184.91	1967.56	2073.1	1513.23	2085.78
201411_s_at	694.727	832.901	603.719	383.804	608.563	662.485	442.553	295.863	561.543	270.692	724.053	402.575	536.542	453.23	120.204	218.326	380.591	396.708	582.306	280.481	439.353	520.453	604.549	712.291	255.305	394.595	286.549	220.123	396.132	379.457	308.226	252.161	307.629	243.583	273.795	445.172	279.424	361.599	205.423	197.89	272.653	473.761	381.808	320.58	295.962	811.916	416.056	433.236	343.792
201412_at	3127.92	1443.14	2563.74	2806.23	3489.95	3435.23	3694.66	2358.06	2937.59	2012.98	2621.22	2302.04	2307.83	2592	2696.27	2139.61	3225.15	2519.47	1279.23	1885.91	2141.22	2161.49	2727.36	1760.67	2022.28	2498.51	1452.95	1837.24	4661.28	3474.91	2501.7	3327.61	2637.79	2882.27	1262.16	4535.9	2040.1	1711.48	2560.52	2884.71	2583.22	2495.74	2734.57	2812.16	3850.26	1959.07	3474.6	3484.76	3302.69
201413_at	1051.08	1168.55	1508.28	1418.29	571.409	1606.35	1105.78	968.97	2607.49	890.868	1437.05	1451.38	1243.62	1216.3	1887.18	1388.08	1478.47	1288.31	1042.2	2797.98	1625.08	1220.29	1810.98	1103.16	1343.63	1520.46	1327.79	1366.58	1722.82	977.18	1310.39	2232.89	869.088	1648.85	403.622	2321.01	839.252	1008.85	1424.08	1136.94	1015.38	1707.04	1660.98	1127.82	1888.17	1327.68	1168.01	1756.07	1561.45
201414_s_at	726.477	892.962	703.477	740.501	901.008	775.406	958.592	752.815	503.022	693.58	503.492	812.581	398.112	576.908	571.407	770.946	565.085	547.057	631.738	582.957	562.077	581.289	631.074	687.314	570.794	490.052	399.065	340.296	538.616	592.961	460.503	491.676	428.501	446.207	895.901	512.56	613.269	565.665	538.288	556.949	528.039	474.826	374.724	594.36	551.414	410.552	447.462	516.075	422.203
201415_at	507.003	589.683	455.49	458.992	348.222	890.611	681.518	999.334	632.121	719.341	292.453	525.258	400.618	516.678	464.685	784.658	511.161	452.27	803.374	464.792	831.878	632.737	547.477	1073.25	942.407	416.295	444.917	774.119	791.872	693.137	680.762	750.393	739.728	740.698	1651.48	563.313	835.878	623.709	516.566	576.56	575.357	525.62	509.363	767.362	537.265	650.662	884.483	755.363	733.181
201416_at	1236.7	1573.71	1651.06	736.646	2559.41	1238.71	1678.84	1656.98	1632.4	5369.83	1552.25	2877.86	4292.1	2307.62	12426.1	2444.24	6038.67	4974.85	3100.22	816.422	5215.85	2875.7	437.939	1761.23	3662.87	2300.76	2101.43	4083.55	4848.32	4641.87	1177.2	1509.81	4392.86	2623.27	3925.54	1581.28	1245.3	8024.62	4271.51	4943.36	1349.45	3599.51	1687.08	3029.9	4796.47	4073.05	4380.16	3829.46	2819.09
201417_at	2980.69	2884.13	3045.14	2078.34	3033.6	2345.43	4174.71	3708.48	3317.86	6173.32	2643.64	3560.71	5129.31	3040.44	10405	4077.56	5861.5	4295.28	3542.67	1760.31	5242.68	3422.06	1898.42	2601.61	4317.12	3318.81	2939.09	3636.75	3649.97	4613.11	1613.91	2214.42	4474.94	3359.24	3794.47	2332.27	2148.53	6678.41	5077.94	4750.33	3634.25	4307.34	2587.98	4630.72	5152.8	3718.76	5906.91	4125.71	3639.09
201418_s_at	620.799	1025.52	583.343	507.848	1184.96	613.996	1124.79	1181.36	382.486	1326.28	411.112	535.722	922.727	394.986	2990.55	955.751	1346.13	1104.19	645.557	369.607	1021.34	718.195	335.045	387.714	1008.87	465.101	533.894	1189.49	1045.92	1099.18	307.76	332.146	1316.69	778.945	961.382	379.452	497.401	2029.15	1183.79	1239.41	872.58	845.987	390.19	646.745	1135.87	792.464	1076.09	824.157	895.506
201419_at	525.268	429.426	473.439	352.166	181.908	491.146	519.711	356.719	129.304	943.537	691.443	671.551	797.613	606.706	450.86	707.682	663.117	805.757	596.244	738.206	584.697	637.155	485.912	430.168	529.268	546.18	795.558	759.054	469.358	654.779	780.477	348.964	974.682	478.995	551.394	822.948	693.025	466.463	729.528	570.857	406.425	394.509	618.196	640.796	555.487	641.888	770.776	442.258	481.39
201420_s_at	309.013	419.884	510.967	365.859	406.525	687.538	334.697	403.441	187.029	417.589	760.246	365.496	673.197	482.679	459.156	516.777	769.464	309.46	549.904	162.547	556.355	517.839	638.281	478.693	512.897	407.656	571.68	313.063	523.05	666.838	434.748	564.351	657.297	556.027	1254.94	627.677	481.955	645.843	575.585	490.035	401.721	505.932	342.041	668.351	424.288	229.069	388.089	299.746	513.125
201421_s_at	523.736	475.384	550.349	480.694	702.595	493.012	383.096	375.789	269.959	476.452	1013.94	421.542	1040.08	439.325	646.415	811.386	921.558	363.496	766.618	270.835	882.144	669.366	492.445	547.112	684.923	635.893	638.63	417.164	727.437	653.228	500.074	383.521	727.056	612.792	1035.4	879.851	642.358	720.758	927.494	553.949	491.603	641.585	450.314	502.59	351.004	343.702	395.935	473.988	372.117
201422_at	8293.63	5800.51	3984.54	5687.21	4940.96	1102.96	6817.83	8071.53	4697.88	4364.25	10877	13547.1	4860.93	13360.5	7163.57	2200.15	6729.71	9715.76	10167.6	613.121	6762.95	9102.78	5368.17	12215.7	4298.02	5572.9	4467.43	7522.34	4041.32	4966.61	16593	14361.6	5308.48	12767	6203.57	1983.88	8543.44	5599.17	12663.3	7903.67	6812.71	4199.15	10534.8	10589.4	13301	11591.3	12097.7	3504.75	3609.92
201423_s_at	678.255	591.652	818.181	610.04	867.308	762.47	443.463	573.537	494.562	658.923	982.962	415.149	880.733	748.338	916.234	381.702	848.507	484.019	816.878	516.976	1013.1	758.56	530.553	596.061	519.843	1026.48	542.603	682.202	934.043	908.946	645.79	897.887	849.427	997.603	1339.61	872.357	576.438	891.608	621.167	824.242	778.588	612.66	708.137	541.044	719.429	467.245	947.563	790.895	1020.8
201424_s_at	303.288	379.684	510.697	281.001	267.647	441.272	336.081	321.856	311.05	277.273	451.017	265.139	429.015	270.815	667.355	195.624	489.306	300.079	425.603	228.024	443.908	244.669	323.716	345.416	271.09	573.061	343.358	191.892	362.496	288.77	229.727	495.463	410.229	306.571	436.273	416.75	225.438	419.751	320.089	344.135	327.987	377.924	439.869	399.533	302.16	233.814	695.829	326.949	470.498
201425_at	3162.62	3186.07	5390.65	5592.85	2216.14	8998.95	4120.92	4298.34	6616.91	4080.97	5226.43	4542.5	3814.78	3736.56	3158.23	3618.94	3982.05	5782.51	2281.14	6098.81	2491.33	5642.96	1558.93	1972.15	2098.04	10884.6	3432.9	2685.89	8137.95	1783.17	4814.15	5485.98	1557.22	3035.97	3146.45	7474.55	3611.43	3241.67	2916.87	4677.29	2932.21	3918.69	3753.39	3946.37	6191.75	2257.78	3479.85	1562.32	3222.66
201426_s_at	13496.9	10127	9854.94	12115.3	12541.7	4296.03	7321.34	11933	7703.61	13008.1	11370.1	13414.9	5867.83	10456.9	8749.88	4727.59	7230.54	12316	5462.21	20174.6	6789.83	5138.95	6203.64	11506	17160	9321.52	5872.39	10182.9	7005.39	22908.2	16111.8	12373.9	5285.39	12223.2	3427.89	6322.01	10760	9745.13	12251	13738.1	16993.6	11263.2	11303.3	9525.65	10914.5	10926.9	7736.3	12479.7	10160.5
201427_s_at	4825.04	5828.17	4363.91	4409.98	2089.92	3891.65	2061.55	5414.94	8883.79	7729.75	7399.49	9407.1	5894.81	6352.9	5008.12	1147.6	4047.78	7088.52	2466.67	8492.64	8638.31	7698.63	4661.9	4302.01	5437.9	6097.56	8401.09	6879.01	5845.58	4894.59	5677.99	6834.72	3635.93	5058.69	4462.86	5113.76	3544.41	2320.69	4903.23	4082.49	6418.99	7980.62	6667.52	4541.3	5404.38	5355.92	3418.91	7597.27	7542.78
201428_at	647.668	818.4	1070.91	749.771	1082.37	1263.35	1160.74	689.923	1268.37	1466.67	995.517	411.199	689.491	404.487	530.106	1317.82	647.446	1091.81	1234.17	913.78	609.087	515.439	998.361	866.354	508.36	460.041	387.552	1278.08	267.588	236.286	425.494	561.222	1280.89	506.835	892.935	409.236	2271.9	468.961	828.676	2028.1	868.603	1095.51	377.926	1813.83	2622.47	947.661	1440.83	906.221	1922.49
201429_s_at	32537.8	31391.3	33740.3	33991.8	28084.1	28229.7	24666.2	27235.8	25484.2	26876.8	22832.5	32502.1	25226.9	27852.8	29104.2	34722.9	26293.4	28701.9	25155.1	29739.3	22066.8	31500.8	21556.9	22128.7	30061.9	26085.9	30753.1	23664.1	26355.1	31088.8	25651.8	23875.3	26688.3	21980.6	28647.4	25583.2	34651.2	24101.6	25740.4	26231.6	24804.3	23751.6	20241.7	24496.8	19996.6	25736.6	22487	23960.7	28313.3
201430_s_at	645.647	68.8074	303.674	276.632	402.087	102.441	530.341	334.217	90.6105	433.212	185.334	372.877	459.344	441.294	572.302	511.255	476.776	1150.58	134.325	62.9599	181.452	140.441	239.383	618.944	1088.16	720.691	593.832	532.446	167.884	779.118	616.339	251.947	169.522	464.488	47.4087	104.471	155.207	713.824	639.201	415.9	1069.43	518.587	897.138	563.343	717.093	635.583	565.744	1084.45	550.728
201431_s_at	2089.08	941.178	1152.06	816.636	2172.09	388.065	1870.72	1484.41	404.447	975.586	832.762	857.25	875.479	811.907	1286.54	1047.47	1018.06	2782.82	391.71	159.594	644.839	627.196	541.336	1417.25	4119.65	1812.08	1936.44	1562.34	571.611	1758.53	1377.59	1224.47	299.834	1333.39	177.52	432.1	592.993	2074.55	1895.47	1478.23	2737.41	1754.86	1658.43	1200.55	2130.06	2317.38	1715.98	2646.06	2309.1
201432_at	2319.08	3428.65	3415.16	4277.9	3305.67	6503.76	3698.14	4401.27	4893.45	1515.23	3784.22	3524.57	1933.27	3137.29	1678.7	2293.1	1734.64	2864.14	2784.79	4648.8	4775.01	2597.91	2736.79	1473.82	2478.82	3080.8	2072	2695.64	1653.14	1391.78	2515.45	4487.6	1630.05	2292.27	3199.92	4800.75	1822.6	1790.49	3035.67	2292.35	2740.75	2916.73	2352.18	1961.75	3482.83	2284.81	2542.87	3323.36	2297.74
201433_s_at	1562.33	2245.21	2030.76	2417.74	1518.66	1368.9	1861.18	1677.41	1588.63	2865.81	2194.22	2260.83	2015.92	2482.62	1505.3	2550.98	2718.41	1674.78	1978.22	1290.01	1319.18	2523.08	1192.34	2339.36	1789.67	1706.5	1718.75	2274.15	1085.07	4130.85	2166.14	1490.86	2229.68	1662.96	5250.14	1234.2	1474.57	2559.17	2078.74	1968.72	1511.42	1752.99	1577.68	1645.19	1530	1458.66	2475.65	1366.16	856.541
201434_at	369.719	551.76	644.034	596.567	442.471	548.723	373.47	531.004	899.551	441.683	424.171	413.638	308.843	472.644	602.16	407.146	324.43	532.748	798.676	1310.52	721.083	485.574	889.282	724.48	615.411	753.025	645.022	363.5	649.352	534.549	578.084	708.89	439.445	524.711	420.426	629.444	453.64	646.67	553.578	544.667	669.253	610.871	769.704	716.116	573.299	582.821	549.428	953.71	452.894
201435_s_at	735.307	935.26	668.779	745.249	721.622	848.382	558.978	684.745	793.012	920.729	1188.42	789.257	715.67	924.497	1208.56	1383.97	1059.01	840.51	955.513	967.559	1358.35	944.451	1607.2	1106.54	605.213	1207.7	810.152	761.49	773.308	1397.84	1145.65	702.529	1150.71	1109.58	1595.29	892.214	977.826	1761.67	1493.8	1118.56	914.057	839.249	1277.9	1293.59	1260.05	848.588	1317.82	1050.13	1112.75
201436_at	133.478	137.076	125.114	120.186	133.962	111.893	104.885	120.954	111.852	139.833	136.391	80.9597	69.2355	76.0324	189.355	125.409	115.519	92.361	83.0203	148.262	146.463	121.086	152.191	73.1921	46.4518	110.662	155.846	106.176	112.775	174.872	101.041	86.6698	104.989	93.9339	64.0645	113.575	123.204	148.405	141.092	91.2647	80.895	109.142	118.496	135.294	112.456	91.1979	127.216	134.549	101.607
201437_s_at	387.522	348.451	205.084	392.996	324.755	327.099	283.429	347.489	442.542	377.48	512.876	396.343	518.591	287.491	655.356	364.157	550.017	469.211	389.068	407.788	683.382	301.101	650.026	514.449	414.163	544.149	523.378	410.092	333.047	486.751	457.783	220.283	701.061	415.162	556.658	296.286	260.58	818.47	494.559	489.316	377.987	499.18	607.709	587.611	523.458	365.267	748.114	343.857	531.157
201438_at	10417.3	6918.11	8506.79	6137.51	13542.6	3506.97	12097.9	8776.9	4554.08	11281.8	4184.56	11595.1	6344.93	6634.95	5495.8	5015.41	10627.1	11211	4798.31	573.83	5133.27	8442.52	5239.8	6597.62	17773.4	11184.8	4928.54	9592.75	4523.45	12157.1	10602.2	11230.2	4592.63	11384.3	3468.66	4912.53	5695.88	7649.33	11848.9	11675.7	15054.5	7039.58	10401.2	8507.54	9197.29	11295.7	7936.84	14651	5372.06
201439_at	571.692	376.901	393.051	509.646	340.361	592.786	578.317	435.955	314.848	379.278	442.488	460.255	338.32	340.611	306.981	475.96	417.66	458.828	404.346	372.886	325.154	330.65	222.033	298.021	347.252	344.957	173.225	497.242	409.068	566.626	444.499	340.832	464.712	571.353	479.845	466.563	569.146	451.421	463.605	475.544	411.352	358.681	439.873	520.34	282.368	431.727	332.485	282.67	403.03
201440_at	746.144	687.641	556.425	559.668	621.381	634.31	587.906	569.177	724.984	580.676	450.874	364.215	365.271	587.361	788.588	491.256	873.689	611.197	641.203	481.936	380.496	894.622	1241.28	611.188	577.655	768.894	642.334	790.397	831.379	401.986	761.742	705.463	1142.89	668.889	997.878	673.896	1200.17	1043.12	1056.34	609.846	478.341	456.347	719.21	575.168	633.848	494.031	440.666	832.103	909.438
201441_at	3890.63	3671.54	2527.78	3851.37	3183.4	3744.93	2539.93	3069.08	2688.35	1929.64	2069.21	3079.77	2669.66	3324.8	2819.06	2630.15	3189.32	2555.44	4278.07	2786.81	2441.16	4257.35	2675.55	6181.43	7343.62	2776.31	3451.15	2916.67	4884.88	4891.38	2764.6	3961.62	3987.59	3187.63	4069.25	4313.84	3963.72	3308.58	3074.32	2426.98	2730.88	2204.28	2993.13	2643.12	3200.63	2325.01	2822.5	3098.7	3957.25
201442_s_at	93.9444	109.562	112.238	184.637	180.811	53.1439	62.4636	89.6096	54.5	163.817	121.537	139.674	64.7994	145.462	97.3502	87.31	83.4127	79.0889	14.8784	79.861	67.8725	67.3679	77.3905	56.2228	56.7908	24.1907	77.3688	75.3484	79.4502	47.8934	8.45015	33.4963	79.5656	26.5217	77.1473	103.72	69.8497	45.2869	53.899	32.1948	43.6383	60.3093	59.9073	55.0492	61.1072	48.2147	49.4866	51.1197	39.9456
201443_s_at	3148.13	3423.16	2871.8	2203.12	2175.61	3384.43	3103.01	3266.97	3405.4	4819.52	4411.8	3699.61	4355.5	3906.77	3071.22	2810.71	2061.17	3622.23	5609.46	3966.11	4226.78	3415.46	4580.38	4080.85	3926.54	3889.97	3939.59	3703.62	2889.68	2124.91	3391.36	3043.08	3610.87	4173.02	2024.46	2432.2	2211.94	3533.98	4272.26	4542.36	4412.51	3680.78	4406.7	3302.06	3670.09	3076.2	3941.76	4148.55	2669.74
201444_s_at	1569.28	2246.31	1037.87	1169.15	1777.17	1673.55	1255.56	1082.16	1797.49	2212.51	2753.64	1945.2	2270.58	1897.88	1338.7	1881.72	1172.56	1541.04	2483.2	2590.34	1908.72	2188.76	3854.34	1875.88	2198.47	1885.21	2233.94	2255.71	1735.53	1055.3	1917.45	1945.31	1971.14	2118.87	1250.25	1576.98	1257.39	1376.57	2369.32	1973.28	2731.81	2165.17	2499.11	1870.33	2404.64	1921.43	1745.46	3037.66	1333.84
201445_at	634.346	661.556	1066.02	514.194	1075.81	1163.42	1042.84	721.151	721.932	684.046	1262.54	1054.39	855.297	1409.17	1283.49	583.982	1760.85	1442.99	1496.58	1054.66	894.235	674.23	865.097	1926.2	2112.34	1314.73	1462.1	950.094	363.99	563.675	1495.01	955.474	1675.23	1897.82	631.814	594.799	1286.18	1118.04	1799.32	1679.33	2660.56	1626.34	2165.3	2667.03	1095.05	1078.79	1724.63	1520.33	1534.95
201446_s_at	1123.71	834.602	580.02	808.11	826.397	641.172	877.274	809.008	946.611	1003.76	697.905	1120.89	886.945	1053.87	1809.62	1413.78	657.028	787.858	609.336	586.275	765.204	463.473	607.001	667.952	972.678	703.766	1436.94	854.894	567.062	669.834	699.238	852.335	970.167	996.785	880.199	516.391	530.891	805.169	1010.67	650.894	695.528	836.635	1403.38	781.94	862.479	1132.33	699.822	822.16	1070.75
201447_at	594.314	511.106	451.154	587.455	391.302	661.66	667.832	458.459	523.323	437.109	547.753	544.363	403.515	422.497	746.329	595.363	428.621	475.368	241.701	371.73	706.979	424.657	279.931	516.626	473.281	551.699	703.923	720.188	455.243	471.874	459.803	488.174	334.066	555.716	527.801	448.392	334.515	525.553	640.17	438.101	485.902	706.465	641.309	414.747	558.931	768.585	448.472	818.549	829.342
201448_at	1024.45	1149.71	933.35	830.208	1177.15	941.611	1037.1	1440.48	974.372	898.12	968.798	878.039	599.261	556.504	1776.46	1001.37	793.788	658.711	700.497	525.226	1093.4	571.392	446.273	771.308	889.391	793.218	865.322	1073.97	655.55	683.192	700.656	914.008	639.913	793.878	728.643	716.085	543.58	786.214	924.15	683.994	698.382	1166.71	894.238	565.721	840.788	1143.33	703.122	977.621	1126.47
201449_at	471.33	502.256	437.06	683.237	556.51	395.907	421.683	643.998	600.339	436.501	593.525	485.629	291.32	268.316	978.12	581.292	517.242	472.831	264.126	348.29	696.403	219.613	259.019	323.793	389.425	532.653	275.056	705.414	330.8	462.465	383.324	546.429	291.895	481.375	285.849	561.183	298.226	340.559	545.024	478.636	332.032	759.459	390.224	405.681	539.531	552.89	387.421	596.533	601.845
201450_s_at	426.037	491.038	347.449	263.797	144.126	294.455	274.543	478.101	425.638	511.768	355.938	420.627	308.138	338.392	810.346	722.804	513.781	384.641	409.798	202.403	580.999	224.846	227.476	417.078	533.945	382.555	924.503	322.552	283.039	309.585	372.922	293.416	583.411	400.673	423.139	220.775	209.134	426.683	446.089	323.821	392.959	406.262	840.635	489.153	426.642	534.251	460.237	461.386	585.549
201451_x_at	15.8663	50.906	43.8712	33.6953	23.3194	39.9646	18.2172	17.1693	27.9758	40.3345	13.9861	80.4962	37.2056	10.8621	30.3524	45.3027	9.48178	6.43235	24.1101	4.44807	51.5198	24.7128	35.643	6.38117	33.3862	54.1579	4.67538	42.4633	8.95874	13.5071	29.9421	6.09551	12.6597	30.9308	13.634	7.81635	37.5517	6.74525	23.5662	41.4422	35.8328	11.484	3.22776	5.30401	28.4128	13.6264	26.4988	31.878	29.3155
201452_at	10.6843	33.3975	24.7963	66.217	26.7041	41.2716	49.1672	14.4762	79.6844	80.5701	133.988	9.55074	74.675	10.8788	11.613	112.381	41.2449	15.6408	26.2933	151.044	33.055	90.8753	71.0009	40.3946	118.343	62.7024	112.714	61.9463	84.7464	78.0458	71.4173	14.5506	155.4	80.9739	87.3419	13.5399	77.0352	47.8408	52.5688	77.8032	56.8082	84.119	81.3188	60.6638	40.6459	36.821	18.0759	66.4597	50.4
201453_x_at	3350.57	3028.49	2535.67	3379.22	3750.78	5266.09	3990.57	3923.89	3947.74	4988.87	7485.45	3201.09	3768.57	3263.91	2690.28	8241.79	5255.49	4479.49	2203.27	6148.72	5200.4	5147.48	4170.34	3522.81	5440.59	3694.88	4138.59	5191.85	5423.05	6108.69	4842.43	4007.92	8211.84	4277.79	7596.01	4077.79	8781.81	2717.48	6076.48	7153.4	5891.64	5624.76	3598.02	7893.5	4564.73	3294.14	3768.84	3773.44	6505.16
201454_s_at	719.507	870.736	681.001	446.995	592.337	858.231	1253.64	859.842	796.368	630.038	842.335	601.247	692.924	810.61	1022.55	732.378	1014.05	889.592	771.772	498.795	607.947	440.07	938.448	1201.11	719.412	617.215	637.158	740.617	915.512	716.642	870.383	680.122	1202.8	530.381	992.149	613.635	1184.89	1322.01	1002.11	956.336	1205.44	727.702	1110.59	1065.82	1040.98	944.966	1534.74	905.242	1191.27
201455_s_at	564.311	546.367	625.674	307.117	503.432	504.526	778.477	507.773	834.812	850.766	1153.66	931.994	852.494	807.409	1033.08	990.246	1137.01	959.866	871.739	681.531	880.586	576.207	749.758	1625.94	882.031	712.78	806.264	675.513	1229.12	795.457	1058.34	770.208	1394.22	740.175	1239.74	844.933	1816.91	1334.81	1370.38	1397.14	1202.82	979.607	1148.26	1060.29	1057.93	1106.33	1735.32	1233.97	1826.8
201456_s_at	782.954	820.751	743.699	653.978	615.357	673.577	753.842	603.104	697.903	648.443	640.727	850.021	736.466	793.304	1020.16	1024.61	648.468	775.872	1395.73	398.403	725.396	606.651	663.853	1232.87	467.643	805.755	752.672	604.005	699.996	2515.33	1007.91	623.242	1231.9	809.526	1619.17	655.023	1294.88	1022.3	787.852	856.081	474.396	803.549	703.162	944.135	446.911	574.683	856.622	1122.16	692.532
201457_x_at	1475.28	620.939	1083.75	1040.61	1112.72	898.215	1239.74	1028.12	1317.78	1055.74	1625.11	1649.61	1618.44	1965.28	1597.21	2462.72	1484.51	1313.98	3040.55	1381.9	1181.04	1836.7	1888.18	1777.37	961.102	1530.89	1031.92	1392.4	935.169	5739.92	2462.68	1235.67	1709.85	1466.4	2652.5	1567.98	2389.81	1839.42	1466.27	1700.02	853.8	1281.77	1205.05	2533.84	1214.54	1459.56	1614.55	2167.8	1185.51
201458_s_at	1512.75	1197.93	1300.17	1283.17	1238.33	1494.44	1978.8	1515.01	1413.72	953.284	1180.82	1438.66	1221.74	1594.7	1907.34	2458.84	948.821	1132.47	2555.03	799.481	1153.67	930.796	996.232	2398.42	974.1	1516.03	1416.14	1216.16	1601.63	5344.06	2217.48	1448.79	2298.72	1481.69	3181.96	1786.7	3423.51	1543.47	1578.07	1856.79	1122.37	1382.36	1357.07	1770.82	830.896	1189.59	1963.53	2010.7	1400.64
201459_at	387.765	713.615	713.906	417.622	491.197	492.77	525.941	561.456	341.436	436.805	400.393	390.565	488.63	785.965	753.445	750.311	686.055	322.264	1021.67	719.929	499.261	945.1	832.756	817.628	505.493	487.784	508.648	687.594	596.273	1422.95	729.309	809.752	663.867	508.521	1034.14	587.973	1130.95	727.544	498.303	568.385	380.961	373.328	516.102	515.907	458.835	448.861	774.445	381.297	418.396
201460_at	1515.46	1291.42	1652.89	1698.31	1837.23	1409.01	1973.44	1640.21	1078.83	1522.88	1033.7	1281.67	1447.43	1120.27	587.686	714.427	1129.68	1412.47	1069.17	1252.48	979.57	930.002	755.916	1004.21	1067.94	1233.81	767.49	993.561	1734.41	1725.8	1209.12	1187.03	1182.53	1420.17	712.671	1324.07	1194.36	1214.49	1309.63	1137.36	1033.4	961.53	876.1	1475.37	783.668	1265.45	1534.65	1341.85	1207.12
201461_s_at	295.133	205.535	316.423	190.654	219.863	201.867	282.757	204.542	173.754	427.056	190.808	262.651	297.105	253.145	88.7742	173.927	218.643	341.048	242.598	180.574	191.053	131.028	198.298	201.141	195.729	325.852	227.366	255.403	184.328	295.696	281.087	228.551	265.448	224.749	131.788	224.681	101.959	341.981	362.025	225.698	255.638	245.557	238.742	343.159	257.805	234.1	411.065	375.949	217.358
201462_at	1736.23	2638.73	873.816	1858.31	1804.69	2279.12	1388.89	1973.05	1806.44	1794.71	1397.15	1214.51	1039.76	1315.61	2000.99	1863.08	1569.4	1355.96	1081.24	2985.47	1466.3	780.03	901.816	916.566	1447.27	623.361	1058.55	1303.99	599.955	1864.58	1031.4	1263.77	2082.33	1037.68	179.933	1297.26	1875.3	683.44	903.903	1946.63	1504.11	2005.21	755.128	1627.97	1283.05	2205.33	743.565	848.901	1494.15
201463_s_at	4321.88	2712.64	1960.88	2003.94	2130.03	10744.2	3961.07	2442.33	3524.75	1398.7	4657.19	1423.64	2748.21	2989.09	1699.16	3252.01	2639.51	2666.8	3094.82	1707.03	1761.29	2306.46	9160.44	2592.74	2173.48	2609.61	1297.21	2529.23	11066.5	1789.1	2136.93	3531.73	1899.03	2035.63	15180.1	2182.91	3128.98	4320	2081.57	6513.69	1930.58	2308.18	1934.6	4503.4	2402.73	2270.31	2039.57	1719.41	1963.39
201464_x_at	1487.92	3383.09	2166.54	2714.04	2568.98	1420.72	2144.3	2063.21	4340.58	5132.7	2038.5	1371.66	6077.05	1756.88	7662.56	1940.24	4572.67	3830.03	2552.05	2275.03	1700.4	1321.61	434.678	1760.29	2888.2	1827.03	2912.64	2741.26	1402.33	3518.42	1532.74	1652.47	1977.12	1172.18	1157.44	2179.53	1748	1948.34	3656.13	1934.41	3298.63	4898.88	3542.35	4004.23	3618.29	2607.78	5639.9	5497.07	5875.04
201465_s_at	432.006	612.98	426.489	492.14	515.032	187.1	304.614	246.161	762.669	745.502	226.037	281.618	949.125	224.84	886.034	322.445	601.955	728.254	428.988	263.003	250.795	132.933	87.8582	124.004	303.386	223.956	403.98	390.198	130.842	285.457	84.1648	153.081	162.713	30.0253	104.882	134.312	162.086	145.244	319.253	134.774	442.391	598.637	354.542	422.218	488.677	294.989	586.356	656.559	648.54
201466_s_at	431.36	793.488	438.503	403.229	418.315	174.917	404.746	362.958	1365.75	1907.64	645.769	343.091	1077.47	315.536	2121.07	593.799	1024.13	892.863	830.05	536.228	598.614	149.798	167.468	552.998	536.069	591.282	1094.65	1003.19	224.42	941.061	342.446	372.981	247.35	371.287	236.509	571.597	458.582	427.234	976.902	409.372	1181.69	1357.77	939.914	1213.1	1130.92	534.887	1508.1	1284.11	1507.4
201467_s_at	1480.18	403.82	82.8497	213.134	161.985	3055.41	283.437	268.935	983.198	106.951	1329.22	28.9039	1236.95	391.998	94.1042	195.415	1227.27	774.799	194.049	1126.34	200.075	183.229	1985.87	589.312	75.5805	224.92	587.521	427.009	3065.14	69.1378	380.53	1064.66	76.4971	86.1941	3065.64	1092.43	411.633	1811.87	131.601	1465.05	106.498	258.888	285.267	2305.83	364.729	105.823	373.461	303.048	326.295
[truncated: 21,289 more rows]
[truncated: 413 more columns]
