# Supplementary material for: A prognostic model of non small cell lung cancer based on TCGA and ImmPort databases
Source: Sci Rep. 2022 Jan 10;12:437. doi: 10.1038/s41598-021-04268-7 (PMC8748945; doi:10.1038/s41598-021-04268-7)
Supplement: Supplementary file 2 — Supplementary Information 2. [file 41598_2021_4268_MOESM2_ESM.xlsx]

## Sheet: GSE101929_series_matrix
ID_REF	GSM2718949	GSM2718950	GSM2718951	GSM2718952	GSM2718953	GSM2718954	GSM2718955	GSM2718956	GSM2718957	GSM2718958	GSM2718959	GSM2718960	GSM2718961	GSM2718962	GSM2718963	GSM2718964	GSM2718965	GSM2718966	GSM2718967	GSM2718968	GSM2718969	GSM2718970	GSM2718971	GSM2718972	GSM2718973	GSM2718974	GSM2718975	GSM2718976	GSM2718977	GSM2718978	GSM2718979	GSM2718980	GSM2718981	GSM2718982	GSM2718983	GSM2718984	GSM2718985	GSM2718986	GSM2718987	GSM2718988	GSM2718989	GSM2718990	GSM2718991	GSM2718992	GSM2718993	GSM2718994	GSM2718995	GSM2718996	GSM2718997
1007_s_at	10.6994	10.4627	10.8594	10.427	11.0957	11.4755	11.7591	10.2762	10.4339	10.9047	11.3416	10.3602	10.4232	10.6562	10.323	10.5617	9.98615	10.646	12.3274	11.0318	10.1707	11.7233	9.87897	10.0143	10.4315	9.95051	10.5628	10.188	11.6169	10.3404	10.2136	9.92582	8.92296	10.7231	10.6371	10.1766	8.93872	10.6341	12.125	9.42623	10.7253	9.62936	12.2631	11.0237	10.6567	11.2813	10.0532	12.07	10.7478
1053_at	7.75938	7.18834	7.79397	8.14151	7.28976	8.08871	7.84303	7.59449	9.01729	8.1913	8.09928	7.8354	8.29665	7.97472	7.68846	7.71198	7.67989	7.09533	8.16284	7.8804	7.9972	9.41377	9.7586	7.49409	7.56407	7.30169	8.19129	7.49066	8.27428	7.59691	8.2436	7.33152	7.81278	7.44536	8.54478	7.66914	7.78699	7.66969	8.57201	7.68462	8.75143	7.56268	9.65112	7.65394	7.85326	7.90377	7.80091	8.06093	7.48135
117_at	6.86495	7.83191	7.46298	7.8255	9.20818	8.0097	6.39958	9.4052	8.98797	7.04541	8.61887	10.1492	5.63821	7.75167	8.87896	8.17322	8.15033	6.65722	8.11828	8.58726	8.8321	10.7038	6.94512	6.74855	7.09735	7.99674	8.70263	8.05433	7.67323	6.90467	8.01936	8.56777	8.27953	7.91704	7.48723	7.35695	8.8229	8.40157	7.23458	7.7085	7.10581	7.03966	7.91614	7.09215	6.90938	7.4058	7.3847	6.97222	7.6968
121_at	7.26225	7.17127	7.93664	7.89704	7.65979	7.64747	7.5074	7.49955	8.44725	7.60157	7.70703	7.48331	8.02386	7.49316	7.37035	7.49543	7.57276	7.54522	7.48191	7.47823	7.65539	8.22591	7.50114	7.53859	7.61292	7.67409	7.91488	7.61949	7.51714	7.62683	7.47508	8.09876	8.42783	7.64903	8.48748	7.60458	8.26165	7.32981	7.13592	7.76997	7.84461	7.55452	6.78947	7.20775	7.42692	8.00862	7.59753	7.59864	7.71113
1255_g_at	2.15754	2.16563	2.19233	2.29348	2.16342	2.27014	2.22107	2.18442	2.33148	2.2493	2.47025	2.20372	2.26732	2.24341	2.45695	2.21248	2.28324	2.17456	2.17937	2.22714	2.19854	2.22083	2.31305	2.21357	2.24833	2.17394	2.23718	2.17871	2.20542	2.22408	2.1715	2.17213	2.29196	2.22618	2.28071	2.34597	3.48517	2.14108	2.17433	2.23391	2.23455	2.22224	2.23723	2.14761	2.16829	2.23175	2.2148	2.21102	2.20334
1294_at	8.344	8.75966	8.28302	7.72565	8.69877	8.73646	6.05626	8.47257	5.98077	8.00713	8.12573	8.20639	8.62101	8.04774	8.04979	8.06665	7.98699	8.51759	8.03013	8.67505	8.76982	7.54736	6.43955	8.17283	8.00956	9.04594	8.10517	7.80649	7.32956	7.7125	6.2309	8.29128	7.4631	8.4526	6.82738	7.66658	7.51426	8.2497	6.51644	7.78124	6.53704	8.34026	7.2382	8.57982	8.444	7.64951	8.77562	7.00957	8.65479
1316_at	4.41631	5.07801	4.5504	4.54388	4.50289	4.60318	4.92196	4.52224	5.23561	4.38466	4.39683	4.89455	4.84813	4.56377	4.50353	4.58552	4.6403	5.24062	4.65556	4.56687	4.25917	4.55977	4.5692	4.56357	4.60509	6.09803	4.55467	4.91934	4.51431	5.23792	4.52336	4.74849	4.65393	4.5084	5.36668	4.52312	4.64498	4.79077	4.52014	4.5838	4.94254	4.57371	4.69678	4.53246	4.35307	4.54033	4.70887	5.5647	4.69039
1320_at	5.83469	4.37163	3.37794	2.68496	5.11345	2.83234	2.49056	5.26048	2.69782	3.6175	3.1574	4.74696	4.25263	3.12987	3.50415	4.55373	2.87875	5.15674	2.66927	3.61432	3.73694	3.04333	2.88705	5.7601	3.03521	4.31744	3.21481	3.77362	2.72989	3.67504	2.67638	4.81016	2.77296	3.97001	2.73133	3.72323	2.97849	4.72389	3.45522	3.19179	3.11024	4.96531	3.35437	5.08696	5.30555	3.00154	3.60872	3.46621	6.1374
1405_i_at	9.17507	11.3485	10.0496	10.6161	11.1857	11.9353	8.7192	11.5927	9.59305	9.28871	12.1557	11.4635	11.8793	8.94173	11.5403	10.8974	11.4549	10.1442	11.7084	10.4005	11.591	10.7315	11.4596	9.47055	9.56685	11.6898	11.6476	10.4945	10.5122	10.0618	8.89484	10.2987	11.8467	10.1743	9.21139	10.7847	10.7786	11.0542	9.40465	10.3798	10.1939	10.3781	9.17194	10.6386	11.2151	11.3154	12.68	11.1989	10.4905
1431_at	3.79099	3.61294	3.23696	3.43769	3.28342	4.09428	2.98551	3.52539	3.36841	3.64854	3.76819	3.6539	3.68115	3.22683	3.06087	3.58524	3.69167	3.46621	3.51895	3.21217	3.28658	4.48804	3.12497	3.23702	3.29473	3.47511	2.91891	3.0132	3.65101	3.22408	4.17569	3.32503	3.24529	3.23364	3.03982	3.40032	3.21374	3.4626	2.96578	3.20597	4.38161	3.30122	2.6992	3.98971	4.04612	3.22565	3.25801	5.12567	3.92197
1438_at	2.52116	2.87777	3.3556	2.72285	2.58569	3.31683	4.53744	3.11958	2.29004	2.33796	2.54889	2.57488	2.83849	2.36312	5.9695	2.15913	4.23377	2.14437	3.85123	2.11664	1.20871	3.31562	2.30905	1.97122	2.88337	2.05329	3.07366	1.56466	5.97573	1.78495	3.93171	2.10064	2.67014	2.14394	8.12496	2.00781	2.09068	1.65853	5.5453	1.18025	1.28121	1.15078	3.23106	1.85092	1.75144	4.52488	1.3076	4.59943	2.19195
1487_at	7.49425	7.19087	7.68586	7.57941	7.49278	7.60082	7.66454	7.48717	7.58796	7.7165	7.41359	7.47623	7.49082	7.48517	7.37615	7.63984	7.46773	7.86993	7.23727	7.75247	7.65977	7.85824	7.33719	6.93171	7.50388	7.50854	7.05731	7.26659	8.03828	7.27616	7.75067	7.22861	7.06941	7.42692	8.46654	7.27711	7.01598	7.32873	7.75114	7.23008	7.07457	7.10094	7.06353	7.50402	7.35578	7.30565	7.26078	7.59358	7.48887
1494_f_at	2.95718	2.60092	2.3885	2.27579	2.64175	2.37194	2.33228	2.31769	2.31606	2.46352	2.29892	2.2941	2.37932	2.36008	2.34618	2.40997	2.40004	2.74803	2.30168	2.45575	2.30812	2.40036	2.42769	2.39452	2.39111	2.3734	2.33389	2.44231	2.42595	2.35905	2.32475	2.99598	2.39553	2.78519	2.38425	2.39343	2.33297	2.38329	2.3324	2.3912	2.3476	2.40307	2.30429	2.72047	2.43092	2.30669	2.25417	2.31418	2.34113
1552256_a_at	9.4892	8.94292	9.42744	9.10087	9.1663	8.14587	10.5274	9.28153	8.11608	8.98027	10.9092	9.74068	9.95555	8.83556	10.8565	9.57496	9.71685	10.0647	9.33385	9.29862	9.06038	9.72214	9.66536	8.54762	8.81289	9.44026	9.34102	8.54397	8.45209	9.54697	9.68502	9.38996	8.86948	8.60473	10.4237	9.9033	9.69298	9.028	8.45806	8.14201	9.14483	8.57709	8.14009	10.2989	9.35441	9.96201	9.19561	8.71693	10.2049
1552257_a_at	8.18271	7.87796	8.82012	9.07831	8.5786	10.0066	10.2463	8.32093	9.00031	8.14275	8.83711	8.06051	8.88581	8.3621	8.46184	8.2239	8.65354	8.44412	9.40849	8.04846	8.40031	9.54154	10.7573	7.81037	9.61794	8.38332	9.68754	8.19276	8.97534	8.39132	10.438	8.15421	8.32206	8.49241	10.6108	8.53709	8.77386	8.51722	9.23856	7.7711	8.34915	7.75951	8.75595	8.14194	8.50985	8.8917	7.10732	8.15697	8.2461
1552258_at	6.10778	6.89653	4.70444	6.53029	6.40274	5.98025	7.16193	7.94827	7.69444	8.78405	7.57076	7.22569	4.61294	5.60083	7.82842	8.56999	8.46857	5.0337	7.08401	6.75792	9.56369	7.55141	6.13242	6.03845	6.65842	6.17954	6.34202	7.47078	6.86853	6.59657	6.75122	5.09816	7.91064	5.60698	6.44767	7.23651	6.69071	8.13586	7.56075	7.51449	6.65949	5.79436	6.39623	7.45048	5.69411	7.558	6.9473	7.04617	8.97348
1552261_at	5.50267	5.04878	4.25024	5.55518	5.25842	8.41324	4.75796	4.95019	5.53187	6.85114	4.25738	4.57293	4.17909	5.54342	6.56913	4.59827	5.57442	3.58688	8.20943	4.86936	4.72457	8.67076	3.44142	4.30933	6.82017	3.41035	4.90814	4.71284	7.97039	3.48657	4.12031	3.46181	4.34615	4.20821	3.38286	3.93266	4.29756	6.53806	4.28484	5.26852	4.78996	3.45992	8.89736	6.12204	4.70324	5.91951	3.30727	3.892	3.65317
1552263_at	8.38391	8.75082	9.28285	9.05896	9.17072	8.63	10.173	8.93412	10.623	9.63817	10.1558	9.35174	8.95273	9.70317	9.73544	9.38856	9.39039	9.51559	7.85047	10.2948	10.1539	8.49569	9.55799	9.64223	9.02187	9.62384	9.95286	10.0819	8.93406	9.80728	8.73716	9.51411	9.17774	9.0358	9.41356	9.83559	9.82346	10.0481	8.90025	10.3527	8.74753	9.58859	8.1392	9.44893	9.72572	9.73247	9.9269	8.6948	9.62045
1552264_a_at	8.34644	7.86769	8.3104	8.01685	8.26099	6.82089	9.72711	8.53699	9.63885	8.71928	9.28061	8.52939	8.27682	9.26575	8.8863	8.35072	7.66427	8.5189	8.43683	9.15534	9.35542	9.09621	8.41736	8.86652	7.48909	7.47691	8.88137	9.01919	7.76523	8.4181	7.81504	8.59563	7.59932	7.87275	8.6242	8.62551	8.94706	8.98719	8.55829	9.14484	7.66314	8.20959	8.07144	8.80418	8.94106	10.2633	8.64998	8.40513	9.12513
1552266_at	3.1106	3.06097	3.19647	3.44595	3.15741	3.35474	3.24687	3.19799	3.4839	3.29792	3.39674	3.21488	3.36947	3.35676	3.29938	3.21468	3.418	3.25773	3.18295	3.38846	3.22432	3.27232	3.37105	3.18292	3.41055	3.2374	3.24924	3.17956	3.22363	3.32447	3.22033	3.2746	3.79497	3.33958	4.46535	3.3695	3.29024	3.32605	3.27658	3.61614	3.38332	3.39587	3.23906	3.01669	3.09397	3.26321	3.24856	3.25794	3.16888
1552269_at	2.71951	4.96124	3.49614	2.43208	2.96061	2.44753	4.96792	2.3647	2.4536	2.95236	2.39859	2.39912	2.44876	2.40338	2.47006	2.47949	2.43177	2.37534	4.3755	3.19593	2.39234	2.41052	2.51267	2.5224	2.46736	2.40277	2.38509	4.2271	4.11396	2.41601	2.4392	2.41847	2.45225	2.79011	2.55938	2.44207	2.40206	2.36335	2.49283	2.5414	3.82825	2.46594	5.89445	2.83712	4.04167	2.51281	2.42069	2.51212	2.41996
1552271_at	0.909703	0.861076	0.897303	0.862966	0.795394	0.881159	0.864874	0.912538	0.862214	0.893215	0.891477	0.874738	0.880158	0.916511	0.823442	0.882214	0.899058	0.844938	0.810079	0.821211	0.859752	0.812939	0.805693	0.851036	0.853168	0.805453	0.780747	0.809104	0.817372	0.814627	0.846949	0.796722	0.802816	0.836304	0.881894	0.828758	0.815947	0.799317	0.847503	0.845099	0.809365	0.807714	0.832889	0.812023	0.80305	0.803673	0.808413	0.794292	0.804456
1552272_a_at	2.40948	2.28826	2.29202	2.30583	2.31765	2.32735	2.26745	2.28619	2.28283	2.25014	2.31931	2.24076	2.32804	2.14798	1.95736	2.57515	2.32137	2.0999	2.00165	2.07821	2.05738	2.01929	2.09117	2.00433	2.0073	2.05211	2.04456	2.04142	2.12136	2.00964	2.05297	2.04231	1.8973	2.18078	2.83522	2.10097	1.98225	2.15262	1.70956	2.04311	1.94893	2.05755	2.07383	2.09352	2.11674	2.84327	2.02336	3.22141	2.36155
1552274_at	7.48515	8.1814	7.62598	7.63005	7.77927	7.9106	6.7154	7.82374	7.56671	7.30954	7.90245	7.58203	8.57678	7.92628	7.9552	7.57907	7.71831	7.98263	7.83267	7.66918	7.62815	7.44197	7.94926	8.55413	6.50857	7.60424	8.08613	8.0403	7.43484	7.85142	7.34589	7.90893	8.07338	7.351	7.24855	7.80152	8.46358	7.76575	7.28293	7.36496	7.43306	7.82359	6.91259	7.84913	7.91311	8.37449	7.9683	7.29255	7.66525
1552275_s_at	7.94372	7.35976	6.99223	6.64051	8.10954	6.18742	5.95564	8.10579	6.39251	7.3666	7.36444	7.61925	8.43192	7.83486	7.94551	7.29041	6.87778	7.41139	7.12264	7.91298	7.7167	6.95998	7.15801	7.88796	7.04124	6.44867	6.77266	7.55714	6.38219	7.23861	5.55675	8.03164	7.1251	6.49825	6.15716	7.5535	8.11652	7.89177	6.23823	6.90316	6.05771	7.2747	6.386	7.5806	7.96421	7.58814	7.3145	5.81212	8.06416
1552276_a_at	2.02232	1.98271	2.01339	1.96509	1.94239	1.94639	1.92275	1.98659	1.95013	1.98541	2.0142	2.01004	1.98905	2.00984	1.98491	1.9753	1.97405	2.00253	2.0229	2.00098	1.97343	1.98924	1.97873	1.99492	1.99341	1.99795	1.95502	1.96978	1.95181	1.98796	1.94877	1.9978	1.96357	1.98927	2.00417	1.98155	1.93068	2.00249	1.98977	2.02415	1.96002	2.01274	1.99715	2.00492	1.97598	1.99174	1.99531	1.87865	2.00222
1552277_a_at	8.80951	8.54584	8.80691	8.99184	8.71066	8.46801	8.81505	9.02943	9.9932	9.90516	9.34651	8.9476	8.64398	9.11689	9.96568	9.47289	10.0726	8.82187	8.45473	9.15582	9.62653	10.4856	9.28607	9.01922	9.10154	8.79333	9.99613	9.3033	9.16778	8.9537	9.13106	8.52551	8.84675	7.90905	8.75308	9.7976	9.49296	9.83752	9.50766	9.34816	8.61789	8.45189	9.20962	8.95642	9.05845	9.49636	9.03278	9.4803	9.34663
1552278_a_at	3.59406	3.3394	3.60668	3.70415	3.54815	5.08657	4.3825	3.90314	3.71607	3.91887	5.3991	3.6592	3.66712	3.7424	4.84588	2.99527	3.70581	3.44072	3.60311	3.33072	3.55961	5.96974	3.53016	3.07715	4.58977	3.53293	4.60535	3.06465	3.5199	3.55597	3.57063	3.22532	3.5307	3.50607	4.78754	4.99283	3.78438	3.08068	3.72796	3.59986	3.56765	2.71998	3.51874	3.11351	3.37921	4.84285	3.53393	3.91735	3.24968
1552279_a_at	6.17819	5.76775	6.22069	6.18681	6.65657	6.18884	6.53932	6.19825	6.13154	5.86001	7.90723	5.84699	6.55174	6.1787	6.18951	6.18412	6.03867	6.24452	6.34518	6.13191	6.36509	6.9869	7.0007	5.65592	6.52621	6.1854	6.78274	5.77556	5.77693	5.86395	6.0628	6.65863	6.22036	6.20165	6.32732	7.08069	6.37225	5.49559	6.30905	5.77466	6.00625	5.89356	6.4492	5.83191	5.92116	7.31768	6.1624	6.74989	6.18799
1552280_at	2.03902	2.01695	2.05322	2.32325	2.09544	2.15895	2.10938	2.06175	2.17725	2.11833	2.13103	2.11833	2.14934	6.09844	2.43595	2.09776	2.35332	2.04511	2.08374	2.0584	2.01655	2.09729	2.19974	2.05948	2.15517	2.08202	2.92205	2.04163	2.69034	2.04692	2.04854	2.78632	2.19408	2.07666	2.12298	2.12171	2.07783	2.03748	2.03987	8.66234	2.70165	2.11371	2.05321	1.97567	1.99229	2.10892	2.74267	2.09475	2.10511
1552281_at	2.00967	1.96392	2.08766	2.03392	1.82405	2.02578	2.00246	2.03442	2.02391	2.04886	2.39347	2.10682	2.06896	2.03841	1.90308	1.95987	2.03202	1.80126	1.84208	1.88823	1.818	1.91444	1.94856	1.81655	1.85817	1.78466	1.88061	1.82682	1.83511	1.82449	3.20986	1.79871	1.86307	1.81094	8.7349	1.84529	1.8975	1.86405	1.84926	1.85651	2.22917	1.80438	1.87531	1.83514	1.83302	1.98028	1.89916	1.81898	1.82871
1552283_s_at	10.5565	8.077	9.11643	7.81562	8.9171	9.47081	6.17644	7.71274	7.36384	8.06483	5.9488	9.2785	7.3198	9.07125	7.32201	10.2231	8.29232	9.55302	4.45985	9.48399	8.87066	5.33278	8.38376	9.65145	8.3652	10.1502	7.3806	8.70075	7.13083	7.70283	8.21068	8.91265	6.43362	10.0172	6.22564	6.06223	5.24211	9.59525	9.30941	9.28449	6.83641	8.71603	6.33411	9.71152	9.75639	7.23633	7.23653	8.8393	9.91035
1552286_at	6.0003	5.72515	6.19788	6.58325	6.03375	6.78342	5.83081	5.88318	5.99298	6.14125	6.28296	5.78331	6.1714	5.86395	5.65167	5.22259	5.31684	5.82425	5.6363	5.93509	5.37508	6.07437	7.83116	5.50018	6.47175	6.26279	5.91137	5.57386	6.20126	5.80898	5.95966	5.76669	6.06598	5.91857	6.99936	5.7774	5.82019	5.05614	5.1847	5.73479	5.13247	5.76397	6.23857	5.39871	6.58062	7.18291	5.80464	6.17974	5.71539
1552287_s_at	9.12716	9.17173	9.56407	9.39211	9.07593	9.363	9.33273	9.11237	9.7345	8.38615	9.25731	9.23869	7.59431	9.27611	8.77092	9.34026	9.23332	9.10347	9.58755	9.07503	9.76965	8.47299	9.26864	9.149	9.43244	8.7293	8.77272	9.17873	9.24299	9.47109	9.14442	9.04428	8.76709	9.59612	9.22779	9.04576	8.6312	9.36435	9.11821	9.12856	9.11036	8.45965	8.80956	9.69949	9.24454	8.80541	8.61374	8.3923	9.57913
1552288_at	2.97148	2.94559	3.0088	2.97505	2.34952	3.10675	3.06515	2.99858	3.12708	3.04988	3.34252	3.06262	3.0207	3.15121	3.33774	3.14808	5.78305	2.47966	2.27495	2.42132	2.29257	3.27671	2.62443	2.45435	2.80594	2.44443	3.84573	2.35124	2.45305	2.5121	2.50115	2.41787	5.99856	2.50638	2.54372	6.87894	6.10763	2.56735	4.56079	2.68017	2.51466	2.60871	3.27151	2.35351	2.23613	4.23492	2.26355	2.37856	2.42633
1552289_a_at	2.77079	2.81677	2.75552	2.92677	2.34474	2.94055	4.52927	3.05011	3.06103	2.77603	3.17199	2.91305	2.94462	2.88942	4.07863	3.08748	7.4954	2.12298	2.90455	2.24584	2.08461	2.31608	3.72177	1.89526	2.3352	2.20186	5.48024	1.86929	2.21767	1.91823	2.33142	1.97246	6.70907	1.94051	2.30034	7.96189	7.06019	1.95784	5.78162	1.88599	2.24359	1.97924	3.62633	1.98864	1.89566	5.02887	2.25736	3.00904	2.07274
1552291_at	7.44465	7.88712	8.09813	7.98513	7.6361	7.87788	8.5847	7.72115	9.07328	8.12704	8.32061	8.15126	7.68593	8.14241	7.65948	7.76608	7.92621	7.67405	8.30035	7.45671	7.6322	7.85077	9.55025	8.15939	8.80403	8.35694	8.33085	7.60607	9.15964	8.21577	8.4208	7.63023	8.08811	7.69242	9.18033	7.95416	7.71172	7.84602	8.85542	7.93115	7.88843	7.82533	9.34563	7.9327	8.03613	8.97541	7.38333	8.28522	7.41575
1552293_at	2.4486	2.43584	2.49748	2.53366	2.54575	2.61219	2.47499	2.47008	2.54682	2.67981	2.48372	2.47561	2.59777	2.64584	2.56176	2.64046	2.58584	2.50897	2.38408	2.65859	2.57159	2.5373	2.64748	2.49005	2.58724	2.5001	2.52133	2.51121	2.50958	2.57391	2.4684	2.54343	2.6021	2.59687	2.556	2.63784	2.54642	2.5357	2.55746	2.69217	2.53415	2.63762	2.54661	2.3898	2.44519	2.48587	2.49734	2.54968	2.48969
1552295_a_at	8.64694	8.13105	8.21403	8.06589	8.28018	7.93298	7.73242	8.49011	7.57573	8.69108	8.31405	8.12152	8.60647	8.13046	9.45795	8.36313	8.33834	9.61468	8.35341	7.52729	7.16643	9.58766	7.39038	7.99066	7.4036	8.29229	7.84098	8.09555	7.59891	7.59222	7.63339	8.41102	8.12606	8.24803	7.53788	8.11076	8.60895	8.25618	8.385	7.10042	7.51504	7.52934	7.96391	8.6277	8.45867	8.86014	8.42837	8.23311	8.54545
1552296_at	2.46044	3.84695	2.81481	2.44349	4.11432	2.446	2.87178	2.37081	2.44805	2.52158	2.45	2.43706	2.43469	2.42903	2.35747	2.5306	2.44535	2.376	2.26116	2.61216	2.32107	2.34256	2.37314	2.3417	2.42366	2.36482	2.35311	4.4134	2.82141	2.40039	2.52753	2.39435	2.38786	2.43822	2.35725	2.41696	2.35475	2.39368	2.3568	2.4606	2.40872	2.44007	2.34009	2.45943	2.43992	2.34968	2.3377	2.30508	2.35624
1552299_at	3.86862	4.63911	3.46202	3.5481	4.62899	4.30382	4.13706	4.60085	4.02529	3.20305	3.96874	3.80048	3.47283	4.02841	3.49169	3.73105	3.76699	3.29052	5.62872	4.45396	4.3673	4.84763	4.38426	3.79815	4.52973	3.63827	3.21344	4.01207	3.42116	3.3718	4.75576	3.57472	2.94994	3.83501	4.88651	3.59805	3.58614	3.8821	3.74979	3.69398	4.06457	3.74233	4.44354	4.25661	4.05887	3.69708	3.5316	3.49778	4.06398
1552301_a_at	4.98316	5.09806	4.59587	3.92459	5.24232	3.40519	4.66209	5.0231	3.91274	4.65724	4.27771	4.60937	5.19958	4.30948	3.92238	4.88413	4.58649	5.09824	4.59813	5.42941	4.73237	3.91159	3.66831	4.91513	4.49387	5.04746	4.35988	4.10803	3.44454	4.28754	3.66481	5.00418	4.08521	5.12439	3.65848	4.72547	4.86988	5.75686	3.73652	3.44983	3.79499	4.52976	3.65151	5.47336	4.68849	4.28129	5.11692	3.83321	5.88733
1552302_at	6.88457	8.36577	7.97946	8.89624	6.29215	8.86675	6.73332	7.81689	7.7185	7.40084	8.96412	7.7124	7.51047	7.79163	7.96313	8.21795	8.85832	8.05011	8.16139	8.10452	8.34865	8.6698	7.95519	7.76435	6.98553	8.74892	9.41543	7.91786	8.26106	8.59221	8.03126	8.12811	9.49131	7.46132	7.75143	8.61364	8.45658	7.66603	8.31026	7.98492	8.32349	8.09782	7.66578	7.68493	6.82636	7.95656	7.51586	7.80575	6.36517
1552303_a_at	6.80955	7.17355	7.32693	7.7939	6.78083	7.7841	6.36788	7.17025	6.8706	6.55132	8.45934	6.84137	6.7694	6.89796	7.39714	7.51883	7.82524	7.20381	7.34244	7.14581	7.55603	8.43714	7.07175	6.53568	6.41517	7.48759	8.3035	6.97166	7.00343	7.24423	7.02329	7.19844	7.8579	6.68932	6.64463	7.29281	7.28989	6.8153	7.39837	7.28407	7.06719	7.31332	6.93814	7.05277	6.25654	7.40631	7.04792	7.27263	7.14454
1552304_at	3.02251	2.81513	3.13795	3.27167	2.78121	3.17638	3.15121	2.92535	4.30524	3.00928	3.17691	3.08791	3.15883	3.18062	3.46846	3.00367	3.18118	2.69271	5.09384	2.86796	2.93596	3.71148	4.24563	2.76901	2.90143	2.70113	3.00766	2.60704	3.69133	2.85781	3.45116	2.62103	3.25433	2.82127	4.46888	2.81916	2.88523	2.71927	3.88517	2.91027	4.31996	2.78733	3.99435	2.64477	3.04771	4.1093	2.81788	3.12887	2.80703
1552306_at	4.96053	4.96855	5.1159	5.20359	4.794	5.23945	6.30296	4.88689	6.89691	5.21237	5.93925	4.76328	5.13065	5.44327	4.98679	4.02341	5.04159	4.68246	5.95562	4.97352	5.08154	6.08354	6.79835	4.9293	4.90415	4.67992	6.03882	4.83892	6.33729	4.95634	5.22724	4.84525	6.19943	4.56041	7.10643	5.31971	4.9796	4.78679	5.81666	5.06666	6.48028	4.95694	6.26017	4.14366	4.96158	6.39147	4.9571	5.48531	4.88153
1552307_a_at	4.55778	6.24018	6.35226	6.40287	6.30959	6.44524	9.25657	6.24925	7.97461	6.34547	7.41358	6.4564	6.53595	6.35706	6.54146	6.28822	6.46465	5.37041	6.49528	5.61624	6.99416	7.6139	8.05178	5.98436	7.70794	6.35703	6.73709	5.92487	6.40598	5.40325	6.84599	6.22293	6.56821	4.85466	6.12836	6.61222	6.71145	6.49207	6.40056	6.24377	9.1071	5.62139	6.43328	5.95378	6.59375	8.11571	7.15835	8.96286	6.40049
1552309_a_at	10.9591	9.88107	9.32496	7.68511	10.2463	6.40885	6.69078	9.79509	6.1946	9.79609	10.3546	9.84106	9.01753	8.86293	8.6727	10.3282	8.67442	10.1932	7.43316	9.86484	9.24001	7.82622	8.36981	10.8785	7.972	10.4161	8.74559	10.882	8.55405	8.61992	7.46792	10.1691	9.32312	9.57841	7.894	10.8428	10.1461	9.21466	8.58569	8.58147	7.31092	10.2549	5.71035	9.48108	9.79758	7.47297	10.3854	8.235	9.97894
1552310_at	8.93432	9.40314	9.60177	8.80768	8.74867	9.36761	8.36423	9.13105	9.12114	8.8868	9.35047	9.08174	9.43694	8.82965	8.46619	8.48691	8.30384	8.91954	9.53093	8.55405	8.5968	8.69082	9.36914	9.11403	8.86354	9.47872	8.88784	8.2527	9.04191	8.87231	9.46032	9.04435	9.22768	9.31255	9.59985	8.99143	8.54675	8.40612	8.62413	8.82646	9.27578	8.73161	9.30186	9.30666	9.66208	9.39187	9.25484	9.17711	8.59093
1552311_a_at	5.3807	5.40708	5.34962	5.35361	5.29502	5.57149	5.63697	5.3358	5.35381	5.26748	5.41323	5.24368	5.30421	5.30112	5.39111	5.4901	5.35109	5.29912	5.19884	5.41567	5.21139	5.35282	5.38915	5.51184	5.51537	5.44251	5.39641	5.29158	5.44418	5.47162	5.2468	5.38765	5.44167	5.52819	5.43999	5.39836	5.12676	5.5212	5.52438	5.66495	5.54221	5.6631	5.36737	5.26575	5.15637	5.38578	5.31131	5.38182	5.39213
1552312_a_at	7.88024	6.49414	7.11547	6.92823	5.70628	4.27647	8.21822	8.32905	8.17149	7.00254	7.4472	7.20679	7.55252	7.63168	8.02254	7.10771	7.30909	6.40864	7.21578	7.28205	7.49333	7.38501	8.24876	7.37751	5.98363	5.09405	7.72442	6.93384	6.93882	6.1973	7.32254	7.46789	6.49625	6.17316	7.3239	7.28219	7.87589	7.44766	7.61444	6.79126	6.29678	6.58456	8.66692	6.97346	7.60076	9.07667	6.60957	7.32667	8.18988
1552314_a_at	3.9682	3.97066	3.94892	4.01871	4.37586	4.10943	3.94192	3.88464	4.08039	5.29006	4.06774	4.37462	3.98381	4.87049	4.20026	3.91945	4.00473	4.14317	4.17651	4.13623	3.96031	4.15019	4.158	3.91415	4.22912	4.0546	4.09616	4.13979	4.10588	4.12902	4.05273	3.45185	4.03976	4.16956	4.02667	4.1485	4.14699	4.3879	4.33944	5.04609	4.84706	4.17441	4.09112	4.09447	4.43531	4.13647	4.11339	4.13674	4.04598
1552315_at	5.49215	7.22507	6.19188	5.51899	6.35297	5.50921	3.11685	6.08688	3.50381	3.94979	5.66214	5.9114	8.22019	5.58778	4.58676	6.09011	4.78041	7.15115	5.07035	6.33944	5.27234	4.81187	5.71565	7.0365	4.79134	8.03766	6.37643	5.91682	4.76348	5.96094	3.07429	6.62333	5.14487	5.78359	3.38117	5.74304	6.66293	6.93686	4.02131	4.86335	5.19229	7.50227	2.78373	7.38892	6.69009	5.72828	7.04261	3.31831	6.8627
1552316_a_at	7.98015	9.52712	8.54951	8.21428	8.32435	7.95472	6.37515	8.12827	6.17783	7.03078	8.16331	8.22978	10.3025	7.91623	7.19752	8.15852	7.45825	8.97753	7.59292	9.0102	8.141	6.82244	8.29742	8.74171	8.38059	9.46788	8.47844	8.10431	7.53492	8.58068	6.79859	8.63422	8.24338	8.00717	6.74351	8.15281	8.51357	8.84779	6.99971	7.68581	7.54168	9.16306	5.14763	8.99406	9.07445	8.14923	9.29645	7.02475	9.18008
1552318_at	10.4805	11.7502	10.4741	9.53484	10.463	9.32555	8.08023	9.93784	7.13526	9.07461	9.06843	10.1117	12.6958	9.67799	8.86442	9.9044	9.00733	11.5116	9.23302	9.92974	10.1323	8.30815	9.41534	11.2198	10.2282	11.6223	9.71562	9.84259	8.91572	10.7654	7.67246	10.7145	9.37351	10.0672	7.46309	9.95582	9.92798	10.8004	7.97598	9.64474	9.29989	11.7506	7.39578	11.7113	10.9981	9.63812	10.7722	8.10021	11.2991
1552319_a_at	2.7136	2.72107	2.76394	2.80264	2.66073	2.74915	2.74027	2.70124	2.78364	2.7658	2.79126	2.80808	2.79632	2.83911	2.592	2.80025	2.86217	2.59716	2.54303	2.56895	2.50487	2.63188	6.99541	2.5902	2.71544	2.57571	2.62817	2.59311	2.91044	2.64561	6.52309	2.60308	2.66428	2.61502	2.64811	2.63545	2.61522	2.63715	2.61988	2.69611	2.81559	2.66225	2.60671	2.50047	2.4449	2.57626	2.50895	2.58578	2.60764
1552320_a_at	4.46374	4.97654	4.11287	3.9896	5.27273	3.84226	3.80916	3.97367	3.90735	4.73163	3.78068	3.90943	4.6791	3.98307	4.03718	4.28743	3.90424	4.0062	3.73459	5.05784	3.76482	3.92951	4.07503	4.5821	4.11321	3.79895	3.72542	5.03107	5.97957	3.96319	3.7568	3.96201	3.84169	5.16559	3.8556	4.06776	3.89783	3.91001	3.92793	4.0845	3.98544	4.11113	3.7359	4.23517	4.20174	3.89115	3.86807	3.89128	3.87023
1552321_a_at	3.99916	6.53453	2.99976	2.09974	6.43095	2.12702	2.04475	2.05104	2.06772	5.48207	2.12442	2.09963	2.42407	2.08224	2.36384	2.2872	2.08843	2.36889	2.24003	6.36202	2.36271	2.29248	2.35911	2.59712	2.45958	2.37191	2.29828	6.36282	4.8702	2.37144	2.27221	2.45355	2.27175	2.84628	2.37057	2.43308	2.34828	2.39726	2.3332	2.44213	2.39741	2.49647	2.32237	4.45524	3.85469	2.364	2.46803	2.26869	2.32618
1552322_at	3.54521	3.60896	3.47769	3.70676	3.37069	4.05861	3.56678	4.66584	3.6469	3.61818	4.09936	3.6852	3.68631	3.7121	3.56103	3.66154	3.83495	3.54466	3.65189	3.51351	4.34409	3.55355	3.54393	3.70821	3.53626	3.39767	3.40929	3.48509	3.53818	3.54051	3.38672	3.56478	3.53048	3.57301	3.57122	3.55512	3.53568	3.58555	5.50061	3.66833	3.52775	3.57851	6.17607	3.51861	4.14091	3.54742	3.49224	5.06973	4.17962
1552323_s_at	5.56235	5.55052	5.11073	5.61453	5.19755	5.97621	4.07713	6.13018	4.28514	4.59442	6.49229	6.21764	5.52484	5.35902	5.13084	5.77674	5.607	5.0536	5.21822	4.24774	5.78565	5.43783	4.38789	5.76403	5.13476	5.29261	5.06641	5.07246	5.82121	5.81598	4.23378	5.80546	4.95824	5.2389	4.76098	5.01396	5.02979	6.15119	7.42862	5.91587	4.93865	5.74362	7.67616	5.12744	5.87214	5.41682	5.8933	6.35858	6.15876
1552325_at	4.36375	4.26559	4.80969	4.54802	4.66538	4.70898	4.40452	4.16846	4.54376	5.31674	4.36969	4.27864	5.14116	4.58991	4.54944	4.44282	4.47989	4.49039	4.26442	5.41603	4.00062	4.47217	4.5575	4.51667	4.83498	4.36678	4.396	4.4158	5.24632	4.46552	4.3449	4.42312	4.63984	4.81023	4.48387	4.65858	4.44076	4.34526	4.53411	4.72951	4.46814	4.66166	4.40409	4.64088	4.29456	4.45986	4.33357	4.38079	4.30727
1552326_a_at	3.66556	7.54739	5.56344	2.22889	7.35519	2.10878	2.15468	1.94078	2.01126	6.14247	2.1275	1.87837	2.24576	1.84662	2.28668	3.18524	1.93017	3.37687	1.86593	6.8432	2.06835	2.03999	2.24574	4.10621	2.06786	2.17489	2.08507	7.25377	6.52213	2.11903	1.80003	2.45881	2.08764	6.04537	2.05097	2.43155	2.04367	2.05439	2.03662	2.31326	2.09224	3.53203	5.24999	5.3785	5.35127	1.85197	2.06815	1.8901	1.81114
1552327_at	7.77416	7.28962	5.5986	4.55587	7.26659	7.27916	4.96303	7.6886	5.03483	6.82306	7.38261	5.46173	4.13172	4.79461	4.4031	7.31464	7.36082	7.63041	4.39107	6.71771	6.89246	4.38888	3.38732	7.35676	7.39415	7.41409	5.949	6.71884	6.17652	6.88611	6.13126	7.36115	5.83158	7.93369	3.67159	7.10503	6.64204	7.29156	4.40584	6.5737	5.82324	7.19562	5.22641	7.53315	6.96001	4.19271	6.28746	3.63175	7.56163
1552329_at	8.74682	8.92637	7.00512	8.10104	8.54308	8.3569	8.51586	9.07643	8.36623	8.7485	8.84932	8.21057	8.27505	7.84462	8.26061	8.77869	8.63481	7.52153	8.44971	8.53039	8.92437	8.90036	8.12241	9.38776	8.61958	6.9007	8.05554	8.79522	8.91744	8.50286	8.26416	8.89383	8.45559	7.57597	8.99329	8.34377	7.81401	9.14888	8.00823	8.284	7.65561	8.23439	8.48178	8.82495	8.37217	8.5305	8.0129	8.07436	8.94706
1552330_at	6.2139	6.28425	6.97792	7.33873	6.64808	9.23661	7.55637	6.18498	7.95857	7.39046	7.64911	7.06559	7.08111	5.9663	5.69358	6.36435	6.26334	7.62647	8.18395	7.22362	7.59817	7.64048	6.22345	6.7875	7.10409	7.72981	6.74648	6.58348	7.2422	7.38529	7.33394	6.49391	6.55421	7.17447	6.11223	7.2976	7.31132	6.85275	8.05459	6.99266	7.89725	6.34611	6.89631	7.17072	7.274	7.52208	6.9568	6.64532	6.8778
1552332_at	1.90494	1.76515	1.79679	1.82491	1.75423	1.79015	1.73417	1.77678	1.91209	1.77754	1.79607	1.84705	1.83819	1.77901	1.76099	1.83239	1.8168	1.72082	1.72319	2.1855	1.83578	1.76797	1.71066	1.91032	1.75169	1.6995	1.81121	1.75607	1.82204	1.81186	1.74278	1.8075	1.80178	1.76537	1.81937	1.74169	1.69915	1.90736	1.76518	1.85076	1.75925	1.69932	1.72459	1.84534	1.79491	1.66504	1.75065	1.33897	2.34592
1552334_at	8.4754	7.70788	7.82131	7.74258	7.61106	7.8154	7.74483	7.9851	8.76386	7.21072	7.16469	7.67616	7.41259	7.1204	6.97117	8.21894	7.8018	8.25627	8.31921	8.0134	8.3623	7.70576	7.21816	7.65207	7.50329	7.75113	7.49677	7.09333	7.65749	7.78266	7.61819	7.64208	6.63356	7.76175	8.01691	7.30438	6.72943	8.11614	7.54236	7.2722	7.86482	7.81694	8.60195	8.68019	7.68285	7.65338	6.83314	7.64465	8.68326
1552335_at	1.7537	1.74198	2.10267	3.1398	1.79847	1.81521	1.80428	1.82481	1.79949	2.04874	1.85883	1.78244	1.85555	1.83514	1.81174	1.79531	1.80793	2.64716	1.79838	1.89606	2.83093	3.97368	1.82954	1.8756	1.79782	1.93182	1.76815	1.77759	1.72879	1.95955	1.80116	1.7916	1.73376	1.79689	1.83558	1.80168	1.96448	2.31553	1.84204	1.81851	1.78788	1.81622	1.82855	1.86446	1.99917	1.80077	1.9468	1.80782	1.78122
1552337_s_at	1.66985	1.63822	1.66809	1.64358	1.59449	1.72559	1.61896	1.69087	1.68523	1.6672	1.65893	1.67639	1.63486	1.6738	1.65394	1.68824	1.65382	1.61513	1.6131	1.66253	1.61548	1.67185	1.71246	1.71169	1.67138	1.64442	1.67371	1.63824	1.67114	1.69123	1.67466	1.66899	1.72341	1.6597	1.72348	1.69966	1.6601	1.67875	1.67646	1.74008	1.6552	1.71975	1.73925	1.64537	1.64845	1.6457	1.62255	1.65077	1.66993
1552338_at	1.2037	1.2003	1.19875	1.16925	1.15066	1.14824	1.13917	1.18834	1.16005	1.18586	1.1888	1.18852	1.17048	1.20327	1.14701	1.17457	1.1956	1.18595	1.15992	1.15015	1.17723	1.17092	1.16493	1.24348	1.19442	1.17397	1.17289	1.17625	1.18407	1.19626	1.18611	1.20847	1.14315	1.1955	1.20094	1.22354	1.1612	1.22093	1.21272	1.25084	1.16712	1.23754	1.21628	1.21293	1.16989	1.15955	1.14215	1.13039	1.18032
1552340_at	1.548	1.54762	1.59549	1.67692	1.61829	1.6584	1.59747	1.56801	1.66178	1.61424	1.6518	1.61505	1.65545	1.62397	1.65383	1.63217	1.63165	1.61047	1.61387	1.63843	1.60733	1.63678	1.70807	1.54403	1.58853	1.59142	1.60099	1.59116	1.58518	1.658	1.59824	1.57058	1.73159	1.63997	1.69136	1.61944	1.5935	1.56678	1.61213	1.63792	1.61393	1.63124	1.61857	1.53516	1.59576	1.61704	1.6306	1.65558	1.61643
1552343_s_at	6.49003	7.50913	6.59025	6.8364	7.27277	8.24245	6.15341	7.57909	6.68404	5.45913	8.15347	6.40691	5.59726	6.62977	6.61313	6.40555	6.96814	6.82835	8.03345	6.86806	7.10385	5.96509	6.72291	6.8799	7.79269	7.89843	7.09588	5.69205	7.19383	7.04695	5.95863	6.8766	7.29147	6.58481	6.618	6.29116	6.41479	6.85442	6.27337	6.54709	6.80109	7.60478	7.96977	5.84449	5.93358	6.39959	6.77411	6.13924	6.50176
1552344_s_at	7.3281	6.48248	7.2197	6.81867	5.90483	5.75505	7.78535	6.93347	7.3623	7.44737	7.52546	7.47619	7.23204	7.85252	7.06362	6.89403	7.12308	7.12558	7.12079	6.6506	6.83615	7.05196	7.40222	7.655	6.76472	5.52962	7.45805	7.24368	7.54206	6.78086	7.80106	6.74217	6.26703	6.99933	7.46532	7.36597	7.26879	6.79752	6.99357	7.43988	7.74961	6.68942	7.4465	7.31691	7.34466	8.30444	7.05991	7.70249	7.35375
1552347_at	9.71929	9.9797	10.0957	9.81238	9.72242	10.4361	9.33049	9.71891	9.5878	8.97594	9.90534	9.57103	9.95248	9.45659	9.29138	9.69711	9.77683	10.0086	9.36067	9.64945	9.34292	8.4201	9.91636	9.81034	11.2159	10.6123	9.60618	9.14898	9.50198	10.0105	9.25026	9.92684	9.68784	10.4251	8.86039	9.92676	9.47311	10.0019	9.98004	9.61058	9.88927	10.3819	10.3087	9.91479	9.8878	9.22257	9.50299	8.88557	9.64303
1552348_at	2.36957	2.41517	2.43531	2.54063	2.29826	2.51252	2.52773	2.40893	2.60187	2.60225	2.58486	2.48574	2.55835	2.51865	2.39596	2.52358	2.5657	2.3577	2.30589	2.39616	2.32357	2.4119	2.51606	2.33541	2.41129	2.43322	2.38897	2.40181	2.39856	2.46662	2.39897	2.38635	2.53745	2.40111	8.14893	2.45393	2.39289	2.46535	2.40399	2.4573	2.44705	2.44754	2.43507	2.32566	2.30538	2.368	2.41664	2.38842	2.37964
1552349_a_at	2.0358	1.98935	2.04091	2.03146	1.99842	2.01313	1.99587	2.04528	2.07326	2.06099	2.03706	2.0219	2.04719	2.07831	1.94701	2.05076	2.02639	1.97747	1.95688	1.99804	1.98115	2.00248	2.06848	2.00787	2.00228	2.0176	1.99391	1.98976	1.9755	2.00274	1.98313	2.01525	2.0645	2.02384	3.96486	2.02268	1.98804	2.01593	1.9845	2.07989	1.99624	2.07511	2.03009	1.98495	1.95695	1.97372	1.96568	1.92404	2.01046
1552354_at	1.91337	1.95233	1.96395	1.9454	1.9161	1.93138	1.95529	1.98445	2.01862	2.02786	1.97596	1.98624	1.92824	1.93397	1.84706	1.98244	2.00239	2.02236	1.91835	1.93092	1.92347	1.93478	1.99521	1.99376	2.02371	1.98723	2.0006	1.96963	1.99341	2.0214	1.95451	2.02468	1.92466	2.0056	2.00419	2.03324	1.96696	2.05192	1.9853	2.10789	2.03654	2.07057	1.97206	1.90841	1.88378	1.91186	1.87374	1.89357	1.98515
1552355_s_at	1.73067	1.66525	1.71884	1.71309	1.71591	1.71889	1.71605	1.71565	1.75377	1.725	1.7352	1.7357	1.70004	1.75962	1.74119	1.74095	1.74094	1.70975	1.70298	1.73547	1.67954	1.75547	1.68929	1.80344	1.74887	1.71684	1.71213	1.67379	1.71162	1.72424	1.72005	1.71308	1.74268	1.72686	1.76246	1.74503	1.72395	1.72947	1.73779	1.76521	1.72152	1.76438	1.73413	1.65943	1.70028	1.71946	1.70757	1.72709	1.73421
1552359_at	2.69539	2.69073	2.84596	2.99296	2.81138	3.10824	2.80799	2.76835	3.04047	2.9144	2.98412	2.81479	2.85119	2.81621	2.8611	2.87888	2.88656	2.80942	2.82309	2.87575	2.8033	2.84877	3.07528	2.82993	2.94125	2.83031	2.85434	2.82948	2.85074	2.87208	2.79481	2.84504	2.95738	2.88902	2.95428	2.93182	2.87253	2.86611	2.89609	2.95496	2.89532	2.94047	2.89497	2.71476	2.71345	2.81206	2.77365	2.82366	2.84883
1552360_a_at	5.90615	5.9137	6.67728	6.29207	5.78975	6.48346	6.25525	6.26068	6.43504	5.96332	6.26839	6.22595	6.68147	6.87868	5.91696	6.15804	5.97449	5.98088	6.40926	5.0245	6.57773	6.28038	6.75294	6.31575	7.27261	6.58113	5.97649	5.96011	6.34091	6.4185	7.24664	6.26185	6.70649	6.18086	6.56479	6.30516	6.2249	6.11616	6.32557	6.21675	6.93996	5.79664	7.53666	6.20965	6.24479	6.26086	5.91009	6.24594	6.13668
1552362_a_at	7.1324	6.64696	6.69628	6.25495	6.51934	6.21848	4.7925	6.70644	6.07949	5.75199	5.91065	6.07332	6.47427	6.37453	5.29783	6.26091	5.86415	6.14241	5.8979	6.09035	6.41442	6.0792	6.65975	6.27911	7.12672	6.54039	5.47481	6.22871	6.85319	6.69834	6.52896	6.59468	6.40105	6.77492	7.29863	5.50525	6.47809	6.30907	5.46052	5.58143	6.09311	6.7774	4.95171	6.51732	6.05172	5.40793	5.89059	5.02286	6.77621
1552364_s_at	2.84043	3.04241	2.7106	3.0794	2.37468	3.41515	5.54618	2.85214	4.60863	2.90414	3.19851	2.70282	3.03183	2.93916	3.07247	2.6613	3.11554	2.68654	5.48592	2.15629	2.36371	3.8402	4.06949	2.68398	3.06495	2.30021	3.91022	2.58141	3.99674	2.59681	4.44287	2.63384	3.27886	2.35001	4.72487	2.72199	2.82115	2.62883	4.90165	2.74017	2.71018	2.35646	5.83243	2.4954	2.6443	5.72583	2.69318	5.02622	2.37218
1552365_at	7.41281	8.2208	8.55469	10.4531	7.28571	7.44889	7.48263	8.07355	5.09274	8.59266	8.14483	8.42926	7.65184	8.25868	7.30333	7.231	7.82494	7.8118	6.15714	7.23737	7.16493	11.1264	6.30167	7.60865	9.12565	7.74879	7.51554	7.68728	7.71199	8.22913	12.1697	8.20557	8.75071	7.90848	7.53953	7.2849	6.89226	6.66146	8.46545	7.18281	8.60398	6.86252	9.40198	7.17191	8.41625	5.91978	6.69281	10.1878	6.96664
1552367_a_at	7.02054	7.95464	8.1104	10.575	6.99583	7.54677	6.8562	7.05467	4.25605	8.07523	7.82312	7.32972	7.17043	8.10665	6.73491	6.63131	7.02455	7.48524	5.94197	7.12286	6.4977	11.1866	6.17898	7.2915	7.57533	7.27877	6.70391	6.96394	6.86428	7.35774	12.0799	7.49053	7.51046	7.09192	6.97519	6.75642	6.67717	5.89096	7.56833	6.71473	8.35999	6.56048	8.96402	6.67703	7.49264	4.81108	6.12677	9.52495	6.42405
1552368_at	2.70042	2.68715	2.81915	3.04084	3.15818	2.90175	8.47248	2.77714	2.95132	2.91428	2.81839	2.82028	2.97368	2.85362	3.26872	2.84418	2.9724	3.22029	3.20208	3.21636	3.13813	3.24619	3.35719	3.13374	3.46669	3.22274	3.18868	3.14673	3.16254	3.25682	3.14573	3.2932	3.36662	3.27166	3.31627	3.31078	3.26729	3.2435	3.24304	3.30149	3.28717	3.2971	3.19178	3.07188	3.04995	3.20882	3.1642	3.23519	3.22266
1552370_at	6.90245	6.53381	6.87064	6.80626	7.39816	6.74406	7.40479	7.30328	6.09484	7.81506	7.85976	7.21352	6.70598	8.23124	7.11692	7.33356	7.10322	6.69101	6.15244	7.03122	7.90392	7.40309	8.21614	7.07828	6.5128	6.15188	6.4162	7.7656	7.77037	7.39759	6.73555	7.52785	6.81838	7.30623	7.56326	7.24881	7.05423	7.64678	8.10962	7.33611	7.41192	7.2551	8.69546	6.76911	7.62279	7.17402	7.62217	7.58287	7.33025
1552372_at	3.05012	2.94531	3.07868	3.3603	3.19979	3.45947	3.20973	3.00993	3.34914	3.22317	3.21518	3.08772	3.42305	3.3018	3.3302	3.15566	3.38291	3.18639	3.14912	3.36249	3.12014	3.26367	3.35138	3.17219	3.40496	3.14843	3.13659	3.08365	3.13078	3.21114	3.09504	3.14348	3.33029	3.25285	3.32759	3.28911	3.16953	3.11059	3.2488	3.30277	3.24728	3.2926	3.8402	3.01141	3.01944	3.16388	3.21466	3.2907	3.15592
1552373_s_at	3.51979	3.43861	3.78532	4.24213	3.83958	4.49788	3.80445	3.80849	3.78323	4.16578	3.89072	3.66807	4.33031	4.10783	4.01992	3.66357	4.01386	3.87562	3.73595	4.10582	3.76747	3.92052	4.06749	3.79463	4.15926	3.80821	3.86471	3.77532	3.86161	3.80645	3.67787	3.88357	3.98211	3.92441	3.93254	3.9602	3.90985	3.71846	3.90406	3.92156	3.94327	3.94639	5.82681	3.62348	3.67005	3.80189	3.87917	3.85224	3.81045
1552375_at	3.77572	4.41249	3.4059	4.61285	3.58382	3.95551	3.90869	4.77982	4.92835	3.40679	4.64128	4.91032	3.41852	4.12302	3.32815	4.90231	5.28515	4.09293	3.75395	3.5791	4.03121	3.37579	3.62377	4.40065	5.78607	4.26678	4.09274	4.66661	3.50734	4.17693	5.2282	4.96592	4.29807	4.58578	3.39196	4.98785	4.95957	4.39348	3.60151	4.24647	3.71429	4.89097	4.62251	4.15501	4.87677	4.71875	4.58308	4.06251	4.97308
1552377_s_at	4.7202	4.56923	4.64596	4.73658	4.98684	4.72243	4.66944	4.72981	5.90858	4.39024	4.80071	4.34481	4.63258	4.45068	5.02691	4.5009	4.48046	4.56602	5.02457	4.70537	4.46821	5.05844	4.54983	4.549	4.60774	4.54882	4.57172	4.27152	4.57524	4.56817	4.55782	4.25598	4.50985	4.60122	4.55039	4.37731	3.68468	4.42357	4.08889	3.40393	4.81294	4.55862	4.66466	4.62306	4.58149	5.03936	4.59141	5.27426	4.98188
1552378_s_at	7.60208	6.66653	7.22483	7.38949	7.08623	6.87748	10.8634	8.03189	7.70438	8.50268	8.82351	7.23483	6.2891	8.30133	8.24224	8.78153	8.12474	6.85289	12.8021	7.19517	9.17806	8.88724	9.88183	7.11329	6.21588	5.05261	6.51743	8.78985	8.2553	7.51017	9.25542	7.43784	5.04245	6.58035	6.96701	6.80891	6.35303	8.45077	8.85832	8.79952	8.40398	6.04586	10.5593	9.04508	8.01363	11.0406	6.07306	5.01275	8.27506
1552379_at	2.8965	2.85836	2.98493	3.16244	3.06203	3.22024	3.03632	2.97548	3.19756	3.15542	3.05777	3.00135	3.27177	3.10784	3.18147	3.0593	3.17535	3.05206	2.98019	3.21623	3.02882	3.08181	3.26822	3.01403	3.27291	3.00254	3.03784	2.9853	3.03791	3.11622	2.97432	3.04617	3.21663	3.13852	3.14086	3.14793	3.04906	3.1007	3.09361	3.19425	3.14609	3.13657	3.03059	2.87869	2.89022	3.03756	3.10257	3.10459	3.05956
1552381_at	3.21735	3.02217	3.1301	3.28678	2.96696	3.16284	3.29973	3.18607	3.44906	3.2328	3.24985	3.25128	3.16993	3.25726	3.14992	3.20872	3.44234	2.79732	3.09287	3.14516	3.10681	4.39793	3.62439	3.11775	3.25838	3.05925	3.96813	3.12922	2.63881	3.08989	3.04099	3.11993	3.10317	3.10261	3.13397	3.14727	3.13597	3.15838	3.09117	3.25431	3.2211	3.05952	3.47678	2.89704	3.02214	3.70552	3.03921	3.45651	3.07591
1552383_at	5.70017	5.47227	5.73048	5.28309	6.91848	5.79638	5.73838	5.77864	5.80555	5.90902	5.79746	5.68922	5.81749	5.91564	6.16696	5.65399	5.95111	5.97992	5.90687	5.55126	6.34877	5.9647	5.51637	5.52051	5.76513	5.47299	5.58792	5.57975	5.49273	5.49877	5.4301	6.22458	6.1458	5.60346	5.71283	5.62777	6.13578	5.49373	5.54369	5.70763	5.75244	5.63085	5.09886	5.49744	5.41219	5.5609	5.97352	5.79464	5.66902
1552384_a_at	2.44323	2.18134	2.23917	2.17995	6.70536	2.1532	2.15854	2.87558	2.16624	2.17544	2.22647	2.3894	2.15717	3.05612	2.01152	2.05518	2.17393	2.00048	1.97581	2.0116	5.73168	2.02276	1.99809	2.35091	2.10337	1.98513	1.96715	1.9553	2.00676	2.00537	1.98285	5.10919	2.00122	1.9768	2.04174	2.04239	2.56405	1.97461	2.01329	2.96302	1.94606	2.58456	2.01386	1.96488	2.0425	1.97682	1.8678	1.98616	2.00053
1552386_at	5.38343	6.27782	7.52372	7.02145	6.15759	5.92836	5.55191	6.27046	5.29696	6.52228	4.54786	6.59965	6.59402	6.34861	5.8362	6.76192	6.70397	7.57961	5.76738	6.07158	7.24588	6.23828	8.63822	6.02711	6.91578	7.2593	6.59426	7.05348	6.50793	5.45167	4.41473	6.38772	6.21709	6.5172	5.44969	6.1096	5.61567	6.8421	5.39246	6.23684	5.58038	6.29599	4.01683	5.58637	6.46877	7.08092	7.3735	5.02905	6.40559
1552388_at	5.87299	5.90904	5.83799	3.57257	6.76563	1.40294	2.16409	5.99398	1.45785	3.99383	1.47701	3.93199	6.38714	5.3133	4.53693	5.95399	3.98514	6.13842	2.13624	5.11499	6.94926	2.08355	2.0736	5.96328	2.13465	6.00028	2.30339	6.21873	2.072	6.31561	3.28113	6.17707	3.06683	5.61831	2.33214	4.64498	2.28486	5.71656	2.17087	4.63314	2.15448	5.75809	1.75159	5.89093	6.99827	1.98953	4.7975	2.09428	6.45477
1552389_at	3.217	4.61112	3.42987	3.79219	4.95696	3.27032	5.05196	3.1266	3.79959	3.34074	3.37878	3.30635	3.44063	3.58586	3.63942	3.27637	3.3329	3.02532	3.02661	3.8535	2.78192	3.15792	5.9739	3.22465	3.33776	2.98695	3.12724	4.65063	4.47893	3.058	3.53473	3.20427	3.08318	3.16409	3.05886	3.22172	3.02953	3.05118	2.92143	3.22924	4.51282	3.20352	4.04431	3.17879	3.05341	6.37287	3.02365	5.14665	2.95562
1552390_a_at	3.6001	6.13291	3.9431	5.86612	4.76554	3.64918	6.23823	3.46691	5.39218	5.33472	3.93034	3.69692	4.09243	3.5839	3.54786	3.73266	3.63767	3.44632	3.39645	5.48431	3.26333	3.50619	7.21637	3.62312	3.96284	3.393	3.63979	5.00162	6.76783	3.53444	5.94153	3.36657	3.64472	3.66209	3.57844	3.73274	3.5079	3.40265	3.53457	3.59448	6.14758	3.54369	6.82335	3.89669	4.33491	8.33662	3.38397	7.81525	3.36227
1552391_at	2.26627	2.26092	2.26014	2.26776	2.3008	2.2524	2.23993	2.29121	2.53788	2.32849	2.33689	2.29241	2.83662	2.30929	2.28555	2.37072	2.3019	2.32595	2.24891	2.28654	2.27592	2.30292	2.3793	2.43887	2.44205	2.34394	2.30457	2.31698	2.36839	2.32204	2.32709	2.39889	2.38534	2.3655	2.39702	2.39095	2.33658	2.41362	2.39937	2.57354	2.38893	2.44839	2.35282	2.31912	2.2843	2.31544	2.24446	2.25605	2.31675
1552393_at	3.22028	3.12041	3.47553	3.60536	3.57706	3.71528	3.48502	3.48059	3.76024	3.73599	3.46381	3.3206	4.15943	3.51338	3.77239	3.44637	3.9416	3.54637	3.47819	3.65615	3.44636	3.6211	3.78285	3.43751	3.85128	3.49818	3.54859	3.42628	3.38685	3.6219	3.39582	3.57404	3.72064	3.65084	3.65049	3.65891	3.60327	3.5072	3.56582	3.62689	3.62546	3.5934	3.42054	3.38183	3.2427	3.51212	3.55906	3.59599	3.51088
1552394_a_at	2.56788	2.53765	2.67727	2.77839	2.70632	2.79878	2.67691	2.65481	3.0433	2.82516	2.70056	2.68261	2.83489	2.75124	2.73064	2.715	2.82726	2.71467	2.69378	2.78386	2.69556	2.74531	2.8608	2.7601	2.92296	2.68804	2.72737	2.69361	2.71167	2.76304	2.65843	2.75669	2.83549	2.77749	2.80909	2.82711	2.79081	2.74635	2.77417	2.81794	2.83092	2.81785	2.72324	2.58192	2.56499	2.70881	2.68839	2.72713	2.71068
1552395_at	1.90713	1.85603	1.87785	1.95371	1.89397	1.95752	1.9258	1.90913	1.95753	1.96719	1.8953	1.92318	1.93014	1.93804	1.97315	1.94866	1.94488	1.90968	1.911	1.94913	1.91712	1.92736	1.98554	1.89818	1.91049	1.91046	1.9293	1.89637	1.89775	1.95622	1.91683	1.93338	1.97997	1.94091	1.91324	1.92954	1.91518	1.9443	1.9438	1.92237	1.90011	1.92754	1.93806	1.89358	1.89313	1.9102	1.96613	1.94374	1.93078
1552396_at	1.94559	1.93646	1.94759	2.00317	1.88543	1.96792	1.90921	1.93769	1.95983	1.93517	1.93418	1.92696	1.97078	1.98382	2.0133	1.90377	1.97143	1.94826	1.87406	1.99025	1.94014	1.94889	1.94979	1.99408	1.94529	1.87925	1.87032	1.91645	1.9831	1.9274	1.91856	1.85731	1.914	1.95086	2.02766	1.92719	1.90207	1.84669	1.94019	1.97129	1.92346	1.92308	1.91304	1.93999	1.90514	1.87678	1.98344	1.9342	1.9105
1552398_a_at	6.24515	5.38443	7.50554	5.30473	6.4205	4.49454	4.46268	7.6566	4.49729	9.48438	7.54556	8.75423	6.93349	9.90717	7.17139	6.90125	5.90441	9.49375	6.15232	8.14018	8.97956	5.77924	6.12062	7.05186	5.73996	8.19425	7.77466	7.37766	4.20134	9.05148	6.10876	6.59416	6.00493	6.34824	4.2121	6.25951	7.36742	7.59153	4.76985	8.47453	6.25341	8.43485	3.2928	7.30889	7.99658	6.75115	8.20671	5.25551	7.07207
1552399_a_at	2.82457	2.85138	2.84604	2.75531	2.65805	3.86794	2.71096	2.80223	3.19143	2.79082	3.4224	3.51078	2.80808	3.09733	2.85922	2.86257	2.85246	2.91009	2.90615	2.70246	2.67334	3.16739	2.7815	2.68537	2.68038	2.87492	2.85051	2.68409	2.84132	2.8523	2.78093	2.73587	2.80641	2.82038	2.86011	2.73589	2.822	2.76078	3.16643	2.77318	2.73839	2.9279	5.73959	3.64286	2.66716	2.82159	2.76393	4.61406	2.80449
1552400_a_at	3.86442	4.20332	5.47951	5.05533	5.59916	4.21179	4.14715	4.24937	3.70153	4.43021	4.23754	4.33691	4.25363	4.36629	3.74292	4.61568	4.27219	4.2357	3.89571	4.32482	4.40217	4.29285	4.36584	4.41711	4.41059	5.22663	4.64753	3.94102	3.9182	4.30155	4.07319	5.28003	4.69702	4.30554	3.77028	4.4781	4.63309	4.25124	4.00728	4.32385	4.21749	4.42319	3.96113	4.58771	4.34082	3.86501	5.35034	4.12535	4.27585
1552401_a_at	2.75699	2.78097	2.85921	3.00417	2.80266	2.94927	2.84204	2.80433	2.85208	2.88074	2.96928	2.88917	2.91149	2.98063	2.90846	2.83972	2.97854	2.8868	2.8429	2.9208	2.90488	2.89675	2.95056	2.86201	3.00841	2.8092	2.8688	2.80911	2.87702	2.91899	2.81642	2.85956	2.95746	2.88476	2.94422	2.96189	2.89492	2.87082	2.91761	2.99541	2.91726	2.95512	2.86558	2.77216	2.77517	2.86769	2.81524	2.86236	2.85942
1552402_at	3.61058	3.61796	3.60263	3.65594	3.5707	3.61863	3.63111	3.58256	3.67642	3.67818	3.66	3.66871	3.82247	3.63429	3.69824	3.66192	3.67506	3.63625	3.59735	3.63942	3.56959	3.67565	3.68418	3.593	3.65407	3.50004	3.59642	3.62564	3.64278	3.69195	3.59777	3.64972	3.71747	3.62891	3.70971	3.64192	3.6357	3.66732	3.94643	3.70926	3.62464	3.61102	3.68207	3.57792	3.60151	3.60577	3.62017	3.63172	3.63909
1552405_at	2.05786	2.01182	2.04694	2.08915	2.01753	2.08555	2.04502	2.04255	2.10987	2.08029	2.08616	2.04422	2.11234	2.1033	2.08146	2.08114	2.12526	2.07286	2.02629	2.09095	2.07302	2.0753	2.13148	2.12417	2.13649	2.05907	2.06115	2.05161	2.06557	2.1017	2.06299	2.0877	2.07085	2.08747	2.10755	2.13993	2.07659	2.08558	2.08861	2.07193	2.10084	2.09302	2.10565	2.04025	2.02395	2.07447	2.06979	2.0551	2.09671
1552408_at	2.59187	2.57089	2.66669	2.75647	2.62527	2.71487	2.66175	2.62138	2.77748	2.75457	2.69627	2.69471	2.76067	2.74238	2.71159	2.68608	2.74885	2.67326	2.65963	2.69981	2.65003	2.70351	2.81934	2.67379	2.83632	2.685	2.70506	2.64721	2.6868	2.76611	2.62343	2.7267	2.80394	2.74316	2.7295	2.75233	2.7196	2.67041	2.71722	2.75663	2.75378	2.71012	2.70527	2.55072	2.57976	2.67817	2.64096	2.71598	2.66201
1552409_a_at	2.22085	2.12878	2.2344	2.31592	3.5103	2.26767	2.21248	2.28568	2.26275	2.21995	2.23688	2.27633	2.24633	2.23597	2.28006	2.20079	2.27154	2.16674	2.21335	2.23117	2.20558	2.22304	2.30097	2.1355	2.36346	2.12892	2.56524	2.17587	2.12999	2.22136	2.13668	2.14418	2.7561	2.17862	2.30831	2.18118	2.16965	2.2031	2.17024	2.17727	2.18475	2.17772	2.18459	2.08454	2.14844	2.20782	2.20155	2.23765	2.23064
1552410_at	3.30084	2.60781	2.30679	2.22124	2.49737	3.3995	2.20407	2.27934	2.26032	2.24784	2.23053	2.60284	2.5654	2.25423	2.27274	2.34545	2.24999	2.30498	2.17204	2.27752	2.34103	2.28513	2.28877	2.36728	2.29661	2.52384	2.20834	2.60622	2.23985	2.27014	2.24105	2.28317	2.28726	2.84395	2.26958	2.26285	2.27851	2.31945	2.28499	2.29948	2.254	2.18136	2.24456	2.27822	2.2838	2.22584	2.33704	2.25093	2.30057
1552411_at	0.956849	0.908023	0.875905	1.12968	1.08808	1.05665	0.983476	0.98451	1.09303	0.887266	1.02027	0.92574	1.07575	1.03641	1.16671	1.06681	1.02212	0.815042	1.06063	1.10202	1.0924	1.75904	1.12378	0.834811	0.825416	0.856399	0.870813	0.906046	0.950741	0.919752	0.934338	0.858295	0.944275	0.927914	0.947835	0.891374	0.935368	0.712693	0.885008	0.810047	0.96098	0.880978	0.99004	0.947027	1.04634	1.02523	1.0435	1.1459	1.44437
1552412_a_at	2.57091	2.51441	2.7585	2.74766	2.65515	2.71045	2.62361	2.62924	2.78737	2.72789	2.68028	2.63018	2.76649	2.71616	2.74013	2.73072	2.82506	2.65606	2.64692	2.76741	2.63025	2.70206	2.79709	2.69434	2.86674	2.596	2.62318	2.65268	2.67587	2.68657	2.62545	2.64877	2.82602	2.73739	2.82769	2.77875	2.67974	2.6409	2.71445	2.75229	2.71138	2.7814	2.68324	2.58047	2.56742	2.6837	2.65469	2.65013	2.66474
1552414_at	2.72099	2.69738	2.75423	2.75899	2.71621	2.78318	2.70763	2.69517	2.78492	2.74392	2.78235	2.75695	2.78832	2.80583	2.73747	2.76806	2.80357	2.75169	2.6708	2.78929	2.6118	2.75059	2.82014	2.797	2.88993	2.77275	2.75351	2.70273	2.74312	2.80336	2.74717	2.7875	2.80579	2.81871	2.81679	2.84078	2.76639	2.80128	2.74246	2.84673	2.76463	2.82874	2.72117	2.7409	2.51398	2.80803	2.72234	2.6975	2.80828
1552415_a_at	1.89696	1.92643	1.9262	1.96014	1.94227	1.95932	1.90632	1.92873	1.92258	1.95612	1.89564	1.89744	1.98488	1.93001	1.97627	1.86818	1.93525	1.91743	1.95432	1.98613	1.94268	1.96543	1.94789	1.91074	1.93867	1.85415	1.8925	1.89515	1.88227	1.91159	1.8879	1.89958	1.96273	1.94113	1.96949	1.92851	1.91198	1.87322	1.95046	1.88366	1.93441	1.96525	1.92195	1.90207	1.90945	1.93223	1.96684	1.97096	1.93171
1552417_a_at	6.68247	5.5905	6.03382	5.63538	5.3429	4.50949	6.55604	6.03324	6.09205	5.78387	6.59248	6.23224	5.69908	6.94834	5.86009	5.96104	5.9385	5.73852	5.98533	5.9046	6.51092	6.64401	7.48185	6.45787	5.36984	2.99001	6.05835	5.75874	5.95787	5.77729	6.35698	5.76771	5.17493	5.77018	7.48098	6.21162	6.52239	5.80174	6.18483	5.9848	6.15351	6.48204	6.05053	5.5444	6.07857	6.30378	5.2501	6.27638	6.43431
1552418_at	1.41503	1.40794	1.4109	1.43215	1.43149	1.42018	1.41867	1.41639	1.43312	1.48916	1.43451	1.40694	1.41539	1.45968	1.49763	1.39073	1.43093	1.42836	1.43579	1.43017	1.39544	1.43883	1.47706	1.45225	1.45696	1.38589	1.39626	1.4148	1.40632	1.40281	1.42299	1.41693	1.44892	1.45104	1.45939	1.46406	1.42466	1.40716	1.44091	1.46963	1.45441	1.44007	1.42398	1.41126	1.39672	1.38186	1.40181	1.43515	1.41674
1552419_s_at	2.28084	2.27189	2.27071	2.31218	2.29453	2.29219	2.25724	2.24596	2.27849	2.34214	2.28129	2.2633	2.39503	2.28615	2.3102	2.48068	2.29522	2.28959	2.30213	2.32883	2.27844	2.29551	2.33559	2.25108	2.30631	2.29063	2.26513	2.29927	2.26007	2.32389	2.27488	2.26236	2.70433	2.29138	2.34683	2.26836	2.4601	2.24307	2.32252	2.27537	2.26242	2.31443	2.26844	2.22299	2.28075	2.27201	2.27113	2.29636	2.28128
1552421_a_at	2.40651	2.35467	2.41988	2.44669	2.39632	2.45869	2.39388	2.42109	2.41224	2.47504	2.45753	2.41037	2.49646	2.46725	2.48106	2.38549	2.51206	2.45167	2.40506	2.43621	2.40267	2.45825	2.46436	2.43952	2.55819	2.36226	2.38555	2.39164	2.47846	2.423	2.48256	2.41377	2.43365	2.46166	2.5321	2.47842	2.42063	2.40292	2.48643	2.47756	2.42709	2.49282	2.44482	2.35783	2.35624	2.39445	2.41312	2.47959	2.43866
1552422_at	3.98072	5.21769	3.93391	2.73775	3.75425	2.64731	3.00483	4.16861	3.22992	3.81388	3.52157	3.89928	6.87425	4.40239	3.83876	3.81409	3.75444	4.87359	3.6221	5.44333	4.34674	3.43046	2.68026	5.31075	4.27158	5.49358	3.5969	4.12625	3.5728	4.85531	3.55915	3.86011	3.71196	4.70252	3.01803	3.73919	3.60136	3.74584	2.78035	4.02312	2.53804	6.19195	2.56099	3.99486	4.63743	3.04114	5.22214	3.57859	4.40486
1552423_at	6.80187	5.43682	5.14863	6.151	6.87072	5.79597	6.24288	7.26111	5.67961	7.0047	6.9557	6.61222	3.03211	6.44988	6.92014	6.09452	6.09061	6.03572	7.26979	6.47099	6.85998	5.36023	4.69279	6.05468	4.02413	5.65584	5.59554	6.0175	6.13637	6.61061	6.33823	7.23363	6.03951	6.43497	5.48668	5.11613	6.84259	7.05704	6.60355	7.49607	5.65683	6.55689	6.83429	5.8985	5.24281	5.52803	4.20734	6.03936	6.01653
1552424_at	2.48296	2.40476	2.47101	2.54631	2.43456	2.50375	2.48741	2.49619	2.586	2.55798	2.51774	2.48308	2.55406	2.50949	2.48122	2.57173	2.58669	2.53559	2.45537	2.49679	2.46215	2.49264	2.59739	2.48517	2.65877	2.48239	2.56534	2.49027	2.53033	2.61138	2.48527	2.56638	2.59797	2.57975	2.6084	2.6118	2.52504	2.55454	2.57134	2.61829	2.5697	2.6126	2.52501	2.42242	2.41146	2.49192	2.43131	2.45403	2.54294
1552425_a_at	2.24726	2.22586	2.25259	2.32573	2.21792	2.3145	2.29282	2.25545	2.34018	2.35587	2.33629	2.28787	2.34485	2.30765	2.31791	2.29992	2.31152	2.26606	2.31628	2.31034	2.27896	2.52164	2.36123	2.27087	2.34052	2.26824	2.28364	2.26353	2.25724	2.35893	2.26161	2.30093	2.36224	2.35994	2.35149	2.32554	2.32441	2.29342	2.28532	2.39587	2.36288	2.3146	2.30011	2.18768	2.25101	2.28023	2.29714	2.31215	2.29284
1552426_a_at	11.318	11.2041	11.1173	10.9719	10.6356	10.7081	10.2779	11.1255	10.834	10.8669	11.2757	10.986	11.5001	10.996	10.7168	10.8999	11.0071	10.7235	10.5309	11.0855	11.2247	10.1976	11.1272	11.4515	11.4432	11.1484	11.6027	11.1282	11.1368	11.5128	11.6585	11.3878	10.739	11.2088	11.227	11.2088	11.0182	11.3347	10.5528	11.06	10.8416	11.4513	10.3834	11.1632	11.3447	10.657	10.8844	10.9313	11.1139
1552427_at	4.1582	3.87524	4.78786	6.21613	4.11806	5.96985	5.79454	4.70229	5.78151	4.58918	4.4889	4.15667	4.46353	5.04744	4.66576	4.76606	4.80712	4.56582	4.25359	4.72628	4.35698	4.65609	6.55553	4.27076	5.10894	4.91891	4.97911	4.57491	4.98395	4.51389	4.62797	4.46581	4.87657	4.69203	6.87303	4.86081	4.75436	4.53812	6.95588	4.9737	5.0125	4.70338	4.46529	4.20273	4.24875	5.52521	4.57272	5.81601	3.76361
1552430_at	4.89308	4.601	4.1345	4.09077	4.31006	4.07711	4.49718	4.10881	4.26141	4.32581	3.92435	3.94908	4.31413	4.45807	4.23743	3.93255	4.36241	4.41785	3.97954	4.39351	4.0396	4.1796	4.52618	5.27316	4.39596	4.18962	4.12352	4.13029	4.14276	4.23904	3.99974	4.22764	4.26754	4.27074	4.23445	4.34319	4.18862	4.20749	4.05786	4.36185	4.35968	4.23968	4.58495	4.09821	4.06628	4.11285	4.10197	4.05069	4.13313
1552432_at	1.29245	1.25316	1.34914	1.35735	1.1823	1.73165	1.30963	1.36397	1.35765	1.38071	1.38231	1.3165	1.34313	1.38865	1.22603	1.26181	1.34808	1.18343	1.19381	1.23521	1.16106	1.21365	1.18687	1.14994	1.15981	1.20316	1.20968	1.18899	1.19293	1.18043	1.20164	1.19856	1.22963	1.18948	1.16919	1.17907	1.20084	1.18861	1.25878	1.24062	1.19803	1.1631	1.20624	1.17721	1.11571	1.20692	1.19326	1.23459	1.13793
1552436_a_at	1.22415	1.18738	1.20438	1.18167	1.17615	1.17604	1.15388	1.18722	1.12519	1.17162	1.21627	1.17499	1.19743	1.21481	1.21256	1.15232	1.17865	1.21379	1.18513	1.16263	1.19065	1.20046	1.14408	1.24307	1.21966	1.15624	1.1501	1.18097	1.17355	1.14502	1.18005	1.17985	1.16224	1.19057	1.25648	1.19504	1.1696	1.17132	1.2178	1.1899	1.19532	1.21361	1.16252	1.18888	1.14617	1.1751	1.15024	1.16565	1.16084
1552438_a_at	3.18476	3.12018	3.17741	3.2949	3.19034	3.42264	3.20117	3.09606	3.40784	3.15989	3.20277	3.1888	3.55741	3.17439	3.2854	3.26128	3.29122	3.18485	3.12512	3.30469	3.1477	3.273	3.4311	3.18546	3.42967	3.2351	3.26718	3.15539	3.15294	3.25257	3.12764	3.25978	3.35383	3.27188	3.31929	3.33311	3.23971	3.23547	3.18157	3.33553	3.25298	3.28261	3.2882	3.06194	3.15885	3.2589	3.2571	3.31487	3.29355
1552439_s_at	2.71079	2.6474	2.81156	3.0433	2.74651	3.04269	2.77192	3.74256	2.80874	3.34754	2.76083	4.1718	2.80076	2.74714	2.79444	2.73823	2.8502	2.79808	2.73951	2.81731	3.19851	2.82077	2.89297	2.83516	3.00504	2.81674	2.87157	2.79173	2.77578	3.60214	2.84086	2.86468	2.88943	2.84372	2.85033	3.49226	2.77011	2.83177	2.8302	2.87734	2.8945	2.88108	2.77374	2.74341	2.69013	2.79191	2.9879	2.81446	2.85264
1552440_at	2.5354	2.10038	2.24728	2.53224	3.37716	2.31016	2.39113	3.59498	2.5008	2.36202	2.24722	2.33745	2.55312	2.57582	2.45569	2.72083	2.37402	2.36402	2.34289	2.37694	2.31426	2.34143	2.57988	2.40968	2.58068	2.45496	2.39847	2.38428	3.28693	2.45091	2.3094	2.86183	3.4895	2.39389	2.38626	2.34813	2.44076	3.35678	2.36521	2.49966	2.4632	2.42169	2.2383	2.2852	2.29905	2.21595	2.31625	2.38414	2.7449
1552445_a_at	3.6342	3.53876	3.67065	4.09641	3.86702	3.81532	4.0113	3.66687	3.96396	4.10932	3.82411	3.7076	3.9844	4.0563	4.04357	3.74851	3.76236	3.81748	3.78143	3.99048	3.67625	3.94245	4.0098	3.72588	4.11374	3.71677	3.76601	3.67192	3.79538	3.82758	3.66152	3.74804	3.94618	3.88702	3.95432	3.91498	3.81292	3.68589	3.85165	3.84457	3.85801	3.85292	3.83905	3.6063	3.51179	3.79582	3.81028	3.92968	3.7606
1552448_a_at	2.77594	2.73777	2.83067	2.91175	2.8077	2.91244	2.87856	2.81913	2.89008	2.89233	2.85434	2.87746	2.89978	2.83787	2.90557	2.87665	2.93769	2.85289	2.84622	2.87438	2.86028	2.86982	2.94822	2.79076	2.90249	2.81233	2.84105	2.83919	2.86617	2.86599	2.84857	2.86891	2.96043	2.88309	2.89699	2.88633	2.87091	2.80447	2.86252	2.88987	2.87991	2.84019	2.86589	2.78073	2.81153	2.85047	2.81502	2.89194	2.87963
1552449_a_at	2.25443	2.23129	2.28903	2.2982	2.22331	2.29845	2.2645	2.27307	2.31793	2.39734	2.31698	2.29278	2.30378	2.33246	2.32725	2.30028	2.35216	2.29689	2.20288	2.28392	2.26961	2.32068	2.35677	2.31558	2.40692	2.30098	2.2952	2.26376	2.29946	2.34918	2.28126	2.31224	2.32267	2.34997	2.35457	2.39	2.31116	2.33718	2.31815	2.39028	2.32478	2.37133	2.31283	2.26551	2.2282	2.30352	2.24043	2.25707	2.27696
1552450_a_at	1.96543	1.94558	1.97806	2.06065	1.98244	2.04936	2.00649	2.00624	2.06327	2.0392	1.97958	2.00768	2.0637	2.03218	2.04176	2.01277	2.07208	1.99601	2.05634	2.01539	1.99736	2.0773	2.12568	1.98545	2.11763	1.98688	1.98975	1.96758	1.98711	2.02625	1.97238	2.02117	2.05861	2.02385	2.07077	2.03579	1.99735	2.01584	2.03537	2.02383	1.97404	2.00539	2.03573	1.9835	1.9736	2.00673	1.98703	2.03279	2.02214
1552452_at	2.44482	2.45964	2.55588	2.57097	2.52064	2.64302	2.53402	2.5691	2.67652	2.58507	2.62226	2.51638	2.60154	2.56544	2.616	2.52346	2.61125	2.54735	2.51935	2.58774	2.56426	2.57927	2.70583	2.57857	2.66545	2.51797	2.53231	2.52367	2.55541	2.55489	2.53121	2.53516	2.59135	2.60609	2.63314	2.62329	2.56076	2.55741	2.57166	2.61318	2.6144	2.56808	2.58415	2.46006	2.49607	2.51544	2.53327	2.56281	2.52515
1552453_a_at	1.96469	1.95095	1.97336	2.05335	1.94074	2.03404	1.99679	1.98436	2.05658	2.02201	2.00239	2.00924	2.0297	2.00225	1.99396	2.01546	2.05568	1.98632	1.97254	2.0097	1.97449	2.01387	2.07858	1.99244	2.04135	1.99109	2.00174	1.98125	2.00858	2.03476	1.9955	2.02165	2.06025	2.02255	2.01524	2.05448	2.01448	2.02282	2.01923	2.06034	2.04452	2.04012	2.03939	1.93248	1.97229	1.99657	1.98425	1.99882	2.01726
1552455_at	5.25162	5.27688	4.13429	4.90063	5.7337	3.3967	3.64294	4.53953	3.07155	3.45726	3.19738	3.20493	3.4058	3.30553	2.92989	3.4178	3.61017	2.86965	2.51017	4.57853	2.52837	2.98167	2.54857	3.65941	6.03813	3.7351	2.56744	5.30432	3.3701	3.15573	8.28797	5.2897	2.8266	4.29155	8.3211	3.61033	2.6605	2.22748	2.36533	2.49609	4.89106	4.28654	3.89328	2.97009	5.44365	2.42363	2.65851	8.02547	2.92702
1552456_a_at	1.87561	1.8637	1.89428	1.91221	1.89198	1.92467	1.87652	1.88706	1.89228	1.91304	1.90232	1.89467	1.93015	1.92416	1.9092	1.86617	1.91151	1.89431	1.91573	1.87926	1.87015	1.91287	1.89773	1.96306	1.91874	1.86282	1.85676	1.87421	1.87928	1.88503	1.87958	1.88673	1.88003	1.91164	1.9828	1.92678	1.8775	1.90252	1.92384	1.95704	1.915	1.9449	1.89341	1.8654	1.84927	1.89155	1.87724	1.88261	1.86839
1552457_a_at	2.29186	2.2943	2.36829	2.47512	2.36521	2.45074	2.44374	2.35313	2.5373	2.49258	2.38873	2.40786	2.49404	2.35223	2.49755	2.42157	2.59471	2.41032	2.31994	2.44673	2.36798	2.40311	2.53599	2.32312	2.55836	2.34976	2.39584	2.37013	3.02526	2.49288	2.36015	2.39703	2.58835	2.46583	2.44699	2.43645	2.43941	2.38607	2.41766	2.46768	2.49062	2.39076	2.41593	2.27715	2.26406	2.39758	2.41189	2.40734	2.40306
1552458_at	3.01459	3.03972	3.23398	3.25083	3.07318	3.27667	3.10227	3.11925	3.20125	3.24079	3.12202	3.09175	3.34432	3.15771	3.16732	3.13362	3.22483	3.185	3.15459	3.18937	3.03597	3.19418	3.21682	3.1753	3.3696	3.1444	3.16845	3.12956	3.1535	3.20177	3.18016	3.18287	3.28771	3.26554	3.28235	3.27953	3.16559	3.17991	3.17311	3.27817	3.24117	3.30055	3.15506	3.05293	3.02124	3.13108	3.13687	3.12057	3.14344
1552459_a_at	1.92505	1.90681	1.92974	1.94694	1.92403	1.96441	1.94008	1.92545	1.95134	1.96037	1.9691	1.93723	1.97139	1.9333	1.93777	1.94693	1.96272	1.94078	1.91543	1.97054	1.92254	1.9612	1.97771	1.97015	1.9409	1.92904	1.98202	1.91574	1.9201	1.98651	1.91213	1.92602	2.00913	1.96873	1.97841	1.96508	1.94092	1.94385	1.95526	1.97816	1.95786	1.96107	1.94931	1.90084	1.8723	1.92725	1.94184	1.92104	1.98571
1552461_at	2.33485	2.31853	2.39545	2.54133	2.42179	2.53672	2.57866	2.40437	2.53284	2.46917	2.41334	2.41895	2.49876	2.42169	2.51924	2.41184	2.48988	2.42076	2.43188	2.52125	2.43702	2.475	2.63666	2.4537	2.54488	2.41888	2.42801	2.4064	2.42697	2.45593	2.39798	2.42161	2.53691	2.46789	2.46655	2.48362	2.43203	2.38123	2.41854	2.46125	2.45115	2.45287	2.45971	2.38567	2.3601	2.45431	2.43522	2.47556	2.46142
1552463_at	2.39988	3.50387	2.59948	2.48134	2.38772	2.47401	2.42953	2.41608	2.50818	4.04739	2.47103	2.43914	2.53103	2.51717	2.42601	2.47769	2.48339	2.39819	2.30926	3.71289	2.40074	2.41899	2.4994	2.47327	2.47309	2.37245	2.38508	4.41106	8.73687	2.42429	2.35555	2.42342	2.41448	2.45784	2.4656	2.47492	2.3842	2.42117	2.45447	2.52934	2.40779	2.45839	2.39682	2.38166	2.34993	2.34767	2.3755	2.36684	2.40789
1552466_x_at	3.14035	3.0956	3.11652	3.25443	3.17244	3.31714	3.09896	3.15668	3.17198	3.34751	3.16843	3.14006	3.15196	3.32555	3.1908	3.2084	3.20826	3.24751	3.04639	3.22883	3.05346	3.23107	3.28457	3.19228	3.39938	3.12255	3.1623	3.1681	3.1681	3.21834	3.13388	3.19914	3.24986	3.22609	3.28607	3.3481	3.18145	3.25673	3.22708	3.2942	3.26189	3.36371	3.18987	3.03369	3.02161	3.12909	3.18298	3.09473	3.17213
1552467_at	2.37529	2.65717	2.63926	2.70328	2.58151	2.81641	2.65852	2.57383	2.72469	2.76775	2.70126	2.71155	2.6203	2.64848	2.6292	2.73519	2.77921	2.61743	2.54601	2.64381	2.52689	2.66239	2.73809	2.63934	2.75728	2.63885	2.68416	2.65163	2.65231	2.7061	2.59915	2.69036	3.44571	2.66953	2.69332	2.71245	2.6642	2.69801	2.6757	2.76771	2.62217	2.57651	2.69095	2.53616	2.49786	2.6176	2.57756	2.62596	2.66517
1552468_a_at	1.72672	1.66126	1.69903	1.80737	1.73237	1.78706	1.78648	1.72353	1.80837	1.75731	1.71609	1.72519	1.8363	1.74231	1.80794	1.726	1.77842	1.70756	1.71844	1.82997	1.75921	1.79341	2.04383	1.72482	1.75868	1.69204	1.71921	1.71321	1.72672	1.74082	1.71657	1.71172	1.78841	1.76338	1.75764	1.74548	1.73531	1.68158	1.72797	1.72604	1.76369	1.70571	1.75556	1.73269	1.63926	1.74988	1.76629	1.8059	1.74754
1552470_a_at	1.621	1.64346	1.61801	1.61589	1.34734	1.58894	2.07661	1.60338	1.68059	1.64119	1.73072	1.61651	1.63434	1.60796	1.35702	1.61765	1.58905	1.59438	3.41329	1.38029	1.31157	3.74864	1.45032	1.45437	1.37002	1.40447	1.37491	1.33588	2.04696	1.32586	1.4241	1.4451	1.28087	1.41834	3.17458	1.4635	1.42274	1.37573	1.77146	1.50739	3.83585	1.45965	2.73423	1.47431	1.43009	1.40082	1.38038	1.43737	1.36266
1552472_a_at	6.83185	7.33626	6.55562	7.22737	6.45479	6.80065	8.45744	7.72304	8.67442	7.69657	8.08942	8.22997	6.99039	8.24023	7.28568	7.25952	7.42876	7.09955	8.23932	6.85367	7.99674	7.67441	8.67334	7.76169	6.50339	6.70244	8.34366	7.55443	8.91752	7.90026	7.55531	7.38705	7.42882	6.67117	7.96169	7.20238	8.00677	7.66589	8.38783	8.34172	7.62469	6.61285	8.48726	7.23473	7.45874	9.12439	7.42488	8.12857	7.29957
1552473_at	1.97355	1.91017	1.94164	1.97267	2.00897	1.9809	1.94822	2.00176	1.95303	1.90398	1.96344	1.9427	2.04479	2.05018	2.03492	1.86884	1.98002	1.90411	1.96556	2.01651	1.90239	2.0136	1.97706	1.89897	2.04007	1.84621	1.91673	1.88661	2.21493	1.87404	1.93585	1.89344	1.92715	1.88845	2.07153	1.9387	1.96315	1.85691	1.98212	1.96987	1.93652	1.91724	1.96642	1.92722	1.93642	1.93529	1.96347	1.99345	1.88916
1552474_a_at	6.21388	5.78327	5.52899	6.24344	6.18078	7.03144	6.20171	5.8619	6.6134	6.77899	6.24055	6.43951	7.04938	5.75383	6.97115	5.89784	6.30105	6.07206	6.12663	6.19117	6.04022	6.83339	6.77942	5.54205	6.34203	6.20912	6.24271	6.18331	6.16726	5.8426	5.90863	6.2334	6.30052	5.97889	5.76551	6.256	6.18998	5.47528	6.19156	5.75071	6.1924	5.57035	6.56054	6.1098	6.16788	6.16206	6.47162	7.18484	6.10638
1552476_s_at	2.25389	2.14475	3.05675	1.83439	1.93665	1.69653	1.96915	2.95511	1.9302	2.23938	1.9682	1.99049	2.29257	1.94987	2.19026	2.06698	1.97779	3.97792	1.90943	1.97648	1.9791	2.03333	2.00166	2.00264	2.07393	1.98077	1.82208	1.98729	4.34066	1.99112	1.84824	2.67883	2.05007	2.22587	2.24992	2.03511	2.48925	2.07477	1.89522	1.82668	2.70965	2.03836	1.9859	2.30742	2.83098	1.90864	1.91274	1.88791	2.10001
1552477_a_at	8.04205	7.58853	7.37683	6.82024	7.62657	9.49769	7.86998	7.45351	7.73075	7.82635	7.26394	6.03065	6.92516	6.71558	6.46257	7.2505	4.38062	7.14703	7.53757	8.00163	7.23032	8.92882	6.6354	7.05302	6.30174	5.24836	8.07786	7.29066	10.3588	6.80198	6.58648	6.4015	3.59461	7.81378	8.57786	6.01501	5.19917	7.40914	9.0294	6.28601	7.56678	6.74268	9.9741	7.83726	7.69838	6.989	6.42319	9.05275	7.87311
1552478_a_at	5.67205	4.41081	4.81843	4.48674	4.32103	4.93172	4.82935	4.50939	4.60138	5.3329	4.44336	4.13616	4.49458	4.61263	4.09515	4.70319	4.44337	4.28466	4.15321	4.14193	4.07188	6.4711	4.12808	3.97965	3.83545	3.68813	4.67848	4.04127	6.37364	3.99978	3.83066	4.03327	4.08566	4.52812	6.28751	4.03876	3.92958	4.32082	6.38984	4.21634	4.21334	4.05826	7.73264	5.84198	5.51336	4.12985	3.81534	6.63803	5.5841
1552480_s_at	4.64278	5.56497	5.03591	5.70567	4.68288	5.39994	4.87737	5.03164	5.02856	5.61418	5.36413	4.9222	4.78268	4.98412	5.15843	5.3554	5.85375	5.33333	4.77961	5.01871	4.88907	4.74449	5.62085	4.9091	4.86226	5.81912	6.20937	5.53495	5.54361	6.36243	4.8695	4.92987	6.85588	4.78216	4.79206	5.10562	5.33622	5.68325	4.74697	6.50823	5.76638	5.83797	4.69874	4.72675	4.71431	5.00148	5.30286	5.06648	4.82849
1552481_s_at	4.77414	5.18039	5.12502	5.16386	4.84232	6.74457	6.68476	5.01372	5.92661	5.10456	4.24577	4.94303	5.02575	5.67378	6.15782	4.76844	5.32694	4.84163	6.26134	4.52126	6.01552	7.36551	5.42324	5.17171	4.11818	4.00747	5.28522	4.70176	5.47579	4.75979	5.18625	5.19068	5.88878	4.31934	6.86506	5.65539	5.89869	5.12943	6.66287	4.94288	5.13974	4.23785	5.51291	5.3529	4.35241	6.57785	3.95553	6.56458	4.96801
1552482_at	6.22082	7.44484	7.1161	7.42348	5.88471	8.6957	7.77175	5.9136	8.8405	5.4213	6.51774	6.06804	5.78843	5.82013	5.49663	6.86963	6.81844	6.422	6.53074	5.97651	6.34843	7.58198	6.45473	7.21217	4.60208	7.76079	7.50064	7.18439	6.34827	7.47568	7.19874	6.5118	8.28227	6.38591	6.4602	6.30689	5.87718	6.19467	9.94589	6.43593	7.20952	6.73824	8.7694	6.22969	5.22909	6.18242	5.99382	8.13078	6.35115
1552484_at	1.63105	1.58001	1.63347	1.67472	1.59287	1.75313	1.63831	1.62243	1.61988	1.61883	1.63827	1.63866	1.63973	1.64664	1.69055	1.66151	1.65471	1.69236	1.63793	1.63763	1.63023	1.65547	1.63922	1.64971	1.60663	1.62111	1.63787	1.5987	1.63991	1.68387	1.64081	1.62364	1.64431	1.62968	1.6491	1.64046	1.66042	1.64038	1.71584	1.64126	1.65405	1.65663	1.6731	1.58404	1.57568	1.64382	1.64365	1.6501	1.65775
1552485_at	8.41094	7.11752	7.23388	7.29365	7.2886	6.41335	7.43957	8.36397	8.32749	8.77017	8.81433	7.7573	5.67292	8.54883	8.25155	8.46471	8.54927	7.64245	6.80643	7.64633	8.83479	8.83158	8.38015	7.87681	6.15511	6.70068	8.20684	7.93247	7.84998	8.5913	7.76201	7.50799	7.59268	7.10036	7.88104	8.54152	8.68051	9.1591	8.77308	8.81118	8.22024	7.88599	7.26004	8.34738	7.55552	8.39298	7.67214	6.36233	7.59223
1552486_s_at	8.67256	7.55792	8.72028	8.62802	7.63045	7.51429	7.72337	9.64711	9.07816	9.76411	9.84963	8.89193	7.61679	9.73562	9.28932	9.41672	8.87001	8.7021	8.27345	9.29922	10.0654	8.91813	9.41603	8.90992	8.18737	7.26312	9.04282	9.45979	7.92045	9.39645	8.61038	8.18136	8.28015	8.49817	9.16074	9.57753	10.1132	10.0799	9.36254	9.95727	9.02753	8.39085	7.96463	9.09812	8.98765	8.99467	9.11627	8.34145	9.28159
1552487_a_at	2.73026	2.70747	2.82043	3.02232	2.83437	2.99747	2.87011	2.87838	3.02142	2.94497	2.86176	3.35417	3.17985	2.92087	2.92458	2.89451	3.00311	2.78512	2.80062	2.90194	2.73608	3.69516	2.99577	2.77475	2.95316	2.80907	2.78314	2.78711	7.81962	2.86422	2.73894	2.8418	2.97244	2.89632	2.87907	2.91105	2.81758	2.77993	2.84874	2.87385	2.87285	2.85374	2.80558	2.73347	2.66686	2.82399	2.81436	2.85146	2.82539
1552489_s_at	2.63211	2.60291	2.74988	2.87412	2.68744	2.772	2.67725	2.66543	2.78485	2.77184	2.71611	2.71378	2.83054	2.81294	2.78704	2.73995	2.79518	2.71927	2.66771	2.75715	2.67544	2.7559	2.83513	2.72424	2.85871	2.67775	2.71849	2.73249	2.71602	2.78278	2.69539	2.73761	2.85816	2.77815	2.82413	2.82303	2.74165	2.7459	2.76267	2.84278	2.80317	2.80719	2.73678	2.58941	2.58463	2.72201	2.70105	2.7414	2.71775
1552490_at	2.69751	2.70967	2.84647	3.00539	2.77448	3.10046	3.11479	2.88166	2.91155	3.07037	2.93068	2.86131	3.09675	2.90523	3.08722	2.80571	3.0512	2.94817	2.70224	2.95273	2.75652	2.96244	2.97794	2.76985	2.78213	2.59613	2.77898	2.76876	2.62213	2.83785	2.65462	2.7302	2.83851	2.77084	3.50264	2.88629	3.27129	2.72319	2.79455	2.80046	2.78849	3.57335	5.40523	2.65462	2.66675	4.06933	2.8959	2.84885	2.86388
1552491_at	2.07407	2.00854	2.07246	2.1047	2.0463	2.09824	2.05649	2.04091	2.07558	2.04877	2.05541	2.06539	2.10841	2.07318	2.1005	2.03739	2.08193	2.05043	2.0642	2.06802	2.05309	2.10803	2.11329	2.07607	2.07632	2.02424	2.03282	2.03028	2.04577	2.04765	2.04845	2.05386	2.10159	2.08533	2.1411	2.09165	2.05965	2.03526	2.10552	2.0704	2.05991	2.06971	2.06799	2.03076	2.00762	2.07654	2.05226	2.06449	2.0448
1552493_s_at	1.8827	1.89105	1.93562	1.9265	1.83881	1.90706	1.91214	1.88916	1.97437	1.94703	1.97316	1.92567	1.91642	1.9092	1.9048	1.97089	1.94921	1.95396	1.85774	1.91689	1.87928	1.91475	1.9681	1.94717	1.96983	1.92319	1.93776	1.90536	1.94879	1.97574	1.906	1.96469	1.95735	1.96102	1.97743	1.97571	1.92188	1.99476	1.95556	2.02698	1.94865	1.97031	1.93819	1.8862	1.86386	1.89149	1.90025	1.89777	1.91485
1552494_at	1.57905	1.57476	1.57623	1.59322	1.58566	1.57932	1.56538	1.57566	1.58486	1.6153	1.59897	1.59364	1.58575	1.58773	1.59321	1.60636	1.59514	1.57898	1.54918	1.58983	1.54847	1.57734	1.57882	1.60911	1.60544	1.57683	1.57619	1.5762	1.5791	1.59096	1.57804	1.60712	1.6088	1.58928	1.60487	1.59876	1.5833	1.61553	1.60212	1.64568	1.59602	1.6413	1.59358	1.5728	1.55372	1.57066	1.53562	1.5632	1.60336
1552496_a_at	7.82553	5.63285	6.8066	3.69459	7.78863	7.22633	5.12211	6.57241	6.01205	6.63895	3.83633	5.52269	6.34023	5.83987	4.88908	6.70837	4.82222	7.09868	3.0209	7.51148	6.47703	7.38975	5.62676	6.34299	5.22391	6.06238	5.05919	6.89282	4.0914	5.60075	6.73845	6.415	2.98696	7.36501	5.02315	4.73885	3.01395	6.8064	4.96083	6.86497	5.5784	7.03064	3.38644	7.36337	7.7552	3.67904	5.99131	3.24015	8.08878
1552497_a_at	5.2237	6.11789	5.17687	6.51067	6.21464	6.60768	5.27493	5.91879	6.26936	5.22447	6.67209	5.69785	5.93595	5.39978	6.96816	5.56298	6.7679	5.27087	6.62541	5.21281	6.10243	5.45303	6.84393	4.63933	6.19772	6.38004	6.20217	5.37545	5.87141	5.0374	4.71776	4.94594	7.57694	4.92291	4.9492	6.59601	7.28315	5.12775	5.19446	5.41466	6.40084	6.27204	4.83122	5.21268	5.14883	7.05956	6.99889	7.45345	5.43574
1552498_at	2.14411	2.13032	2.15413	2.14652	2.12746	2.2204	2.14816	2.13945	2.18149	2.185	2.19815	2.17386	2.23546	2.17858	2.15562	2.1406	2.17292	2.19763	2.1174	2.13795	2.13431	2.62263	2.15146	2.1562	2.22744	2.14273	2.15569	2.15252	2.1385	2.17012	2.14423	2.15702	2.17293	2.20613	2.23286	2.21514	2.14267	2.1542	2.24402	2.19443	2.20413	2.21477	2.14714	2.12127	2.08723	2.14116	2.1412	2.13845	2.12868
1552499_a_at	2.11233	2.10873	2.10878	2.20587	2.17885	2.29788	2.18417	2.19611	2.19162	2.18283	2.14275	2.1546	2.23711	2.18358	2.1798	2.11651	2.19306	2.08311	2.18081	2.17774	2.10381	2.18017	2.20357	2.1269	2.28645	2.12428	2.08462	2.05852	2.09131	2.14	2.20188	2.19138	2.25361	2.12764	2.53217	2.14832	2.14667	2.06829	2.15424	2.12848	2.64508	2.28126	2.18984	1.98432	2.08884	2.167	2.12335	2.33055	2.12647
1552501_a_at	2.33615	2.28542	2.31948	2.28405	2.34701	2.28204	2.27374	2.2881	2.22673	2.30639	2.3899	2.31496	2.54494	2.35225	2.31213	2.45872	2.28573	2.357	2.28811	2.36349	2.35795	2.30578	2.29087	2.34308	2.34279	2.36599	2.35006	2.35692	2.25027	2.36053	2.21249	2.38179	2.20464	2.3304	2.36105	2.29747	2.33435	2.28226	2.27697	2.41203	2.33464	2.37526	2.19127	2.31563	2.32989	2.15466	2.40163	2.31921	2.38729
1552502_s_at	3.00715	3.73413	3.56895	5.3836	3.15073	7.00719	7.15752	3.11428	5.52539	3.54557	4.57926	3.42894	3.44758	3.24337	3.1147	3.48012	3.31631	2.80568	7.33577	3.06205	2.59232	8.33493	7.65175	2.98035	3.60791	2.77136	5.59229	3.1775	5.87171	3.19962	3.55887	3.09483	3.39951	3.19113	4.3009	3.11207	3.09603	2.87113	6.73064	2.83012	6.34417	2.91943	6.23284	3.12482	3.07772	6.86929	2.68726	6.299	2.80307
1552503_at	1.58246	1.58273	1.61864	1.61609	1.57584	1.62295	1.61327	1.54969	1.71147	1.62665	1.58552	1.6433	1.60344	1.59493	1.67272	1.63503	1.62416	1.60361	1.59491	1.61696	1.57501	1.60537	1.65497	1.58664	1.6034	1.60648	1.59582	1.58956	1.61262	1.64882	1.63913	1.61334	1.71351	1.60301	1.64597	1.59064	1.59802	1.63293	1.59075	1.6406	1.55939	1.56968	1.62929	1.56727	1.55815	1.61382	1.60735	1.66395	1.62413
1552504_a_at	3.74744	3.87639	3.87709	3.87044	4.16211	3.87949	3.94598	3.81394	3.81815	3.96875	4.15961	3.86344	3.86981	3.76671	3.85903	3.89625	3.97074	4.47814	3.8462	4.45037	3.83283	3.74003	3.77584	3.79341	4.22491	3.86059	3.87785	3.61347	3.72124	3.83443	3.62794	3.85324	4.03249	3.94863	3.79666	3.96887	4.06211	3.78699	3.80826	3.97729	3.902	3.76007	3.72883	3.72239	3.5307	3.923	3.80796	4.82301	3.75848
1552506_at	1.57716	1.60315	1.59198	1.65874	1.62421	1.67982	1.62435	1.6171	1.666	1.64752	1.62364	1.62455	1.65642	1.63396	1.64694	1.61456	1.66185	1.60893	1.62019	1.63479	1.61711	1.63123	1.67775	1.62345	1.61423	1.60389	1.61894	1.61858	1.60799	1.64754	1.62768	1.61124	1.68504	1.64503	1.63369	1.65871	1.62765	1.61481	1.63955	1.64072	1.62076	1.62846	1.65461	1.58693	1.59832	1.62972	1.65189	1.65071	1.62372
1552507_at	3.35637	3.14801	3.09361	3.97887	3.10112	7.00779	3.07346	3.16169	3.24385	3.61462	7.73881	3.30331	2.63003	3.25201	6.03882	4.52713	6.38723	3.02225	4.71438	3.01637	3.15844	5.33561	4.15111	3.33198	3.61246	3.01785	4.05288	4.57071	5.22985	1.95879	3.36818	3.09561	5.77578	2.71127	4.53172	7.28564	7.34483	3.07932	3.11964	3.52893	4.61162	2.9721	3.07926	3.03094	3.1174	5.84524	3.10529	3.35892	3.03202
1552508_at	2.47868	2.19991	2.22946	2.36385	1.82398	3.46101	2.29627	2.22046	2.38823	2.36327	7.27288	2.37742	2.18185	2.36798	5.36357	3.7715	4.90873	1.84087	2.80406	1.8372	2.32123	3.45138	2.23016	2.04369	3.57697	1.87628	2.12678	2.25979	2.98137	1.89036	1.98727	2.08285	3.79231	1.84902	2.1805	7.26977	6.95988	2.05074	2.10576	3.78674	3.98066	1.96803	1.92101	1.84466	1.85194	4.3439	1.91471	2.10303	1.87218
1552509_a_at	9.53016	9.55916	8.43024	2.89784	6.68534	3.06736	4.8525	3.44663	2.93133	3.7495	2.63358	8.65345	9.89799	7.11455	2.74617	7.94053	2.81912	9.63593	2.65835	8.32264	6.96068	2.67667	2.84109	10.5168	6.65433	9.69961	3.85236	6.72265	3.19247	8.93274	3.67198	7.8496	3.4098	8.49704	2.62687	2.70622	2.62142	7.46238	2.57066	5.48216	2.62234	9.69623	3.89147	9.60782	9.17484	2.68681	9.69898	2.74526	8.7303
1552510_at	3.25668	3.25861	3.25457	3.29522	3.51245	3.35103	3.25571	3.24255	3.26558	3.26223	3.27792	3.23873	3.31786	3.31595	3.29827	3.22896	3.26223	3.23859	3.24903	3.30989	3.20455	3.2839	3.25679	3.24307	3.31501	3.22033	3.23595	3.22653	3.27305	3.27774	3.24609	3.23541	3.25636	3.25787	3.27727	3.30184	3.27826	3.26635	3.37386	3.29973	3.30724	3.31181	3.10603	3.21316	3.17969	3.25867	3.32351	3.29783	3.2198
1552511_a_at	2.36368	2.33664	2.45557	2.48673	2.47698	5.50351	2.4762	2.68509	2.50756	2.52757	2.44022	2.45283	2.48104	2.44809	3.19783	2.45258	2.53776	2.52206	2.43122	2.546	2.43294	2.45742	2.53226	2.43402	4.32142	2.54548	2.83585	2.42148	2.44802	2.46533	2.41229	3.39062	2.49508	2.50461	2.81225	4.72024	2.53727	2.46679	2.45039	5.0036	4.55327	2.53347	2.46642	2.34074	2.36337	2.49655	2.39462	2.4309	2.44427
1552514_at	3.3368	3.28434	3.41339	3.70012	3.84391	5.97209	3.26998	3.23111	3.38498	3.4197	4.02286	3.33709	3.79719	3.24701	3.31975	3.30474	3.41654	3.61953	6.81738	3.25552	3.2727	3.23442	3.27851	3.936	3.27785	3.18809	3.16168	3.15337	3.20767	3.24441	3.3708	3.31906	4.92031	3.70628	3.10855	3.72389	3.22427	3.35733	3.95554	3.24035	3.19393	3.32301	3.062	3.03307	3.41189	3.08646	3.12056	3.22548	3.4012
1552515_at	2.40377	2.34252	2.34757	2.47254	2.4595	2.46568	2.67515	2.43251	2.44574	2.4264	2.41674	2.39072	2.53242	2.42012	2.56501	2.65694	2.49379	2.45648	2.56438	2.53799	2.42864	2.48154	2.5498	2.41137	2.50384	2.37504	2.44566	2.40381	2.39838	2.44778	2.40472	2.42652	2.60408	2.47786	2.54977	2.43406	2.46159	2.45889	2.47778	2.41292	2.45623	2.41929	2.46293	2.3479	2.35321	2.46294	2.48071	2.49354	2.47588
1552516_a_at	6.4023	6.52122	4.957	4.23847	4.31591	6.30179	4.807	4.64668	3.93958	5.83926	4.61096	5.82889	4.14102	5.013	6.64968	6.99034	4.96586	5.97612	6.05712	4.79752	3.67421	6.7811	4.61882	5.75955	4.37876	4.42834	5.001	7.48032	4.71699	5.26097	4.9264	4.43549	4.6621	4.42745	4.6262	4.16832	4.9146	4.48012	5.66948	4.37187	4.63103	4.46904	6.13915	6.47201	4.47397	5.35862	5.46518	6.69052	4.94121
1552518_s_at	4.10105	4.03362	4.25133	5.05006	4.19823	4.60564	4.85281	4.12337	4.93899	4.03764	4.50045	4.21174	4.46959	4.54848	4.33178	4.19067	4.49669	4.23131	4.69799	4.25328	3.81598	4.40299	5.33877	4.33274	4.46848	4.09341	4.25887	4.08547	4.91619	4.26672	4.35716	4.17317	4.54583	4.3476	4.60166	4.42701	4.22909	4.28113	4.63887	4.43562	4.3234	4.46414	6.3995	3.99083	3.99871	4.38967	4.14807	4.67676	4.23829
1552519_at	3.13818	3.63409	3.89688	4.20218	2.22659	4.205	4.82607	3.69945	4.06544	3.72075	3.83509	3.78971	3.73968	3.96551	3.08112	3.76919	3.73741	4.17222	6.02367	2.36799	3.47898	3.57106	3.31062	2.79625	3.20382	3.06677	3.85774	2.90338	8.11943	3.13475	3.83023	2.4415	5.25442	3.73523	7.09856	3.10902	2.55821	3.37355	2.95733	4.68467	4.97812	3.05687	5.17293	2.82703	2.97429	5.44529	3.01654	3.11121	2.52205
1552520_at	3.16469	3.07593	3.16248	3.55541	3.15409	3.51913	3.48108	3.12156	3.4899	3.37446	3.25163	3.18678	3.53955	3.2057	3.31812	3.23234	3.36485	3.13851	3.15058	3.21572	3.11927	3.24108	3.35234	3.15562	3.39348	3.06944	3.11483	3.04568	3.10966	3.19577	5.73245	3.18367	3.46891	3.20261	3.27141	3.2491	3.1195	3.18937	3.30998	3.25104	3.11846	3.20039	4.14216	3.0281	2.99067	3.17186	3.12457	5.15352	3.10224
1552521_a_at	3.23935	3.23976	3.28614	3.63986	3.32198	3.73542	3.56498	3.28964	3.56125	3.52385	3.34464	3.29308	3.7782	3.5332	3.45065	3.4381	3.54619	3.32928	3.77951	3.49454	3.264	3.43112	3.61777	3.28993	3.5734	3.30886	3.39636	3.29974	3.33634	3.42515	4.42757	3.39924	4.40094	3.42957	3.46166	3.47745	3.35423	3.32537	3.45282	3.41946	3.41666	3.45575	4.38061	3.21687	3.17703	3.33794	3.44499	4.03526	3.33268
1552522_at	3.29868	3.26478	3.46706	3.60406	3.47475	3.68404	3.61464	3.43693	3.75558	3.74143	3.44095	3.47321	3.63322	3.50619	3.57709	3.49229	3.57227	3.49064	3.51003	3.58396	3.47605	3.55034	3.64845	3.42529	3.76855	3.36429	3.51709	3.36948	3.54016	3.5408	3.53143	3.41411	3.647	3.58514	3.61988	3.63948	3.50016	3.44415	3.53281	3.59777	3.56695	3.61022	3.72789	3.29714	3.24967	3.45333	3.5405	3.50719	3.41268
1552523_a_at	3.3256	3.35793	3.53263	3.51415	3.46793	3.75307	3.50309	3.34009	3.56706	3.48225	3.35057	3.38643	3.76948	3.53244	3.40652	3.40051	3.49144	3.47369	3.34438	3.41449	3.33188	3.38026	3.49245	3.28796	3.44358	3.26486	3.32474	3.3178	3.49839	3.3505	3.53021	3.37718	3.51811	3.47512	3.71993	3.40586	3.37363	3.38889	4.30602	3.4602	3.42757	3.39504	5.88934	3.30442	3.29309	3.34528	3.28106	3.42667	3.32558
1552524_at	2.23547	2.16365	2.20179	2.25543	2.28172	2.29789	2.26367	2.29362	2.35152	2.25561	2.25166	2.23875	2.32057	2.24832	2.46434	2.19678	2.26846	2.23092	2.24869	2.30443	2.26656	2.21001	2.36099	2.16472	2.20708	2.20138	2.22693	2.20358	2.17905	2.21236	2.18474	2.20951	2.40446	2.25075	2.22292	2.18762	2.23186	2.16827	2.29174	2.19996	2.15755	2.20445	2.23554	2.17438	2.14973	2.27532	2.25301	2.32771	2.22429
1552526_at	1.85404	1.83443	1.84285	1.91803	1.83735	1.92131	1.85894	1.85017	1.88261	1.87338	1.85867	1.85375	1.89314	1.85782	1.93708	1.87234	1.90895	1.84212	1.87591	1.84972	1.82458	1.90445	1.94212	1.9061	1.90984	1.83006	1.85005	1.84057	1.86025	1.86917	1.85138	1.84937	1.8952	1.87677	1.89651	1.89812	1.84543	1.82015	1.88087	1.87615	1.8774	1.92823	1.88324	1.81054	1.82485	1.86296	1.8722	1.90086	1.90638
1552528_at	1.55896	1.55292	1.55034	1.62041	1.54832	1.55723	1.53697	1.56123	1.55553	1.56836	1.57014	1.55588	1.59826	1.57723	1.56155	1.59545	1.56252	1.62158	1.56903	1.57853	1.55057	1.56998	1.59349	1.62338	1.53446	1.57315	1.5588	1.61198	1.56151	1.56091	1.51952	1.57311	1.56611	1.56824	1.57972	1.59942	1.55254	1.58579	1.55474	1.63151	1.56744	1.61418	1.56361	1.56221	1.57077	1.54264	1.53007	1.51071	1.56944
1552531_a_at	2.26838	2.24008	2.31133	2.35285	2.21441	2.35134	2.31301	2.26601	2.32058	2.33687	2.33704	2.29295	2.38173	2.27885	2.24291	2.29703	2.36066	2.15358	2.1568	2.19481	2.13357	2.2102	2.34009	2.17921	2.21783	2.1445	2.14834	2.12921	2.16752	2.18347	2.16455	2.15951	2.32983	2.18069	2.26236	2.22053	2.16297	2.1432	2.18605	2.24348	2.19107	2.21063	2.19073	2.14231	2.18734	8.38618	2.15789	2.21191	2.18021
1552532_a_at	3.0442	2.98697	3.14925	3.30841	3.20441	5.66186	4.43698	3.00985	9.86205	3.06927	8.67898	3.04434	3.14958	3.07027	3.25104	3.05337	3.10496	3.23154	8.00631	3.28513	3.22719	3.37505	3.41923	3.28172	3.3498	3.23171	3.31539	3.28362	3.42323	3.35532	6.86816	3.2731	3.33596	3.35219	5.51458	3.34609	3.24178	3.30165	8.00004	3.32625	5.07432	3.36188	9.46065	3.24468	3.20349	3.24644	3.23578	7.38503	3.27236
1552535_at	1.81452	1.78616	1.84801	1.87051	1.79303	1.85306	1.81681	1.80206	1.84111	1.8376	1.84965	1.80041	1.82791	1.88991	1.81819	1.83019	1.8331	1.7977	1.81251	1.8493	1.82069	1.83981	1.8577	1.86237	1.85072	1.82446	1.82434	1.836	1.82018	1.82952	1.81964	1.84059	1.93042	1.86899	1.92134	1.85199	1.80866	1.82518	1.82555	1.86103	1.83638	1.86268	1.84691	1.79414	1.78714	1.81247	1.81202	1.82002	1.80546
1552536_at	5.78918	7.05561	6.61421	7.37772	6.29456	7.47386	6.15745	6.18353	6.95572	5.81854	6.69317	6.70716	4.75712	6.73882	6.55797	6.55419	6.32744	6.88298	6.15341	6.7158	5.7922	5.98627	7.18446	7.08087	5.18352	6.83601	7.24018	6.32658	6.93728	7.25743	7.1925	6.41765	7.18768	5.71156	7.13189	6.36984	7.63834	5.81258	6.45789	6.07191	7.06324	6.68697	6.77692	6.32606	5.25797	5.92151	6.66025	6.723	5.44025
1552538_a_at	2.28891	2.69061	2.40484	2.38644	3.86826	2.35004	2.41795	2.29529	2.40647	2.6922	2.32606	2.33448	2.48294	2.33934	2.36875	2.35611	2.4133	2.37002	2.28913	2.9278	2.27375	2.32895	2.4439	2.39816	2.4191	2.34725	2.31246	2.35215	2.37612	2.38558	2.33734	2.35285	2.41026	2.4037	2.39597	2.40881	2.34925	2.32286	2.38071	2.42952	2.39153	2.45603	2.33611	2.32823	2.26145	2.31572	2.28776	2.32598	2.34082
1552540_s_at	2.37435	2.62577	2.38584	2.30619	3.37506	2.28543	3.09198	2.18298	2.31749	2.45843	2.77506	2.26252	2.2864	2.29423	2.21549	2.30115	2.29085	2.19558	4.7068	2.74902	2.18147	2.22845	2.36475	2.2751	2.28344	2.11652	2.23845	2.91718	2.75821	2.15612	2.24872	2.20947	2.16717	2.28635	2.20943	2.27825	2.21849	2.17655	2.8558	2.24499	2.55696	2.262	2.78661	2.24921	2.43524	2.20796	2.1219	2.21132	2.21498
1552541_at	4.89482	5.05761	4.79483	4.80798	4.76974	4.9385	4.84177	5.44413	4.89882	4.89512	5.11916	5.08279	5.19871	4.79952	5.48953	4.779	4.8784	4.99692	4.89733	4.67849	4.7513	4.93649	4.90734	4.75677	4.90556	4.63305	4.63101	4.78742	5.12905	4.79759	4.84033	4.95666	5.38481	4.57503	4.96274	4.93396	5.62676	4.98845	4.97911	5.06177	4.90956	4.85077	4.38501	4.74276	4.75327	4.81489	5.33502	4.97919	5.00049
1552542_s_at	2.50661	3.44103	2.01052	3.53671	3.03513	3.24304	1.74891	3.46218	3.6055	3.46915	5.33297	4.99871	2.782	3.27602	5.76483	2.95026	3.7486	2.48593	3.94303	2.83146	4.12783	3.44195	4.00417	2.54979	3.19058	3.13807	3.19272	2.58291	3.80535	3.03196	2.37345	3.30284	5.03196	1.66121	1.54103	3.09711	4.6975	3.20188	3.08893	4.36232	2.9893	3.41091	1.56231	2.29992	3.05107	3.12713	3.95258	2.95868	3.55557
1552543_a_at	2.045	2.13823	1.9723	2.10213	2.0347	1.98509	1.96563	1.97883	1.98229	2.13063	1.96578	2.03117	2.05528	2.05914	2.46017	1.99302	2.00688	2.00146	2.07948	2.02451	2.02284	2.05655	2.01957	2.09823	2.00977	1.94066	1.94538	1.9713	2.37485	1.98072	2.01173	1.94577	2.02148	1.97274	2.08153	2.03756	2.0125	1.88383	2.0021	1.97085	1.97762	1.95111	2.02819	2.00988	1.95308	2.01687	2.01522	2.04263	1.99106
1552544_at	2.38997	2.33666	2.44416	2.41864	2.35238	2.43286	2.39339	2.33076	2.40181	2.45046	2.37155	2.4235	2.39248	2.4789	2.44041	2.4216	2.64834	2.43993	2.34357	2.39782	2.31637	2.40642	2.47829	2.39964	2.49534	2.40421	2.36823	2.35443	2.38692	2.49444	2.30962	2.43649	2.54526	2.43157	2.52466	2.61012	2.41451	2.4303	2.40799	2.46743	2.48004	2.52888	2.38949	2.35303	2.36967	2.35407	2.43829	2.43433	2.39837
1552546_a_at	2.81118	2.78433	2.8146	2.83417	2.70172	2.96225	2.7926	2.85699	2.88423	2.90771	6.32918	2.81981	2.82508	2.80451	2.8727	2.83556	2.9015	2.69563	2.6492	2.85894	3.23648	5.9302	6.6049	2.89638	2.80713	2.73247	2.94636	2.69228	2.87873	2.87051	2.80963	2.81534	2.87764	2.89116	2.7873	2.8541	2.83615	2.83989	2.70599	2.85715	5.11357	2.98525	2.82811	2.75709	2.75883	2.72022	2.70742	2.69884	3.19113
1552548_at	2.16812	2.18164	2.17701	2.2676	2.21255	2.25396	2.2345	2.23048	2.29748	2.30324	2.27864	2.27004	2.24168	2.22244	2.1985	2.29625	2.26517	2.25257	2.18323	2.24438	2.19753	2.22311	2.29868	2.23083	2.28765	2.25413	2.29999	2.21361	2.27303	2.30302	2.2181	2.28541	2.31859	2.26156	2.23932	2.26749	2.2337	2.31186	2.22344	2.34943	2.24354	2.32133	2.29644	2.17543	2.17483	2.2286	2.2082	2.21509	2.28846
1552549_a_at	1.6268	1.60632	1.64681	1.63624	1.61765	1.62243	1.61728	1.62879	1.64315	1.66866	1.64495	1.63881	1.63613	1.61805	1.60914	1.69875	1.64134	1.67265	1.6347	1.60549	1.58436	1.6489	1.64881	1.63354	1.66522	1.59703	1.63059	1.62769	1.62912	1.61366	1.61737	1.65307	1.66044	1.62375	1.72116	1.67647	1.62935	1.71896	1.63091	1.73731	1.62631	1.69473	1.65228	1.59811	1.57773	1.62856	1.59414	1.60415	1.63651
1552552_s_at	2.92718	3.14882	3.14009	3.12642	3.05326	3.07114	3.10876	2.94996	3.2087	4.25734	3.1959	4.63064	3.27491	3.17273	3.43573	4.69635	4.65582	3.17277	3.1963	3.35889	3.23614	3.25999	6.18425	3.22245	3.33744	3.14683	4.73058	3.2405	5.47427	3.24824	3.07811	3.18233	3.30643	3.23839	3.2621	3.38833	3.2977	3.22071	3.36693	3.65342	3.34811	3.54336	3.16948	3.02876	4.27517	5.71755	3.21757	3.15423	3.31608
1552553_a_at	3.34148	3.42954	5.32435	4.22911	3.65845	2.66695	2.65948	4.72478	3.57317	5.8946	5.03472	5.16799	4.00908	7.07691	4.43105	4.88632	4.56579	6.15043	2.73456	4.2032	7.24457	3.13953	3.99068	4.5395	3.80746	6.05304	5.23504	5.39704	2.83547	6.2408	4.44429	4.56957	3.6824	4.46186	2.78801	5.14521	5.43192	5.536	2.94613	8.00924	3.75382	4.80456	2.62439	4.36104	5.32603	4.21484	6.03331	2.83602	4.07124
1552554_a_at	2.77463	2.4628	2.77286	2.83469	2.82751	2.81245	2.74901	2.98457	2.78185	3.95283	2.85286	4.01308	2.8365	4.03319	3.04995	2.76537	2.831	3.14096	2.65983	2.97344	3.47037	2.88723	2.99892	2.69779	2.91315	2.86514	2.90492	2.89063	2.94217	2.96703	2.91142	3.00085	2.96955	2.96204	2.93035	2.9828	4.06081	2.86529	2.84299	3.96298	2.94551	2.93839	2.96301	2.89642	2.91284	2.96915	3.26498	2.89397	2.90869
1552555_at	4.14816	3.97446	4.12423	4.14933	4.18702	4.23828	4.12039	4.00965	4.08828	4.77043	4.67335	4.20249	4.19119	4.20102	5.48214	4.08679	4.16993	4.18634	4.16014	4.36716	3.99516	4.17138	4.13151	4.1594	4.23446	4.51442	4.12399	4.12916	4.03409	4.12341	4.14888	4.18576	4.11379	4.13088	4.28592	4.23691	4.63706	4.17105	4.23005	4.20689	4.2089	4.20656	4.13571	3.94689	4.09912	4.19521	4.16761	4.14111	4.09627
1552557_a_at	3.45786	3.72864	3.16698	3.17289	3.34388	4.27916	3.05678	3.12664	3.15752	3.20793	3.18236	3.09629	3.62379	3.37298	2.98508	3.20166	3.2884	3.17842	3.27192	4.05137	3.00287	3.02001	3.2044	4.77834	3.58661	3.25888	2.99638	3.11787	3.34351	4.00416	2.89692	3.43606	3.13388	3.42931	3.17306	3.37566	3.03514	3.15934	3.3776	3.26393	3.09277	3.89332	3.11423	3.23788	3.43555	2.99093	3.54431	3.44117	3.34885
1552558_a_at	2.54047	2.58249	2.58567	2.54439	2.54512	2.59222	2.5224	2.57114	2.51515	2.61279	2.57503	2.56667	2.54509	2.60472	2.57012	2.58417	2.55679	2.58394	2.57104	2.51511	2.53124	2.54216	2.54232	2.59732	2.59699	2.54169	2.56144	2.57487	2.56185	2.58688	2.50803	2.59791	2.61472	2.58875	2.49917	2.59879	2.58956	2.54313	2.62112	2.69794	2.59372	2.59385	2.52113	2.53176	2.55937	2.54999	2.56136	2.51906	2.57504
1552559_a_at	2.34049	2.31146	2.37272	2.40144	2.37869	2.37251	2.3501	2.35891	2.40679	2.36699	2.36835	2.34892	2.44078	2.38039	2.43297	2.36908	2.42198	2.36319	2.36713	2.42954	2.34297	2.37557	2.43453	2.35705	2.50944	2.30247	2.31514	2.33782	2.32665	2.36116	2.35333	2.36134	2.39778	2.39607	2.50063	2.36897	2.36267	2.34931	2.42738	2.40769	2.36955	2.39365	2.36094	2.2862	2.23499	2.37717	2.38567	2.38654	2.40078
1552562_at	3.67534	4.49234	3.62229	4.53311	4.00881	4.71876	6.07117	4.30067	6.896	4.16105	4.36317	4.7159	4.37319	4.55171	4.36733	4.13509	4.10237	4.41545	4.39791	4.47197	4.1028	4.42785	5.17919	5.06416	4.33375	4.48913	5.40945	4.3609	5.33751	3.76408	4.07143	4.05399	3.29437	4.10823	4.39318	4.43476	4.37236	4.38797	5.54666	4.12854	4.35094	4.49594	6.49766	4.32312	4.25732	7.11855	4.60352	5.53768	4.40312
1552563_a_at	2.56868	3.69666	3.57895	3.35516	3.05859	2.92818	4.53839	2.8707	3.17417	2.9174	3.68503	3.77266	2.90066	3.12235	3.96116	4.12124	3.24886	4.31068	3.18858	3.0764	3.01832	2.99598	4.00103	3.74806	3.11227	3.58179	3.62134	3.33446	4.1799	3.50799	2.96617	3.05697	5.60536	3.23319	3.35314	2.9214	3.05308	3.01955	2.92391	3.08425	3.10273	3.27492	2.89174	3.00843	2.78778	3.1173	3.75241	4.0683	3.02797
1552564_at	3.59665	3.20859	3.25586	3.19999	3.39708	3.22526	3.15954	3.40559	3.18299	3.26836	3.1321	3.18941	3.30074	3.30368	3.28761	3.20014	3.21989	3.23605	3.15339	3.16892	3.2578	3.23071	3.23362	3.23329	3.29732	3.185	3.162	3.14302	3.18728	3.17237	3.19616	3.23767	3.27613	3.28594	3.22763	3.26163	3.18579	3.2694	3.20173	3.3175	3.17216	3.35404	3.14772	3.16067	3.09158	3.13834	3.13314	3.16676	3.24959
1552566_at	1.76206	1.73796	1.77495	1.8319	1.79015	1.82131	1.78236	1.78903	1.86001	1.85504	1.81547	1.79498	1.79546	1.79872	1.78037	1.82811	1.81708	1.76566	1.77885	1.83381	1.7692	1.79379	1.86435	1.78603	1.82256	1.79161	1.80215	1.77168	1.80808	1.8329	1.7742	1.81181	1.8329	1.82327	1.79165	1.84808	1.80092	1.79873	1.77779	1.88007	1.80962	1.85368	1.83605	1.76336	1.78752	1.79082	1.77869	1.78219	1.81836
1552568_at	2.42283	2.41995	2.46339	2.61324	2.49237	2.53464	2.50783	2.46176	2.66435	2.53143	2.49407	2.50132	2.57891	2.48646	2.54785	2.52016	2.56253	2.53132	2.50713	2.56003	2.43879	2.51243	2.57518	2.41955	2.6242	2.46289	2.48633	2.46198	2.54773	2.46899	2.43245	2.47831	2.62342	2.50816	2.56942	2.51095	2.48034	2.48816	2.51161	2.5152	2.61383	2.5109	2.4857	2.39148	2.38042	2.51813	2.48732	3.28364	2.53296
1552569_a_at	1.82422	1.84257	1.85218	1.90571	1.81825	1.87469	1.85552	1.86358	1.91038	1.87644	1.86965	1.84273	1.891	1.87246	1.83321	1.89708	1.899	1.79167	1.78846	1.82084	1.81462	1.81806	1.90598	1.85136	1.86303	1.79818	1.82731	1.77354	1.79872	1.85539	1.80281	1.8068	1.85277	1.82792	1.88376	1.84285	1.82425	1.83792	1.79987	1.87199	1.8382	1.81231	1.8417	1.79568	1.78597	1.8178	1.81074	4.32988	1.81931
1552570_at	3.32893	3.27377	3.3447	3.31307	3.31795	3.32938	3.28845	3.36828	3.36634	3.32607	3.34426	3.33669	3.38128	3.32066	3.35393	3.31993	3.40443	3.494	3.23137	3.35402	3.26673	3.34069	3.35604	3.36451	3.38941	3.31671	3.29818	3.31437	3.31923	3.39333	3.32107	3.35627	3.39314	3.34147	3.3562	3.37772	3.33097	3.35762	3.35376	3.40468	3.35165	3.40367	3.25885	3.16275	3.30733	3.25933	3.34146	3.36667	3.40889
1552572_a_at	3.62886	3.59096	3.45437	3.87473	3.64732	4.47863	5.64998	3.7288	4.34267	3.99093	3.80055	3.45647	3.77521	3.76256	3.80856	3.52295	3.98099	3.59145	3.56173	3.77774	3.60587	3.70517	4.21613	3.66411	4.02093	3.65711	4.03315	3.52963	3.61308	3.70673	4.05707	3.64336	3.61905	3.80387	3.83246	3.89841	3.69626	3.78271	3.81505	3.8678	4.62	3.6282	6.83651	3.58469	3.84481	4.64335	3.39413	4.52195	3.7327
1552573_s_at	3.84632	3.76856	3.94041	3.86244	3.58958	3.9939	4.84569	3.92251	4.72976	3.98011	3.68448	3.57317	3.8589	3.99612	3.9761	3.90637	3.92402	3.82434	3.5397	3.81507	3.96616	3.79743	4.14811	3.94922	4.09404	3.6024	4.14321	3.8476	3.86789	3.76345	4.10678	3.72728	3.93014	3.79185	3.84832	3.90417	3.92121	4.48099	3.80901	3.88923	4.06136	3.94235	4.56637	3.59104	3.70456	3.79228	3.60443	4.78069	3.81611
1552575_a_at	4.44347	4.2107	4.06696	6.87578	3.90338	8.6826	4.45494	4.34691	4.53821	4.22609	4.42081	4.24514	4.35402	4.36926	3.9916	4.18282	4.14912	3.75244	3.97163	4.31255	5.17928	8.27543	4.12006	4.03072	3.76942	3.90606	6.7184	3.72707	4.03378	3.78809	4.38942	4.11186	4.01802	4.01039	8.00657	4.0387	3.68036	4.13827	3.87502	5.58135	5.5277	4.03479	6.92716	4.17647	3.5907	4.10375	3.62361	3.65314	3.83918
1552576_at	2.57791	3.58755	2.70293	2.90037	3.32399	2.78811	2.95564	2.80146	3.80905	2.75966	2.80838	2.72831	2.72425	2.84807	2.84692	2.76665	2.77764	2.82818	2.80336	2.82443	2.79592	2.88479	2.90073	2.92218	2.83093	2.88281	2.84821	2.92923	2.87184	2.9271	3.28618	2.8663	2.9179	2.91801	2.89443	2.7863	2.83591	2.89478	2.86553	2.90003	3.18973	2.96672	2.85727	2.82206	2.74223	2.86786	2.85896	2.82705	2.85149
1552578_a_at	2.66769	2.70084	2.72581	2.77449	2.41289	2.80502	3.72727	2.68619	2.81166	2.79841	2.77882	2.74633	2.82094	2.79062	2.51058	2.76479	2.86317	2.5213	2.45487	2.51732	2.45317	4.92919	2.61964	2.50747	2.61376	2.47506	2.50338	2.4561	2.51089	2.50929	2.46148	2.51334	3.70405	2.52507	3.32065	2.58082	2.50614	2.49924	5.60363	2.56314	2.56406	2.54502	7.2175	2.33117	2.33345	2.51666	2.47801	2.49047	2.42888
1552579_a_at	2.22373	2.13409	2.23214	2.28192	2.17582	2.26007	2.22528	2.16918	2.30415	2.26312	2.3239	2.20647	2.26789	2.18783	2.27494	2.20505	2.23935	2.20185	2.18504	2.26325	2.22149	2.22073	3.9958	2.15603	2.25915	2.12645	2.20878	2.15441	2.16399	2.2103	2.15087	2.24346	2.2915	2.1855	2.23968	2.21409	2.2479	2.18657	2.18993	2.25965	2.20216	2.23131	2.18774	2.12892	2.09818	2.20379	2.21922	2.30443	2.18933
1552580_at	1.9782	1.95568	1.96227	1.9603	1.93459	1.96397	1.92227	1.9593	1.95467	1.9581	1.9921	1.96067	1.95437	1.98514	1.95509	1.97125	1.96932	1.95765	1.92491	1.95153	1.94566	1.93251	1.96891	1.99566	1.96826	1.95315	1.95384	1.93926	1.97654	2.0066	1.96501	1.97949	1.9966	1.9564	2.01218	1.97718	1.94409	1.98266	1.97298	2.04015	1.99042	1.98195	1.99253	1.95978	1.94193	1.9471	1.96036	1.93556	1.97034
1552582_at	2.70722	2.69727	3.50351	3.04664	2.69558	2.78251	2.73528	2.71289	2.84312	2.9703	2.86788	2.79651	2.90811	2.83565	2.71446	2.7648	2.85748	2.74701	2.66217	2.75684	2.70946	3.41923	2.72303	3.22922	2.89055	5.5903	2.70541	3.09685	2.73532	2.80628	2.71816	2.73718	2.74167	2.81244	2.75065	2.77735	2.82847	2.76276	2.71129	2.93776	3.00213	4.25249	2.75383	2.72567	2.62897	2.73677	2.71919	2.66981	2.71284
1552583_s_at	1.97922	1.91178	1.99991	2.0464	2.07638	2.01875	1.96359	2.02615	3.79184	2.02088	1.95384	2.00101	2.01538	2.03286	2.10118	2.00201	2.01003	2.04794	2.05237	2.15458	2.04365	2.29997	3.2486	2.13842	2.03693	2.08877	2.02184	2.01366	2.08485	2.1033	2.04434	2.08296	2.10906	2.09148	2.05386	2.10112	2.04809	2.10817	2.03328	2.53012	2.07155	2.27663	2.08776	2.05639	2.13116	2.08316	2.09066	2.11023	2.11768
1552584_at	6.5741	7.83889	7.50336	7.52513	7.62375	7.62568	5.7893	7.46278	6.74669	8.15247	8.89483	7.59231	7.97336	8.07059	8.15961	7.7696	8.25558	7.78515	7.84228	7.61641	8.44514	7.4268	7.7121	6.81056	7.5208	8.81482	8.64759	7.61069	7.03022	7.58238	6.90395	7.60749	8.50709	7.36897	7.70493	7.48779	7.90657	7.09721	7.28117	8.55585	7.37582	7.64075	5.06909	7.54309	7.65597	8.30505	9.22533	7.49038	7.63108
1552585_s_at	2.84212	2.8447	2.85065	3.03714	3.00672	3.08298	3.08253	2.85852	3.08331	2.97413	2.95964	2.88502	3.16899	3.12663	3.09317	3.06458	3.34381	3.00648	2.84781	3.05485	2.97656	3.04068	3.14167	3.13433	3.06783	3.09065	2.96465	2.90787	2.89899	2.99572	2.89707	2.9686	3.0774	3.00406	3.06285	3.12647	2.99731	2.97058	3.0025	3.06808	3.03902	3.08671	2.97002	2.84461	2.83636	2.94692	3.55867	3.05718	3.41716
1552586_at	1.63868	1.57806	1.67228	1.69743	1.72003	1.72251	1.66956	1.67442	1.67966	1.75308	1.71892	1.67174	1.71986	1.68173	1.78401	1.65111	1.70041	1.68928	1.73728	1.65388	1.65846	1.72796	1.73455	1.64794	1.7208	1.61351	1.63733	1.65725	1.64362	1.67551	1.65942	1.6264	1.71823	1.66991	1.74454	1.68637	1.65455	1.64762	1.72328	1.68943	1.6815	1.71861	1.70084	1.61534	1.60612	1.65424	1.6514	1.70532	1.64905
1552587_at	3.07898	3.07651	3.14497	3.35377	3.21903	3.61764	3.23078	3.12159	3.45327	3.44963	3.19922	3.24357	3.35818	3.22061	3.32194	3.3496	3.41902	3.37358	3.22599	3.29389	3.11435	3.27642	3.48895	3.11132	3.54247	3.17568	3.24839	3.14108	3.33726	3.30378	3.21194	3.24023	3.50349	3.40701	3.27234	3.35634	3.26795	3.29715	3.30433	3.36988	3.3337	3.30497	3.175	2.98193	3.18575	3.26116	3.21415	3.29032	3.23465
1552588_a_at	2.05449	2.02875	2.09363	2.16353	2.10041	2.17531	2.13531	2.10422	2.20657	2.23002	2.11164	2.12014	2.16522	2.11653	2.173	2.10214	2.17664	2.0666	2.1415	2.17485	2.10614	2.16031	2.25175	2.09479	2.21311	2.06642	2.09041	2.05431	2.10487	2.12734	2.08371	2.0969	2.1973	2.14421	2.17166	2.17176	2.10031	2.06715	2.12164	2.15334	2.14128	2.15818	2.14501	2.06879	2.06648	2.13736	2.13341	2.18603	2.12634
1552590_a_at	2.38526	2.36298	2.43963	2.62584	2.56437	2.64538	2.50788	2.4498	2.6041	2.52274	2.46412	2.46634	2.65869	2.60415	2.59484	2.45234	2.60864	2.45339	2.5124	2.59888	2.51171	2.54118	2.69009	2.44793	2.6575	2.46181	2.45601	2.43775	2.47308	2.51543	2.47409	2.44974	2.58673	2.51111	2.55766	2.51807	2.49297	2.43783	2.50809	2.50866	2.5112	2.48058	2.55313	2.49111	2.48123	2.54185	2.54143	2.59853	2.54234
1552592_at	3.00886	2.98163	3.00289	3.34757	3.10723	3.11032	3.232	3.01404	3.39335	3.19611	3.10113	3.12493	3.39791	3.19883	3.21755	3.09556	3.2744	3.13267	3.05653	3.23818	3.05224	3.16702	3.25465	3.09459	3.24046	3.06468	3.11863	3.1494	3.104	3.19178	3.13693	3.15857	3.32755	3.20314	3.18468	3.28573	3.17952	3.16124	3.17419	3.25888	3.21995	3.17111	3.14559	3.04059	2.9755	3.15285	3.16535	3.22605	3.14084
1552594_at	7.31967	10.0845	8.69376	1.89495	10.3568	1.63722	1.76483	1.87939	1.68961	8.97307	3.29279	3.41903	7.4126	1.62881	4.48876	6.33965	1.99786	3.45879	2.21462	9.69767	2.54122	2.56738	2.35745	7.39208	2.94925	3.99611	2.40786	8.93685	9.09691	2.43067	2.58702	3.97121	2.45126	7.23923	2.33944	5.51365	2.48502	2.48626	2.3784	5.20604	4.38039	2.66053	2.43296	9.13235	9.03484	2.27366	2.65417	2.22288	2.36764
1552596_at	1.72987	1.75046	1.71832	1.70169	1.91588	1.68998	1.69032	1.68755	1.78596	1.76028	1.72798	1.72002	1.67183	1.71303	1.64611	1.81685	1.73878	1.69467	1.58224	1.73583	1.68353	1.72211	1.74744	1.74099	1.71106	1.72615	1.71374	1.71379	1.75167	1.77935	1.70502	1.75568	1.78641	1.72447	1.79287	1.78188	1.70317	1.77115	1.73043	1.80917	1.73854	1.79128	1.73594	1.70818	1.70727	1.69079	1.68353	1.6642	1.71764
1552598_at	2.00107	1.92411	1.94965	2.06979	1.93693	2.04732	1.99541	1.96738	2.06702	2.0831	2.06436	2.03665	2.04595	1.99385	2.02941	2.01801	2.0828	2.04286	2.00899	2.04188	2.05155	2.02743	2.06705	2.02034	2.08593	1.99595	2.00706	1.97796	2.02213	2.0424	1.98044	2.00924	2.04972	2.03755	2.0126	2.07614	2.00441	1.98019	2.04457	2.04394	2.02835	2.04082	2.08301	1.95223	2.01228	1.99803	2.03878	1.99654	2.01962
1552599_at	2.20235	2.14143	2.21138	2.32657	2.23254	2.34059	2.26349	2.21087	2.34726	2.30554	2.23682	2.23986	2.32341	2.23032	2.3638	2.26997	2.3316	2.20909	2.27516	2.27687	2.23951	2.30373	2.44398	2.17208	2.25471	2.24114	2.23697	2.22941	2.23946	2.29286	2.2162	2.2421	2.38981	2.28231	2.37404	2.29141	2.26343	2.16337	2.22848	2.27125	2.25879	2.24484	2.29617	2.20413	2.2329	2.26071	2.29698	2.28566	2.27616
1552602_at	2.41506	2.35524	2.39807	2.47698	2.41282	2.5037	2.41268	2.44055	2.45219	2.52582	2.45173	2.45618	2.57865	2.53499	2.51044	2.45676	2.46235	2.49681	2.46894	2.46606	2.44443	2.48433	2.49664	2.24265	2.54276	2.39532	2.57668	2.41183	2.40556	2.43129	2.43489	2.43017	2.50332	2.42348	2.4991	2.48958	2.4453	2.41278	2.49013	2.45683	2.47025	2.47151	2.38894	2.28188	2.36869	2.39249	2.48546	2.50081	2.47722
1552604_at	2.55998	2.57425	2.58756	2.66706	2.62744	2.72152	2.6311	2.59701	2.70861	2.64193	2.66566	2.6082	2.70389	2.67075	2.66605	2.52355	2.70331	2.63171	2.64128	2.53171	2.58584	2.66026	2.70671	2.66983	2.76911	2.56715	2.57042	2.60706	2.60825	2.62022	2.60261	2.64686	2.82413	2.65923	2.70251	2.71867	2.7093	2.62983	2.66729	2.6758	2.66679	2.67506	2.6544	2.57589	2.51077	2.61334	2.67559	2.71356	2.60735
1552605_s_at	2.60228	2.56811	2.66333	2.72515	2.60116	2.72302	2.69052	2.61637	2.75966	2.72834	2.69124	2.68242	2.78936	2.72735	2.77611	2.71125	2.76526	2.75514	2.61265	2.74035	2.62479	2.69314	2.79529	2.69948	2.81188	2.63407	2.62719	2.65775	2.67319	2.72056	2.6662	2.71681	2.78009	2.72488	2.76935	2.77969	2.70224	2.75188	2.69753	2.85304	2.72773	2.72741	2.69406	2.52343	2.58175	2.68908	2.65468	2.75677	2.6768
1552607_at	3.28467	3.78206	3.2213	3.44136	3.02221	3.28245	2.84386	3.66655	2.89684	3.18316	3.16797	3.11407	3.08213	3.2333	2.73649	3.26902	3.15331	3.00924	2.94602	2.63115	4.06682	2.78286	2.9769	3.66032	4.79495	3.8369	2.96495	3.58831	3.341	3.02677	3.01584	3.95247	3.11445	3.69766	3.00664	3.05435	3.30885	3.55618	2.81902	3.03447	2.89139	3.17054	2.53361	3.1875	3.4545	3.46805	3.24678	3.81737	3.84152
1552608_at	2.7485	2.71293	2.82555	3.46678	2.87232	3.2536	2.79735	2.84933	2.80258	2.89669	2.82786	2.84159	2.85776	2.86745	2.95593	2.76268	2.85247	2.88727	2.86956	2.91443	2.82443	2.91058	2.96251	2.87557	2.9559	2.85314	2.85045	2.8014	2.86794	2.86702	2.86466	2.85924	2.96561	2.89921	2.95018	2.91292	2.88581	2.85163	2.90087	2.9348	2.89366	2.90389	2.88252	2.75075	2.83792	2.89496	2.89992	2.90995	2.8895
1552609_s_at	1.81612	1.8698	1.87713	1.8737	1.79882	1.85525	1.84705	1.85366	1.87817	1.93034	1.91762	1.87498	1.86124	1.88063	1.84497	1.87993	1.91846	1.90294	1.84861	1.83765	1.8301	1.85555	1.89637	1.88895	1.95651	1.85111	1.88362	1.82259	1.9137	1.88719	1.8306	1.91628	1.9668	1.94263	1.919	1.93596	1.8876	1.91389	1.92559	1.96583	1.95379	1.92646	1.87553	1.82843	1.80431	1.84348	1.79941	1.85608	1.83881
1552610_a_at	10.9752	10.6997	10.5217	10.0066	10.8997	9.74248	9.52398	10.8673	10.5584	10.6534	10.3231	10.66	11.3202	11.264	11.0769	10.8162	10.489	10.9939	10.8863	11.0083	11.3763	10.9092	10.9012	10.5385	10.2591	8.88951	10.601	10.6896	9.80401	9.89932	9.42679	10.4465	10.0245	10.6482	9.98278	10.6651	11.0803	11.1032	10.3707	10.4456	10.1453	10.4162	10.016	10.9822	10.7643	11.1473	10.833	10.3716	11.6759
1552611_a_at	8.13993	8.68112	7.86744	8.2654	7.33747	8.76368	7.52911	8.37418	8.40922	7.94251	8.40871	8.45487	8.59659	8.04235	8.66567	8.24261	8.09414	8.3224	9.03913	8.42123	8.45676	8.68008	9.31139	8.53982	5.96845	8.10181	9.11963	8.47428	8.1205	8.39688	7.90221	7.77332	8.31661	7.21242	8.10206	7.93565	9.00276	8.33335	8.38467	7.47886	7.77278	7.49683	8.32475	8.38544	8.27334	9.17713	8.47857	8.70655	8.80535
1552612_at	8.4204	8.08304	7.47544	7.62411	7.58513	6.91472	7.56778	8.93911	8.03114	7.5986	7.83589	5.63378	8.35949	8.77589	7.95578	8.00983	7.89715	7.31047	8.48956	7.14825	8.54594	9.09667	8.71755	6.59998	6.31969	5.18861	7.84036	6.58651	7.22899	7.03229	7.77838	7.34605	7.54776	7.31744	8.44316	7.22786	7.88232	7.65431	7.973	8.27396	8.04494	7.34437	8.63314	7.84492	7.98649	8.89616	8.28342	8.80686	8.70361
1552613_s_at	8.31035	8.14279	7.82374	8.3109	7.46454	7.94251	8.02786	8.72954	8.27802	8.10396	8.09083	8.0187	8.23769	8.56233	8.03413	7.97113	8.41176	7.16831	8.91168	7.40037	8.72567	9.58205	9.41411	7.45627	7.03479	5.68723	8.55498	7.14815	7.71524	7.40662	8.17104	7.75767	7.99611	7.2474	9.0112	7.98655	8.4872	8.05661	8.63343	8.70648	8.78879	7.87497	9.05781	7.90302	8.35559	9.18924	8.47153	8.99768	8.43848
1552615_at	3.37271	2.5828	2.50528	2.64498	2.7626	2.57403	2.65018	3.17677	2.62366	2.58405	2.52861	2.61282	3.05977	2.61473	2.76971	2.57528	2.57533	3.19283	2.86055	2.63819	2.69068	2.68051	2.69497	2.54984	2.73631	2.66141	2.62451	2.67644	2.59555	2.63405	2.57101	2.90715	2.63501	2.66843	2.81924	2.34663	2.76705	2.55346	2.6448	2.49707	2.62215	3.02543	2.58144	2.67203	2.67011	2.67341	3.08955	2.85128	2.73909
1552616_a_at	3.49815	2.31543	1.79287	1.57063	1.90602	1.79693	1.81358	2.85269	1.76922	2.30337	1.76949	2.08035	2.21982	1.81536	1.92596	1.85013	1.83494	3.07075	1.91836	1.91189	1.9823	1.91857	1.75288	1.95214	1.93744	1.94998	1.90226	1.91207	1.92573	1.96275	1.9039	3.30419	1.90299	2.29773	1.96853	1.99086	1.93974	1.95821	1.93096	1.95303	1.90791	1.9629	1.75259	2.58337	2.4265	1.85712	2.22244	1.96791	2.76424
1552617_a_at	9.73833	9.29198	9.62444	9.17118	9.54589	9.84404	9.59558	9.4624	9.3393	9.93542	9.78548	9.60481	9.46016	9.9471	9.35845	9.30151	9.10189	9.24357	9.48735	9.63947	9.84477	9.58393	9.93503	9.31265	9.45133	9.26603	9.47324	9.59466	8.90398	9.34244	9.40619	9.25455	8.92683	9.2551	9.71516	9.45308	9.32609	9.31659	10.0846	9.77645	9.89408	9.60643	10.3232	9.63503	9.76139	9.93416	9.67217	10.6689	9.75873
1552618_at	8.37474	7.86292	8.35846	8.62619	8.39904	9.77264	8.35071	8.73582	8.78057	9.323	9.63532	8.82732	8.69061	8.94525	9.04578	8.06861	8.53678	9.03834	8.48394	8.85485	9.14549	9.6475	9.07729	7.7153	8.44996	8.43726	9.52105	8.15108	8.79218	8.63	8.75511	7.97864	8.20382	8.04779	8.54158	9.12083	9.34487	8.56056	9.68717	8.78937	8.57322	7.6927	9.51766	7.97482	8.56119	9.16348	9.07812	9.372	8.76566
1552619_a_at	3.2707	3.63816	4.39919	7.5315	3.99508	3.68485	9.6722	4.63893	9.99463	6.07311	7.88853	6.41757	3.00436	7.67521	5.12865	5.7846	4.70987	3.96449	8.77699	3.26016	4.33228	11.0076	10.8686	3.93266	4.37087	2.4786	9.65174	3.28332	8.38403	4.38385	9.12834	3.9793	7.06263	4.14101	8.96705	5.19895	6.2823	3.1643	9.09153	4.4268	8.85138	3.31779	10.0354	3.10728	4.31696	7.83812	4.04922	8.22122	4.33301
1552620_at	3.89484	3.80533	3.81333	3.86714	3.78618	3.86248	3.7783	3.75619	3.80848	3.78848	3.82314	3.83336	3.84447	3.89275	3.8657	4.06582	3.84601	4.24422	3.80964	3.90923	3.68305	3.75714	3.83915	3.81479	3.71513	3.77865	3.77892	3.76069	3.79867	3.72361	3.75555	3.80595	4.41852	3.7835	3.89385	3.83396	4.11123	3.81466	3.78941	3.88179	3.79758	3.77652	3.79026	3.69588	3.50928	3.7403	3.80134	3.81039	3.81405
1552621_at	10.2608	11.3332	11.5363	12.1874	11.0581	12.1654	11.7009	11.1456	11.1342	9.93561	11.545	10.9137	9.83955	11.8673	11.7833	11.3809	11.167	11.7558	11.6862	10.5319	10.2676	11.9707	11.0783	11.1243	10.1039	11.2366	11.2732	10.0894	11.9864	11.2069	11.7579	10.9835	11.7627	10.2371	10.6974	10.1314	10.4991	10.7691	12.1808	10.2396	11.7957	11.1142	12.5309	11.2624	9.93059	11.0551	9.89378	13.1117	11.1895
1552622_s_at	10.1022	10.98	11.2358	11.5956	10.7472	11.9671	11.3119	10.8437	11.0229	9.36849	11.17	10.6195	9.62109	11.2713	11.2133	11.1289	10.8926	11.4948	11.3928	10.2364	9.8301	11.6045	10.9842	10.9365	9.59499	10.9737	10.8711	9.89993	11.8393	11.1533	11.4083	10.646	11.4581	9.99281	10.608	9.78545	9.86366	10.5283	11.7877	9.94895	11.4688	10.8512	12.6447	11.1495	9.58887	10.6806	9.63684	12.6374	10.8077
1552623_at	6.09943	6.22307	6.00683	7.30339	5.98316	6.75886	4.83876	6.10535	6.49574	5.9575	7.86692	6.20783	5.31302	5.21353	7.91479	5.70008	7.56969	5.51152	8.33881	4.8566	5.60123	6.6423	6.55475	5.03658	6.2553	5.78599	6.10028	5.02496	6.72973	5.0559	5.69944	5.55821	7.81977	5.65045	5.61451	5.42824	5.62395	5.21155	6.34231	5.60047	6.24795	5.49135	5.8274	5.58223	5.31621	6.57914	5.97899	8.31201	5.46517
1552625_a_at	6.51779	6.73829	7.59402	8.06427	6.4074	7.18692	8.36398	7.22585	7.69382	6.83855	7.4103	7.39997	6.3266	7.51403	7.09754	7.56817	7.44373	5.75776	7.30784	7.25116	7.74617	7.91399	8.80833	7.81219	7.51242	5.81559	7.83417	8.02594	7.54724	7.16164	8.03436	6.9213	7.21973	6.60283	8.80427	7.74773	7.58191	6.99584	7.68541	7.2681	7.42304	6.76718	7.93015	6.72402	7.33091	7.96115	6.41774	7.60249	7.50639
1552626_a_at	9.18044	8.33095	10.2734	9.34529	9.00739	10.0084	6.92887	9.62487	10.1092	10.1978	7.99911	9.13426	8.65962	10.0953	9.40483	9.88231	9.61131	9.73786	7.61848	9.53744	9.60874	9.74282	8.54319	8.54998	10.1255	9.34425	9.36291	9.75221	7.21159	9.72964	9.47629	9.82304	8.14377	10.1844	6.68188	9.98193	9.24091	9.47445	8.28071	10.0932	9.14313	9.05736	5.35625	9.84531	10.2481	8.82358	9.22987	8.47826	9.83466
1552627_a_at	7.81678	7.34969	7.13038	7.73126	6.44938	6.8925	7.41542	7.70696	7.73667	6.94147	6.61816	7.49861	7.07084	7.95207	6.85725	7.00054	6.62593	6.78418	6.99144	6.94437	6.60018	8.11872	7.16069	8.05095	6.23484	5.49213	8.29371	7.37283	7.59212	7.33546	7.48314	7.11826	7.02573	6.8256	8.699	7.09189	7.175	7.47158	8.00185	7.37593	7.38073	7.50484	8.63279	7.40007	7.50225	7.86009	5.79135	7.92766	7.9309
1552628_a_at	10.7504	11.1654	10.5119	10.7648	10.4914	11.3759	10.6194	10.7183	10.3754	10.4685	10.9487	10.8422	11.0181	10.8718	10.7405	10.5501	10.4843	10.8475	10.7952	10.7759	10.4941	10.9845	10.7068	11.0836	10.1583	11.3935	10.9632	10.4812	10.2914	10.9871	10.2316	10.7551	11.4748	10.7404	10.3578	10.9269	10.9368	10.7055	10.8795	10.8773	10.8935	11.1989	10.54	10.8889	10.6523	10.8106	10.9443	11.3337	10.6934
1552629_a_at	2.10071	1.98329	2.03497	2.12496	2.07683	2.10396	2.08463	2.05165	2.11624	2.09707	2.09402	2.09353	2.1217	2.21568	2.16058	2.03538	2.1313	2.08065	2.09496	2.09916	2.09983	2.13211	2.14018	2.02843	2.13322	2.01268	2.06499	2.05317	2.07727	2.0657	2.05725	2.06659	2.10705	2.1082	2.11392	2.11727	2.08432	1.99223	2.08987	2.10686	2.13233	2.09773	2.08311	2.03682	2.04021	2.09806	2.1135	2.12704	2.13273
1552630_a_at	4.06197	3.61446	3.66448	3.45077	3.64371	3.47634	4.02327	3.70908	2.81268	3.23424	3.82477	3.23042	3.30127	3.45021	4.06892	4.76281	3.48839	5.2425	5.10241	2.83043	2.73786	5.97475	2.92017	2.77924	2.55624	3.17116	2.70839	2.66173	3.18641	2.79514	2.77196	2.72593	2.68952	3.36011	2.61996	2.31433	2.67671	3.80967	2.71941	2.40261	2.67401	2.77321	4.28125	4.67815	3.94662	5.02309	3.20128	3.25811	5.16843
1552631_a_at	4.63682	3.66024	3.64451	2.73496	4.17962	3.21946	3.20281	2.76497	3.2403	2.99643	2.32069	2.99758	4.48769	3.14916	2.75087	3.42555	2.87996	5.09875	2.93377	2.77726	2.52317	3.09425	2.47433	3.55504	3.04232	3.87564	3.04421	3.65609	2.97302	3.11674	2.60162	3.18473	2.98305	3.52519	2.49159	3.11087	3.10739	4.25402	2.65739	3.02568	2.52847	3.5265	3.15321	3.48681	3.66054	2.70553	4.51772	2.82302	4.06284
1552632_a_at	4.16363	4.15235	4.11988	4.28657	4.33232	4.27765	3.25296	4.71187	4.11903	4.71521	4.7469	3.99705	4.49447	4.18163	5.40839	4.62049	5.65124	4.10867	5.67712	4.34398	4.3771	4.34632	4.09197	4.04288	4.67388	4.27777	4.35653	4.30365	4.87239	4.33273	4.30798	4.29347	4.83568	3.71228	2.97291	4.70887	4.80878	4.30351	4.18083	4.35676	3.33755	4.30259	4.58921	4.24045	4.22657	5.27098	4.45585	4.39791	4.27822
1552633_at	6.08904	7.04722	6.45117	7.52464	6.12921	7.83075	7.20129	6.27124	6.64319	6.35433	7.17024	6.54994	7.0377	6.46482	6.35487	6.232	6.62448	6.25134	7.01495	5.54448	6.18991	6.57347	7.90374	6.46095	5.71122	7.68316	7.96973	6.2222	7.44911	6.85605	7.47134	6.53269	7.94504	6.73139	6.77681	6.47842	6.61207	6.51135	7.87027	7.55932	7.44398	7.18697	7.76816	6.44837	6.11296	7.32703	7.33772	6.70957	5.99012
1552634_a_at	6.24504	7.34174	6.57556	8.3308	6.88831	8.23226	8.05443	6.94798	7.14063	7.04766	7.68263	7.20176	7.74375	6.8473	7.06624	7.09174	7.44008	6.46844	8.43292	6.53507	7.20035	6.68041	8.34896	6.69802	7.03136	7.8309	8.24579	6.83954	7.52046	6.98698	7.7562	6.7787	8.34285	6.98289	7.30114	7.17626	7.23249	7.49621	8.63255	8.37856	8.0552	7.14879	7.66453	7.0425	7.02433	7.63476	8.46654	7.16411	6.63838
1552637_at	1.86155	1.83901	1.90977	1.95153	1.89951	1.93372	1.92079	1.88965	1.98883	1.91984	1.93817	1.91567	1.92022	1.95201	1.94476	1.93704	1.93159	1.90355	1.9324	1.95284	1.89764	1.93239	2.00388	1.91998	1.95873	1.88374	1.92335	1.85347	1.88858	1.93515	1.90221	1.90959	1.95977	1.92262	1.93895	1.95817	1.91977	1.9032	1.9097	1.97993	1.92043	1.94897	1.93234	1.88113	1.8823	1.90357	1.92734	1.94138	1.90656
1552639_at	1.75264	1.74431	1.74416	2.56887	1.49739	3.06644	1.72137	1.77092	1.78496	1.76391	4.52537	1.76831	1.75138	1.78225	2.2234	1.75644	2.11235	1.48631	5.6609	1.50336	1.52336	5.80249	1.5735	1.51212	1.48237	1.52411	1.84247	1.49909	3.94028	1.50919	1.51908	1.51526	2.81297	1.48967	1.55603	1.53575	1.52879	1.51096	1.53272	1.62816	1.53773	1.54498	2.33456	1.49931	1.48276	1.56855	1.85334	1.61122	1.53444
1552641_s_at	2.26673	2.2632	3.19241	2.36449	1.96546	3.41418	2.3373	2.26484	2.98495	2.31638	2.73567	2.01237	2.19263	2.35296	2.11588	2.3	2.35579	2.12192	4.16606	0.472039	0.212213	5.32271	2.24871	1.62805	1.179	2.77784	2.1829	2.21478	2.81161	1.73919	3.32477	1.58372	1.86059	2.24314	2.85652	1.24574	1.92931	2.16657	2.77341	2.20148	2.97268	1.94552	2.77263	2.93506	2.06986	3.46479	2.02485	3.7898	2.21287
1552643_at	5.64747	5.88303	5.81041	7.16847	5.24679	7.09538	6.41723	6.22516	6.02403	6.40314	6.08638	6.12436	6.95478	5.90677	6.4937	5.76426	6.13151	5.80507	8.83045	6.01134	6.14055	7.43517	6.75363	5.79194	5.61624	5.5029	6.80995	5.43071	5.84116	5.9888	5.37094	5.84698	6.75979	5.73178	4.95281	6.90847	6.70459	5.8396	7.52873	4.6001	5.71936	6.05013	7.18594	5.59854	6.29559	8.00117	5.96283	7.00758	5.75623
1552644_a_at	6.57634	7.00471	5.55841	6.85396	6.55824	5.99249	7.61908	6.73286	6.80583	6.73476	7.08848	7.12115	6.54911	6.7091	7.1379	6.49293	6.67996	5.68033	6.32249	6.56421	6.38124	7.55663	7.35373	7.21296	5.5871	5.45501	7.22243	6.5873	8.41192	6.98382	5.83375	7.03101	6.7682	5.34552	7.35492	6.56474	6.85815	7.02626	7.59056	7.44456	5.89608	6.13766	8.05952	6.54475	7.02227	7.92499	6.74274	7.68811	6.56257
1552646_at	5.38921	5.33452	5.38162	5.28821	6.28285	5.3758	5.34637	5.61165	5.35504	5.39008	5.3607	5.28646	5.38706	5.31794	5.32219	5.24647	5.27379	6.40259	5.18112	5.61741	5.24393	5.35305	5.01471	5.3443	5.65567	5.38906	5.3077	5.28774	4.65651	5.23874	5.19384	5.37673	5.2021	5.29483	5.29177	5.3091	5.24967	5.18094	5.17505	5.23605	5.31561	5.6845	5.40565	5.34722	5.30115	5.21504	5.3295	5.33725	5.47658
1552648_a_at	7.72399	7.47483	7.25598	7.86831	7.18411	7.77484	8.13602	7.8291	7.06862	7.76449	8.32518	7.72467	7.0904	7.89803	7.66658	8.15176	7.56317	7.63921	6.82749	8.40912	8.96458	8.59109	7.75515	7.44629	6.96773	6.82207	7.57034	8.03936	8.13702	7.50914	8.70307	7.17696	7.36585	6.24614	8.57632	6.72288	7.37325	8.02188	7.70802	7.99084	7.87538	7.34694	7.64486	7.83886	7.2803	7.65801	7.47811	6.76098	7.64066
1552649_a_at	2.81237	2.28472	2.73005	2.78069	2.48817	2.75175	2.76278	2.74003	2.39883	3.66751	2.7889	2.39186	2.70565	2.74535	2.56438	3.13216	2.49431	2.53547	4.07454	2.52844	2.56048	6.14716	2.52545	1.7518	1.73337	2.15335	2.04908	2.50321	2.19576	2.01253	1.81831	2.54308	1.94199	2.1194	2.51498	2.51787	2.51138	2.4594	2.54549	1.95707	1.86935	1.79414	3.88838	2.5471	2.81486	4.34083	2.53907	2.54503	4.11561
1552651_a_at	5.87937	5.28977	5.6411	5.76429	5.374	5.03083	6.20591	5.54854	5.51575	6.92611	6.09826	5.44909	5.7654	5.81672	5.93536	6.62742	5.81591	6.35799	7.216	5.55382	5.87909	8.79885	5.69192	5.75814	5.40619	5.24782	5.66179	5.44857	4.88574	5.111	4.73446	5.41023	5.38129	5.4589	5.68273	5.48603	5.64645	5.60993	5.38931	5.34941	5.40391	5.38286	6.49847	5.76494	5.61412	7.08089	6.13686	5.57879	6.24169
1552652_at	5.55625	5.58611	5.68138	5.9341	5.96241	5.79326	6.5466	5.73374	6.59453	5.59374	6.9351	5.66758	5.53515	6.07343	6.16945	5.80531	6.02703	6.08293	6.3695	5.4185	5.73128	5.87675	5.30302	5.4594	6.14595	6.18284	6.39215	5.52907	6.76553	6.05782	5.78552	5.72963	5.92162	5.80393	5.91477	5.94865	5.87777	5.77656	5.85939	5.616	6.08292	5.72234	5.91229	6.03795	5.50222	5.58421	5.55536	5.85122	5.69732
1552656_s_at	5.05	5.84552	5.20851	5.58451	5.01683	6.51494	5.09502	5.73217	6.35441	5.46052	7.40477	5.76832	5.10126	6.57292	5.22586	5.2003	5.12611	5.30502	7.96629	5.0429	4.99406	8.04528	7.51143	5.30017	4.77887	4.98735	6.77834	5.54702	5.10411	5.23223	6.77716	5.02156	5.11957	5.03448	5.93998	5.23556	5.04337	5.07191	8.05967	4.97877	7.29451	5.05698	9.15062	4.86665	4.79724	6.30096	5.26817	7.91985	4.93058
1552657_a_at	2.01147	1.99841	2.03084	2.05154	1.95519	2.02953	2.01864	1.99203	2.01604	2.04581	2.03176	2.03536	2.03785	1.89886	2.00407	2.02689	2.02826	2.00907	2.0664	1.98948	1.92651	2.06869	1.94094	2.04148	2.0659	1.9864	1.98637	1.98669	2.01765	1.9833	1.99911	1.99338	2.07642	2.02847	2.07411	2.04242	2.01223	2.0938	2.04714	2.03667	2.00238	2.02902	1.95594	1.95055	1.91293	1.98898	1.99011	2.08968	2.04383
1552658_a_at	7.17092	6.83776	6.44882	5.97825	7.05182	3.83801	4.41891	7.82077	5.75485	6.82529	5.17771	7.01191	7.03829	6.2722	7.0097	6.60002	7.0407	6.31914	6.08879	6.63422	6.40866	7.05745	6.49887	6.71272	6.49864	5.69956	6.92558	6.4074	4.91809	5.75393	5.76395	7.52178	7.03217	5.50806	4.45379	7.68647	6.97119	7.24478	5.28771	5.75767	4.36371	6.92213	4.10638	6.37072	7.10003	6.51428	6.90968	4.68526	7.94314
1552660_a_at	7.92208	6.90254	7.82422	7.35705	6.84428	6.32834	7.90672	7.67261	7.77444	7.88481	8.18872	7.63534	8.10046	8.2504	7.61926	7.65855	7.15142	7.36016	8.85727	7.13744	8.06572	10.0287	8.77353	7.31618	6.25366	4.15321	7.73498	7.51509	7.22891	6.59171	8.17747	7.22566	6.48568	6.552	7.79752	7.45765	7.18834	7.14707	8.97602	7.27135	6.78519	6.70645	8.98235	7.31353	7.8751	8.92626	7.32331	9.19369	8.32754
1552661_at	3.60464	3.50272	3.87427	4.76278	4.25568	4.57832	4.23689	3.96273	4.30603	4.44445	3.95907	3.90075	4.43634	4.53013	4.34481	4.0714	4.47113	4.14522	4.02259	4.36902	4.03275	4.26764	4.37261	4.0248	4.5335	4.01962	4.08463	3.98854	4.13969	4.19125	3.98415	4.10885	4.33348	4.22358	4.28863	4.34628	4.15536	4.09732	4.17978	4.3332	4.19043	4.30352	3.98335	3.82989	3.74182	4.16846	4.14024	4.21388	4.09136
1552662_a_at	2.37734	2.21072	2.21716	2.26491	2.22905	2.2616	2.22738	2.24744	2.22944	2.32628	2.22495	2.27614	2.9266	2.61359	2.46082	2.27406	2.25921	3.84047	2.20422	2.25992	2.22911	2.30405	2.28796	2.28938	2.27492	2.20697	2.20802	2.24103	2.23497	2.23199	2.24083	2.30504	2.29524	2.27983	2.27438	2.29904	2.25159	2.22883	2.22632	2.26342	2.18166	2.31306	2.22361	2.41964	2.25818	2.24695	2.27954	2.22748	3.40897
1552663_a_at	5.85642	5.07162	4.95236	5.09476	5.81363	5.04123	4.95031	4.99992	3.79855	5.13889	4.63499	5.6181	5.11928	6.41681	6.85258	5.27758	5.07641	5.13512	5.33365	4.14186	4.92688	6.24124	5.14025	5.15184	4.24282	4.59721	4.95642	5.14049	5.05089	5.09206	4.61038	5.2709	5.17723	5.09855	5.12676	4.5247	5.16102	5.24726	4.77556	4.44424	4.94223	4.98162	5.05135	5.21476	5.13149	5.71537	5.03949	5.28029	5.05357
1552664_at	7.33175	8.00804	7.46868	7.69371	7.60483	6.46606	7.12007	7.63438	7.80102	7.53827	6.68489	7.84758	7.74833	8.11965	7.75786	8.196	8.17739	7.49527	7.68265	7.73955	7.82278	6.43275	7.76417	7.99847	7.6299	6.88994	7.28068	7.35345	7.04447	7.74358	6.89422	7.74436	7.73507	7.93084	7.38587	7.7838	7.43093	7.91331	7.0117	8.0742	7.74424	7.7553	8.15221	7.51382	7.34377	7.59799	7.57722	8.28763	7.44646
1552665_at	3.03711	3.01739	3.02175	3.0591	3.03525	3.14321	3.93211	3.03187	6.15287	3.27986	3.00395	2.88195	3.39705	3.02567	2.98961	3.13148	3.27727	3.01018	3.06885	3.02042	3.05206	3.56241	3.10612	3.25336	5.99635	3.31311	3.26551	3.01549	3.5599	3.01964	3.04978	3.12199	3.48335	3.08258	3.02025	3.13502	3.20958	3.57094	3.75058	3.41214	3.03399	3.01897	3.12763	3.0535	2.97236	2.85417	4.08705	7.66638	3.05442
1552666_a_at	2.86233	2.83471	2.97977	3.0944	2.97701	3.14149	2.94094	2.92463	3.04112	2.9824	2.95842	2.92553	3.15075	3.03408	3.06087	2.98347	3.06223	2.9906	2.92543	3.00639	2.93406	3.03809	3.12755	3.01178	3.12221	2.90542	2.94948	2.92637	2.97151	3.00846	2.96813	2.95942	3.03335	3.01498	3.08337	3.05715	2.99071	2.92332	3.04118	3.07309	3.02353	3.05608	2.99975	2.86328	2.90738	2.97723	2.98875	2.99835	2.97475
1552667_a_at	9.22071	9.04181	7.52537	5.33724	9.60309	4.47139	6.60846	7.21427	4.45451	7.18238	3.81949	8.20835	10.1548	7.76309	7.28898	9.07545	5.97996	10.0297	6.49098	8.62944	7.99965	5.43442	4.41665	8.63615	6.62489	9.33825	5.77519	8.01214	4.45461	7.73746	5.41424	8.05458	5.58873	8.98527	3.55538	6.66317	6.00577	8.92258	3.63586	6.09994	3.79368	9.23485	4.3241	8.83684	9.04668	6.95175	9.60278	4.67152	9.49282
1552669_at	2.20332	2.123	2.15588	2.20053	2.15888	2.22488	2.20762	2.197	2.19021	2.26551	2.20405	2.2136	2.23641	2.1547	2.18314	2.23454	2.26989	2.2049	2.20934	2.23659	2.17226	2.20125	2.18398	2.17656	2.23772	2.18691	2.19089	2.17753	2.20462	2.25136	2.17039	2.23881	2.28441	2.24486	2.21561	2.22962	2.22815	2.23945	2.18798	2.29917	2.24799	2.23874	2.16681	2.14094	2.11934	2.17682	2.17312	2.20611	2.2381
1552670_a_at	8.11227	6.88644	6.78646	7.15451	7.17089	7.32114	7.3167	7.61197	7.51249	7.2362	7.39482	7.55116	7.98696	6.96548	7.51867	6.83668	6.934	6.54163	6.59037	7.46366	7.45671	7.65106	7.01131	7.07956	7.32428	5.12596	5.30544	7.01144	7.12842	5.87165	8.20136	7.63958	6.24487	6.13864	7.51344	7.44198	8.23439	7.74039	5.85404	6.95149	6.92449	6.71542	7.71858	7.61626	7.94242	7.86869	6.63484	9.78526	8.56957
1552671_a_at	2.44098	2.36934	2.40697	2.48096	1.92906	2.87724	2.38291	2.43575	2.45639	2.43573	2.49485	2.4369	2.40646	2.40134	2.99727	2.41944	2.4489	2.02692	4.50642	2.00966	2.02286	7.00313	2.04697	1.89444	2.08844	2.00178	4.67824	1.98843	3.67116	2.25553	2.04219	2.0293	2.4323	1.97645	2.10243	2.09626	2.70852	2.01014	4.12305	2.005	2.043	2.07934	4.45572	2.04403	1.99296	2.54291	2.05468	3.41852	2.00283
1552672_a_at	1.69038	1.6509	1.60191	1.71789	1.65302	1.71376	1.71311	1.68431	1.72063	1.69693	1.62492	1.65882	1.71871	1.72275	1.67468	1.64148	1.70517	1.62933	1.65249	1.66631	1.63676	1.6807	1.64709	1.59783	1.67667	1.62465	1.59531	1.63418	1.66578	1.67769	1.66402	1.62793	1.66583	1.67359	1.68571	1.66772	1.63171	1.61614	1.73939	1.67859	1.62892	1.67702	1.68883	1.6531	1.66435	1.80321	1.64442	2.22395	1.70079
1552673_at	2.49695	2.45639	2.54383	2.6711	2.31647	2.66545	2.5776	2.5751	2.69144	2.7291	2.7691	2.59142	2.66343	2.5578	2.44579	2.58851	2.65406	2.36822	2.37486	2.48025	2.35937	2.4046	2.51924	2.38651	2.48167	2.37307	2.36644	2.33393	2.37008	2.41713	2.32929	2.40115	2.48151	2.46205	2.53147	2.43971	2.39369	2.38138	2.38054	2.44811	7.97379	2.41666	2.41636	2.30539	2.30325	2.3799	2.38478	2.4596	2.40166
1552674_at	3.64368	3.52036	3.63338	4.20073	3.90931	4.35238	3.92144	3.72066	4.04428	4.09052	3.7731	3.57674	4.2559	3.66926	4.07456	3.82399	4.20726	3.89288	3.83616	3.99085	3.72386	3.97775	4.07935	3.82632	4.16991	3.73912	3.8533	3.72506	3.90685	3.90058	3.69551	3.89842	4.02733	3.98	4.03697	3.98926	3.88203	3.83378	3.94576	3.93439	3.96703	3.98942	3.73663	3.71974	3.5667	3.83366	3.81305	3.9192	3.79932
1552675_at	3.10902	2.92607	3.00229	3.07876	3.04595	3.08307	3.18721	3.04184	3.49874	3.40692	3.18106	3.08766	3.03065	3.00014	3.1675	2.99825	3.37898	3.13294	3.1187	3.10109	2.97319	3.13301	3.2693	3.12611	3.20928	2.9656	3.13426	2.99444	3.15143	3.14066	3.10842	3.11568	3.41316	3.14352	3.2822	3.21727	3.15861	3.07692	3.19356	3.19263	3.49681	3.21756	3.14493	3.0078	2.87847	3.12112	3.06446	3.14155	3.10684
1552676_at	2.22651	2.0913	2.2015	2.13936	2.05409	2.16439	2.10121	2.22122	2.18743	2.18888	2.18945	2.17491	2.19111	2.24637	2.08222	2.15065	2.14889	2.08911	2.01134	2.05714	2.03419	2.07799	2.05499	2.15755	2.19019	2.0616	2.07711	2.13713	2.11635	2.10196	2.05965	2.11122	1.99408	2.10877	2.19459	2.19094	2.12179	2.12002	2.14991	2.18789	2.53717	2.09077	2.00855	2.10246	2.06717	2.0729	2.04378	2.00018	2.06964
1552677_a_at	7.02668	6.76036	6.63951	7.03232	6.26107	6.16132	6.60222	7.29473	6.50288	6.47796	6.84638	6.70347	6.49275	7.25673	6.44674	6.57626	6.40539	7.2784	7.48025	6.19982	6.92093	6.86623	7.04127	6.71327	6.63584	5.47261	6.70694	6.0911	6.36658	6.74876	5.9173	7.17754	6.67085	6.88763	6.1972	6.67283	7.09089	6.56412	7.82176	5.80912	6.00604	6.29075	8.54418	7.05155	6.7399	7.32266	6.21732	6.78482	7.18096
1552678_a_at	6.83455	6.92385	6.97513	7.46149	6.47523	8.2635	7.96849	6.94163	8.03232	6.57302	7.30187	6.97226	6.67074	7.24204	7.56201	6.85158	6.33957	6.3404	8.32552	6.80056	6.84547	8.66742	7.11753	6.80835	6.81316	6.13462	7.15442	6.65757	7.7557	6.81293	7.72784	6.86339	6.54525	6.87446	7.25821	6.90517	7.12308	6.70475	8.1946	6.10622	6.98558	6.49745	10.1383	7.05306	6.96907	7.5473	6.31339	6.87841	7.28501
1552680_a_at	2.49844	2.44556	2.49257	2.80773	2.17699	2.96928	4.58014	2.61465	4.70406	2.73897	3.02051	2.82562	2.67467	2.88146	2.31141	2.63475	2.70348	2.165	3.95039	2.28811	2.27005	5.46412	6.69202	2.21288	2.37496	2.23259	4.77505	2.14158	5.18311	2.2416	4.65506	2.14886	2.53639	2.21156	6.43511	2.26802	2.28277	2.12993	3.06132	2.28386	3.75804	2.26396	5.0375	2.09043	2.11444	4.17204	2.25277	2.41941	2.14386
1552682_a_at	2.50719	2.44914	2.51303	2.74368	2.44817	2.62408	3.02807	2.51896	3.07859	2.63722	2.56573	2.58521	2.57022	2.57126	2.40341	2.62306	2.59625	2.33621	2.4676	2.42315	2.42493	3.97067	5.32574	2.31911	2.34471	2.26722	2.99446	2.32135	2.3413	2.35436	2.81803	2.3178	2.54348	2.36604	5.06653	2.34838	2.33799	2.27699	2.64664	2.34921	2.81415	2.38512	3.49651	2.2943	2.27009	2.6265	2.33782	2.53618	2.33403
1552684_a_at	2.35979	2.3599	2.40382	2.43471	2.3082	2.46262	2.43024	2.38069	2.46264	2.37278	2.3325	2.42002	2.46421	2.76865	2.29656	2.43802	2.43505	2.33587	2.36449	2.33443	2.28516	2.27872	2.39912	2.33267	2.68354	2.29076	2.30745	2.46725	2.32728	3.03706	2.27314	2.35714	2.34614	2.35175	2.43019	3.04608	2.30634	2.33126	2.78701	2.42313	2.32429	2.33672	3.9044	2.21661	2.44065	2.30272	2.28284	2.25162	2.33626
1552685_a_at	5.25566	4.59404	5.0536	5.18574	4.63723	4.98452	8.98069	4.76886	7.91012	3.64561	4.903	3.88311	4.44969	5.00358	4.39637	4.84683	4.4028	4.34485	7.10141	4.71089	5.52276	8.07603	5.35817	4.66544	4.87606	3.37291	4.11304	4.76052	4.75146	4.6281	4.76026	4.60104	5.8036	4.80708	4.41485	4.10993	4.06209	4.85396	8.91932	5.56433	4.73072	4.11892	9.91878	4.63858	4.8155	5.15418	4.61202	7.42917	5.07111
1552686_at	2.63526	2.57577	2.63644	2.75676	2.64186	2.73069	2.66174	2.85669	2.76601	2.66472	2.83438	2.64562	2.67123	2.64	2.69051	2.66572	2.72853	2.67284	2.59153	2.77616	2.62324	2.70407	2.76529	2.62871	3.04727	2.68575	2.54898	2.62153	2.69596	2.73364	2.62226	2.64496	2.81665	2.74022	2.77394	2.72402	2.70578	2.7333	2.67125	2.72765	2.70096	2.71369	2.71977	2.6051	2.61377	2.59197	2.72513	2.66685	2.71521
1552687_a_at	1.9296	1.95783	1.97965	2.01235	1.94494	2.02304	1.99143	1.94892	1.97485	2.01847	2.02725	1.98626	2.00888	2.03983	1.97001	2.01295	2.0061	2.01382	1.9644	1.97371	1.94428	2.01307	2.08371	1.97281	2.04972	1.96841	1.9831	1.95977	1.97806	1.9964	1.9738	2.00612	2.07575	2.00738	2.0846	2.0289	1.99811	2.018	2.02917	2.04325	2.00131	2.0524	2.01645	1.94864	1.9233	1.96522	1.95305	1.97971	1.98798
1552689_at	1.79051	1.76312	1.80535	1.84237	1.79489	1.81121	1.95315	1.81461	1.93887	1.82785	1.78969	1.79735	1.82777	1.93171	1.89273	1.7977	1.83743	1.79813	1.90815	1.82789	1.80863	1.84007	2.00466	1.78678	2.02181	1.79373	1.81455	1.8104	1.84424	1.81141	1.82389	1.80453	1.8745	1.83403	1.89029	1.83505	1.82953	1.82274	1.87563	1.82296	1.85282	1.83368	1.86413	1.7363	1.74565	1.81145	1.79705	1.90036	1.7893
1552690_a_at	1.63683	1.65318	1.67871	1.6562	1.616	1.65679	1.63257	1.68068	1.68273	1.66208	1.79318	1.64423	1.63239	1.62411	1.65192	1.71226	2.21844	1.68077	1.61513	1.66816	1.66582	1.72297	1.65494	1.63845	1.73145	1.75021	1.63176	1.62648	1.68505	1.77162	1.65577	1.66258	1.64108	1.65994	1.71925	1.69496	2.04356	1.72239	1.66636	1.7238	1.68494	1.7167	1.61807	1.66065	1.71125	2.24339	1.70046	1.64356	1.69776
1552691_at	5.49074	6.52349	6.78525	6.64808	6.1706	6.28869	8.19318	6.74258	6.87289	7.13703	7.6309	6.95655	6.18986	7.26586	6.99134	6.63341	7.09726	8.25248	6.54693	7.05589	7.96478	6.88918	7.97089	6.94754	4.89029	6.83565	7.69345	6.88229	6.5082	8.712	6.79418	6.85003	7.75945	6.52692	6.71251	7.14754	7.86424	6.91471	7.03416	7.91025	7.40573	6.36557	4.73739	6.63095	6.85779	8.47495	7.43588	6.33655	6.14207
1552693_at	2.68155	2.65245	2.74841	2.88788	2.76584	2.96974	2.83751	2.73699	2.84757	2.89729	2.81058	2.77816	2.92007	2.75279	2.82872	2.82561	2.94604	2.83453	2.78754	2.84063	2.77363	2.83457	2.91285	2.76007	3.0113	2.77985	2.79675	2.7422	2.81487	2.8301	2.71943	2.79452	2.94786	2.85525	2.87952	2.88602	2.80882	2.82123	2.79527	2.91012	2.83762	2.85203	2.83175	2.71777	2.73064	2.81141	2.7876	2.86211	2.82852
1552694_at	3.43012	3.54302	3.72122	4.41932	3.71854	4.79149	4.06338	3.51994	3.7794	4.18397	3.60238	4.45921	4.14674	4.66946	3.92717	3.65648	4.05994	3.82645	3.74793	3.78924	3.66858	3.78851	3.99044	4.53574	4.0204	3.70284	3.83068	3.77068	3.79361	4.26871	4.32055	3.78794	4.04348	3.91669	4.40116	3.96786	3.88901	3.83223	3.98688	3.99248	3.95792	3.87236	4.25461	3.60067	3.52756	3.76868	3.79587	3.83947	3.75067
1552695_a_at	4.13036	5.15085	4.45929	5.66896	3.88889	6.61763	5.175	4.54057	4.47529	5.03612	5.21106	5.63104	4.12083	6.09833	5.35948	4.45619	5.30015	4.87459	5.78	4.01301	4.71965	5.03199	5.10543	5.28335	3.86264	4.49925	5.63525	4.99283	4.96051	5.01186	6.02808	4.89528	5.25368	4.23049	5.92552	4.89881	5.02322	4.09748	4.88543	4.16754	5.02498	4.75324	6.02346	4.60828	4.5814	5.0421	4.72213	5.9916	4.76049
1552696_at	3.82482	3.8705	4.5144	4.71891	4.78591	3.53336	4.703	4.52995	7.70639	5.2511	3.84221	4.49569	4.25996	4.94466	5.6244	4.20765	4.08473	4.20111	4.65449	4.97023	4.29577	6.46185	7.22075	4.10281	3.74088	2.74502	4.8999	4.00229	4.86011	4.18402	4.5602	4.47404	4.43124	4.00931	5.53433	3.97873	4.07725	3.89603	5.77812	4.35849	5.38913	3.87585	6.06381	4.25599	4.33763	4.93076	4.38091	4.00027	4.78701
1552698_at	5.57054	6.06765	5.60079	5.69052	6.27817	5.75001	5.64868	5.51089	5.59536	5.60021	5.57925	5.63716	6.70325	5.59989	5.75221	5.66294	5.71637	5.88835	5.71604	6.44685	5.42396	5.6541	5.70544	5.54539	5.97085	6.06905	5.44569	5.66341	5.77527	5.71373	5.57381	5.6659	5.78742	6.42547	5.62113	5.61832	5.65294	5.67511	5.60216	5.32939	5.69946	6.24379	5.23621	5.56673	5.83418	6.30951	5.65997	5.66639	5.55161
1552701_a_at	11.1317	11.4705	11.4042	11.2267	11.309	11.293	9.53393	11.7645	11.1805	13.0345	11.8089	12.2453	10.9232	11.8213	11.6279	11.9431	11.1977	12.1332	10.6636	11.595	12.6227	10.987	11.5064	12.264	11.249	12.6838	11.9021	11.8585	11.0358	12.33	10.6481	11.6024	11.112	12.0606	11.2529	12.0473	11.9775	12.3141	10.2824	12.8342	11.5861	12.4208	9.71502	11.2885	12.0712	11.0046	12.5293	9.79911	11.785
1552703_s_at	10.9297	10.9482	10.9566	10.5508	10.4309	10.6321	9.26061	11.2873	10.375	11.9368	11.2664	11.8543	10.8323	11.6914	10.9129	11.2835	10.5381	11.1515	9.92315	11.2289	12.3765	10.6446	10.8289	11.8295	10.4869	11.8332	11.0659	11.2874	10.6531	11.677	9.87593	11.388	10.5262	11.2722	10.9831	11.4257	11.2467	12.1973	10.1955	12.5388	11.0909	12.1299	9.763	11.1518	11.3795	10.453	11.5325	9.18515	11.5076
1552705_at	5.2394	5.67167	5.42769	5.58006	5.7485	5.81716	4.39557	5.49289	4.89261	5.67567	5.27003	5.7088	6.37773	5.75522	5.29759	4.36594	5.3092	5.74589	5.19854	5.92146	4.86985	4.94014	5.5667	6.39044	5.57793	5.58513	5.18142	5.18354	5.86987	5.47084	4.23447	6.2721	5.45785	5.56501	5.40635	5.90981	5.19903	5.27313	5.06101	5.403	5.39473	6.83678	4.7382	5.09234	5.63013	4.81914	5.09135	4.9233	5.09384
1552708_a_at	2.98502	3.08341	3.02685	3.17165	3.08645	3.20711	3.06262	3.04655	3.15484	3.12473	3.3127	3.04175	3.95421	3.42727	3.15869	3.02387	3.19412	3.08169	2.98594	3.17959	3.38653	3.11329	3.53978	3.02716	3.28809	3.02743	3.43805	3.0852	3.22635	3.09489	2.94905	3.19796	3.21805	3.14322	3.21065	3.14525	3.12733	3.00626	3.12822	3.16876	3.42594	3.11628	3.03218	3.09248	3.06434	3.16897	3.15741	3.10525	3.12119
1552711_a_at	8.73215	8.61964	8.48585	7.43167	9.27855	8.34541	7.1666	9.25506	8.17621	8.26002	6.66028	7.44188	8.29252	7.22065	7.02228	8.89774	7.5553	7.04375	7.44485	8.19467	10.0579	6.92089	7.95332	8.34125	8.50127	7.83778	7.13021	8.83799	7.59724	8.9248	7.92567	9.23304	7.62129	8.76985	7.31388	7.25685	7.42914	9.00062	6.36872	8.84739	7.61642	8.33201	8.05638	10.0409	8.09864	8.02857	7.58625	7.5705	8.54072
1552712_a_at	3.69775	3.26825	3.24689	7.4072	3.17978	3.31059	3.21219	3.32702	3.75883	3.25403	3.35449	3.2792	3.23241	3.19514	3.20402	3.28919	3.22376	3.17025	3.20085	3.17469	3.19656	4.57775	3.23145	3.38544	3.3853	3.21675	6.58275	3.16768	3.24519	3.20463	3.19923	3.21043	3.79992	3.22896	3.34105	3.28397	3.17787	3.20402	3.85278	3.27254	3.71264	3.26825	4.97672	3.16757	3.17414	3.19066	3.21733	3.25206	3.20269
1552713_a_at	2.44817	2.3498	2.44091	2.45349	2.4275	2.45644	2.43426	2.40172	2.48633	2.50367	2.47862	2.42347	2.51357	2.46357	2.53624	2.45524	2.77965	2.50379	2.44482	2.47455	2.42772	2.49757	2.55225	2.40997	2.49646	2.4463	2.43218	2.54488	2.4624	2.47212	2.41633	2.47006	2.51528	2.4833	2.49171	2.47424	2.44255	2.50524	2.50204	2.50617	2.46813	2.50374	2.46067	2.4101	2.35682	2.46668	2.44722	2.4561	2.44658
1552714_at	2.28694	2.28408	2.32667	2.81152	2.37147	2.42923	2.39997	2.34925	2.44494	2.45071	3.56598	2.37276	2.41085	2.36921	2.45147	2.36807	2.45544	2.36951	2.41073	2.44765	2.33249	2.44285	4.31565	2.36932	2.47038	2.35056	2.37397	2.32636	2.37923	2.41211	2.37717	2.36236	2.50447	2.40388	2.47803	2.42022	2.3623	2.35537	2.38972	2.41327	2.41886	2.37195	2.39138	2.29346	2.24549	2.3923	2.38684	2.42197	2.40054
1552715_a_at	7.40476	6.7593	5.49968	2.76038	6.45181	2.70341	3.00993	6.84985	2.7769	5.45945	2.69338	7.07139	7.96707	5.64938	3.20869	5.8195	2.70617	6.84643	3.13175	7.70562	7.13741	3.15379	3.25695	8.61626	3.3738	5.08642	3.14082	5.61516	3.10734	6.23666	3.10983	6.79063	3.21574	6.85977	3.14798	3.49439	3.11061	7.52877	3.0815	5.24863	3.13361	7.62613	3.18225	7.52206	7.21283	3.10286	7.13362	3.20096	8.45979
1552716_at	6.12223	7.26254	6.30528	5.30399	6.22039	5.89654	5.91476	5.8184	5.7721	6.04216	6.1611	5.88031	5.9566	5.93746	5.68523	5.83619	5.81133	6.3201	5.85178	6.70814	5.57716	5.85302	6.01856	6.6826	5.87968	5.73852	6.5923	6.62591	6.00487	5.84027	5.34865	5.75782	5.59612	6.38705	5.74921	6.06003	5.71051	5.90601	5.9257	5.75913	5.9507	5.89493	7.29813	6.5357	5.89441	5.70908	5.78084	5.70575	5.77033
1552717_s_at	6.72454	6.57857	5.73805	5.9067	4.94486	4.61558	6.53453	6.96522	6.68721	6.93484	7.76615	7.06717	6.21589	8.10382	7.2447	6.42255	7.39468	6.878	6.82779	6.2692	7.17488	7.58315	6.89514	7.01655	5.49401	3.64131	6.73877	6.61649	5.94205	6.64538	6.2465	6.76703	5.91517	6.25412	5.81277	7.41147	8.1249	6.82119	7.47251	6.62387	6.17049	6.2011	7.80282	6.45415	6.57868	7.58607	5.9249	6.83037	7.37691
1552718_at	2.52744	2.47252	2.62805	2.74849	2.62827	3.31527	2.5453	2.52575	2.62935	2.73372	2.65322	2.9003	2.76895	2.78061	2.74834	2.61106	2.69493	2.59065	2.68326	2.71668	2.72789	2.66665	2.64954	2.5788	2.82089	2.53196	2.65303	2.59519	2.57715	3.14437	2.46946	2.5163	2.59556	2.58021	2.61498	2.75317	2.76592	2.63619	2.70313	2.59686	2.559	2.55348	3.21397	2.62528	2.91235	2.67759	2.95417	2.62534	2.66658
1552719_at	6.46921	7.15039	6.84095	7.02553	6.81889	7.75633	6.62355	7.01904	6.8146	5.5877	6.12063	5.97091	5.14777	6.7369	6.08547	6.80502	6.90615	7.04017	6.44023	6.60714	6.69244	6.48938	6.40695	6.65231	6.52914	7.53822	6.82565	6.25162	6.95417	6.04825	5.59906	5.91257	5.9603	6.77131	6.75024	6.5905	5.81731	6.33079	6.30726	6.08547	7.01668	6.46037	6.6312	6.89917	6.20716	7.05323	6.48666	5.8452	6.56301
1552721_a_at	2.91691	2.87014	2.82406	2.93653	2.72729	3.01693	2.8903	2.78931	2.94538	2.95832	3.0594	2.91109	3.61355	2.88187	2.7922	2.9421	2.95469	2.85709	2.665	2.80237	2.86228	4.79795	2.96788	2.95749	2.97289	2.80166	2.80849	2.83201	3.68847	2.98341	2.5433	3.74431	3.0307	2.95979	2.81842	2.97139	3.68601	2.99044	2.88507	2.75351	2.87689	2.93659	3.11241	2.73236	3.82954	2.76129	2.82119	2.77156	2.91223
1552722_at	3.10383	3.10964	3.21885	3.51947	3.30114	3.53391	3.33573	3.14937	3.49741	3.52274	3.35447	3.32265	3.58112	3.43998	3.44482	3.35636	3.56166	3.31717	3.25632	3.43413	3.23369	3.41064	3.56131	3.29533	3.6369	3.31429	3.34134	3.28556	3.30531	3.41989	3.25131	3.34231	3.4983	3.41609	3.46997	3.50188	3.36581	3.35223	3.41357	3.50498	3.44616	3.45546	3.33788	3.1897	3.23185	3.32038	3.31384	3.36634	3.34089
1552724_at	1.93945	2.00921	1.96212	1.92618	1.88693	1.94243	1.94084	1.94607	1.98193	1.9928	1.98549	1.96274	1.9396	1.95602	1.97252	1.97445	1.9809	1.89208	2.03172	1.92659	1.8989	1.91117	1.94161	1.90978	1.87137	1.91543	1.91048	1.89774	1.92956	2.13892	1.90118	1.9265	1.93631	2.00408	1.9881	1.92439	1.99798	1.98377	1.90475	1.99516	1.90196	1.96907	1.92157	2.15535	2.4168	1.88534	1.88316	1.93127	1.95589
1552725_s_at	2.63646	2.392	2.47334	2.41639	2.64196	2.40641	2.36338	2.44195	2.43311	2.43117	2.48618	2.44388	2.43596	2.48156	2.40428	2.45702	2.43927	2.41918	2.39174	2.44358	2.43042	2.41659	2.39569	2.48416	2.49219	2.43019	2.41572	2.41633	2.37352	2.41899	2.40823	2.45653	2.29268	2.43321	2.56595	2.45636	2.38884	2.46066	2.45769	3.01844	2.42646	2.58158	2.4229	2.49858	2.39486	2.35081	2.39782	2.36803	2.46697
1552726_at	5.91126	2.69911	2.11969	2.09524	4.12063	2.05932	2.02921	4.47965	2.06805	2.17771	2.35857	2.07463	2.54784	2.06945	1.9637	2.46948	2.08614	2.74411	1.92609	2.06154	4.82957	1.95914	2.01696	2.45624	1.92521	2.10371	1.90671	2.49853	1.97411	1.96513	1.92128	4.02461	2.21193	2.01507	2.07166	1.98837	1.92159	4.45737	1.93894	1.96472	1.89593	2.04526	1.98875	3.83996	5.64587	1.94192	2.53032	1.94619	5.49341
1552727_s_at	7.03249	5.34143	4.88828	4.17561	5.47093	4.34143	4.47442	5.28053	3.72949	4.8549	4.80994	4.76251	5.4153	4.01306	4.23914	4.72946	4.54197	5.2691	4.34804	4.50285	5.62825	4.2682	4.25344	4.62677	4.71184	4.90303	4.14452	4.78987	4.70263	4.2158	3.62503	6.08154	4.73634	5.02716	5.33071	4.48198	4.14762	6.39142	4.15745	4.44943	4.16836	5.76707	3.13214	5.6612	6.59851	4.24902	5.51	4.35874	5.97287
1552729_at	5.9868	5.3629	5.59718	6.91677	6.33945	6.61538	6.64694	6.11112	6.10383	5.92442	7.24751	5.5207	6.14109	5.4232	6.492	6.16075	6.13003	5.58073	6.00437	6.01367	6.02022	5.72708	6.04342	6.05345	6.16371	6.60414	5.97711	5.10703	6.4859	5.78474	6.98076	5.36554	5.9641	6.02115	6.32626	5.63043	5.68669	6.06531	6.07737	5.60012	5.66417	5.27677	5.6096	6.11447	5.87674	6.03101	5.97729	7.26728	5.66221
1552730_at	1.73451	1.74075	1.74263	1.76491	1.69061	1.75609	1.77277	1.72139	1.78145	1.79302	1.71816	1.74946	1.77935	1.69209	1.74268	1.79992	1.77894	1.7706	1.70614	1.75482	1.73415	1.75369	1.79907	1.73516	1.82587	1.75699	1.75926	1.75729	1.75424	1.79464	1.72766	1.77188	1.82478	1.76836	1.79392	1.76811	1.75792	1.80385	1.76314	1.79992	1.79621	1.84277	1.74765	1.69797	1.7014	1.72898	1.72888	1.72928	1.75432
1552731_at	2.15229	2.1373	2.20801	2.20912	2.15903	2.205	2.16206	2.16473	2.21479	2.20516	2.22355	2.18423	2.26864	2.20576	2.24858	2.1812	2.24625	2.19513	2.17139	2.19345	2.16899	2.20658	2.27581	2.23407	2.31047	2.17357	2.17175	2.17969	2.19179	2.23049	2.17932	2.20739	2.23966	2.21576	2.2525	2.22072	2.18665	2.15872	2.23042	2.25307	2.21905	2.25407	2.18796	2.14074	2.08896	2.17637	2.1753	2.18891	2.17643
1552732_at	2.98309	2.97039	3.07569	3.28659	3.061	3.37432	3.1714	3.07218	3.28123	3.20784	3.12301	3.1024	3.38837	3.2542	3.26151	3.13184	3.23943	3.14509	3.05759	3.26263	3.11052	3.17544	3.38362	3.1989	3.39429	3.10957	3.11831	3.06709	3.1557	3.18053	3.06121	3.46554	3.31553	3.23433	3.18751	3.2655	3.21584	3.14607	3.14947	3.28769	3.22925	3.23331	3.18327	3.01033	3.03723	3.1448	3.12359	3.18288	3.17743
1552733_at	9.32064	9.40768	8.66671	8.25607	8.9445	8.63355	7.53523	9.05637	8.457	8.14723	8.53096	9.05884	8.26227	8.25349	8.40698	8.42173	8.47015	8.98654	7.89963	8.2703	8.84674	6.79039	7.48063	9.43646	9.49628	8.43802	7.99133	8.43343	8.37817	9.19076	7.70756	9.58364	8.93456	9.46926	6.59704	9.04066	8.77295	9.48399	8.31117	8.44726	7.9141	9.65274	8.23648	9.22364	9.32464	7.24992	8.69481	9.26546	9.38598
1552734_at	4.70278	5.53416	4.76996	5.98671	4.74314	5.00122	5.3178	5.55906	6.25806	5.7627	7.06391	6.1849	4.85542	5.75001	5.87428	5.69312	5.68946	5.76652	6.84165	4.92777	4.99	7.74427	5.94102	5.86986	4.98602	3.96027	5.77579	5.60013	7.56163	5.70544	5.2291	4.83082	5.74526	5.18746	5.85989	5.25867	5.5049	5.51993	5.82705	5.81711	6.29701	5.96629	6.32152	4.94448	5.43008	6.22848	5.21175	6.38765	5.66708
1552735_at	7.36563	7.49424	7.09176	10.0682	6.81112	5.59561	8.06258	6.27376	9.36191	6.2269	5.95409	6.3304	7.55742	5.87413	5.45613	6.38618	6.03687	7.06746	8.8361	6.70266	6.76456	6.82114	6.31472	7.58891	5.8534	7.69434	7.00271	6.86215	6.65879	7.11115	7.08762	6.87971	8.71875	7.61313	6.31717	6.46501	6.11584	6.5643	6.59406	5.71618	6.73323	8.60074	10.6382	6.75507	6.60193	5.91181	6.37151	8.78332	6.50302
1552736_a_at	2.58523	2.54739	2.65928	6.01264	2.58411	3.56679	2.66453	2.62031	2.84524	2.67462	2.71706	2.63861	2.80014	2.74469	2.74808	2.69452	3.57353	2.55903	3.38007	2.61053	2.56267	2.6707	2.69976	2.55468	2.79288	2.48679	2.54422	2.50931	2.55803	2.60116	2.80737	2.547	3.78253	2.59183	2.60802	2.62791	7.5548	2.54609	7.18669	2.62579	2.60934	2.61563	6.57083	2.51189	2.47033	2.63116	2.59852	2.68446	2.57236
1552737_s_at	4.35334	2.88019	3.41113	1.69111	3.56597	3.87011	1.69665	3.33818	1.80067	2.85185	2.07914	2.72058	4.46221	3.46806	2.66972	2.98857	1.89011	4.18164	3.42775	2.80763	2.6875	2.67544	2.48396	2.31544	1.62781	3.33894	2.26917	2.43091	1.65148	2.74405	2.27586	3.22302	1.91864	3.32281	1.90474	2.07675	2.31225	3.18251	2.43482	2.67071	2.17019	2.72459	1.65595	3.97924	4.5488	2.67369	2.58812	2.15372	5.3354
1552738_a_at	3.55302	4.45189	4.4801	4.59251	3.53156	5.30612	5.14263	4.19092	4.84698	4.46237	5.12201	4.76704	4.40142	4.29738	4.79842	4.17863	4.70718	4.31415	4.12662	4.29681	4.02927	4.93805	4.53281	4.10759	5.73593	4.49396	5.55185	3.9621	4.73477	4.5048	5.08195	4.43779	4.83054	3.70273	6.53801	5.31395	5.19616	4.72231	5.75954	4.55635	4.83901	4.42709	4.57985	3.99028	4.57568	3.74333	4.54081	5.17215	4.15483
1552739_s_at	6.22109	6.18575	6.26277	6.31951	4.99568	6.30934	7.1642	5.25647	6.19596	6.83456	6.59845	6.11401	7.18908	6.07586	6.41379	6.16016	5.43329	6.02473	5.57335	6.59991	6.46647	6.47133	5.52087	6.33374	6.90658	6.49146	6.15416	6.54377	5.71013	6.63834	6.91607	6.33017	6.29766	6.35771	7.12598	6.3756	6.67005	6.44703	6.64367	6.9341	6.7593	6.34393	5.92345	6.39612	6.49678	5.37667	6.76985	6.67748	6.57355
1552740_at	3.55373	3.58217	3.64877	4.32391	3.71452	4.0143	3.98796	3.61917	4.25821	3.90451	3.88622	3.57831	3.73723	4.24925	3.77788	3.61908	3.69014	3.7412	3.56031	3.75987	3.73563	3.84386	3.96593	3.9381	4.03919	3.7928	3.80385	3.60855	3.80559	3.79141	4.35532	3.83936	3.78262	3.86067	3.95316	3.93614	3.76801	3.78715	3.91037	3.92309	5.13277	3.93133	3.83068	3.80318	3.81059	3.83231	3.7602	3.86181	3.74878
1552742_at	2.36892	2.58998	2.46863	2.53506	2.32572	2.56517	2.49966	2.43592	2.526	2.47477	2.49468	2.47574	2.53548	2.48183	2.37452	2.49851	2.60992	2.34455	2.35264	2.41397	2.30407	2.37926	2.4439	2.37019	2.5134	2.33052	2.37186	2.33028	2.97013	2.40527	2.32426	2.36045	2.48429	2.41241	2.72567	2.41585	2.34566	2.39008	2.38256	2.43858	3.31213	2.38104	2.42254	2.28956	2.32607	2.37458	2.35561	2.39474	2.37072
1552743_at	1.83749	1.81456	1.84425	1.90092	1.84038	1.87929	1.8443	1.83579	1.94154	1.88986	1.87412	1.87601	1.86987	1.88331	1.87927	1.87027	1.87931	1.8363	1.83841	1.91227	1.8399	1.85801	1.97085	1.89376	1.87066	1.84696	1.8362	1.85712	1.8578	1.91333	1.84667	1.86909	1.85355	1.88737	1.85111	1.90515	1.85249	1.89103	1.85	1.91745	1.88885	1.87799	1.87553	1.80619	1.86755	1.84043	1.83013	1.87015	1.89165
1552745_at	2.29183	2.25498	2.33266	2.38587	2.14958	2.36732	2.35133	2.34771	2.39445	2.33431	2.35272	2.36809	2.39034	2.37175	2.20811	2.32838	2.40486	2.15358	2.16473	2.18505	2.1592	2.19789	2.26392	2.18111	2.27159	2.12873	2.10818	2.10724	2.17555	2.18515	2.12139	2.15477	3.37431	2.19193	4.507	2.19478	2.15536	2.14161	2.17258	2.20556	2.20233	2.18592	4.75814	2.10622	2.1335	2.18001	2.16352	2.18129	2.1512
1552747_a_at	2.8393	2.79934	2.87291	3.00893	2.90607	3.02318	2.91278	2.82624	3.1532	2.99522	2.91591	2.91974	3.1136	3.03662	3.02965	2.97522	3.10911	2.91694	2.91681	3.04462	2.89849	2.96954	3.10523	2.96029	3.21745	2.90884	2.95486	2.92038	2.95606	2.99168	2.91285	2.95419	3.12112	3.0494	3.04994	3.06237	2.95938	2.98065	2.95781	3.03979	3.02023	3.02011	2.91639	2.80203	2.75935	2.9417	2.90231	2.9424	2.9235
1552749_a_at	2.69423	2.65857	2.68946	2.78559	2.79081	2.82183	3.76544	2.73411	2.79662	2.70716	2.77881	2.70813	2.75666	2.76038	3.08752	2.73617	2.90796	2.84493	2.7976	2.72807	2.812	2.80277	2.85129	2.74367	2.95366	2.76949	2.78874	2.75834	2.78993	2.81937	2.82488	2.76935	2.90066	2.78889	3.03458	2.78978	2.79258	2.76759	2.90192	2.81687	2.89844	2.86022	2.75732	2.59951	2.69213	2.8188	2.82418	2.86072	2.78132
1552750_at	2.23812	2.21918	2.25009	2.31067	2.24209	2.30192	2.25334	2.25558	2.28193	2.35469	2.25797	2.2632	2.31073	2.30349	2.34669	2.28539	2.34126	2.28969	2.23444	2.3289	2.26485	2.30251	2.36355	2.29959	2.38862	2.24496	2.2486	2.25002	2.26802	2.28839	2.24904	2.33546	2.33377	2.27012	2.33683	2.31927	2.29649	2.28339	2.29447	2.35218	2.28005	2.29171	2.29051	2.21257	2.17176	2.2545	2.27639	2.31868	2.25833
1552751_a_at	2.55636	2.51385	2.60081	2.63712	2.55773	2.61762	2.72915	2.55125	2.96427	2.8098	2.64186	2.58168	2.62784	2.61467	2.67463	2.60481	2.62827	2.58848	3.13066	2.63347	2.53429	2.65979	2.75844	2.42037	2.67026	2.34889	2.63488	2.59557	2.61075	2.67428	2.62776	2.60777	2.91172	2.63404	2.70376	2.69569	2.60796	2.67868	2.6461	2.65386	2.66103	2.69676	2.67359	2.41597	2.56856	2.64221	2.63616	2.67697	2.65644
1552752_a_at	3.31549	3.32373	3.26242	3.52451	3.34523	3.75147	3.43572	3.36005	3.56378	3.3946	3.38092	3.407	3.39939	3.28745	3.44076	3.40888	3.34875	3.34659	3.31359	3.49803	3.31986	3.40731	3.50474	3.35851	3.61782	3.27166	3.29416	3.25399	3.32078	3.40065	3.32805	3.36078	3.46289	3.41879	3.5156	3.38679	3.32324	3.42391	3.39194	3.43961	3.38281	3.48377	3.79746	3.32894	3.2263	3.34947	3.29545	3.41827	3.41259
1552754_a_at	3.62217	3.28948	3.36302	3.6855	3.41067	3.43007	3.93136	3.31928	3.54749	3.4476	3.39896	3.34145	3.69545	3.38214	3.42183	3.42394	3.58509	3.43626	3.30093	3.42419	3.30711	3.36584	3.48003	3.39691	3.58277	3.32228	3.31037	4.09913	3.25364	3.41568	3.21696	3.40708	3.53245	3.44489	3.40066	3.41671	3.31366	4.12774	3.34788	3.43886	3.41688	3.43607	4.88809	3.81897	3.15444	3.31461	3.3551	3.56489	3.40383
1552755_at	3.12713	3.32097	4.1036	3.22448	3.454	3.16441	5.7067	3.32346	3.22979	3.24845	3.18076	3.17519	3.19558	3.23797	3.40458	3.38893	3.19011	3.33769	3.36757	3.43202	3.41302	3.38761	4.64101	3.43548	3.39721	3.49581	3.40927	3.37223	3.34632	3.38513	3.27116	3.36853	3.45252	3.42601	3.37919	3.46382	3.40327	3.34077	3.34991	3.63852	3.36034	3.39153	3.34991	3.43591	3.39124	4.6251	3.41011	3.30783	3.38681
1552757_s_at	2.32958	2.30377	2.40377	2.4044	2.34269	2.45668	2.38374	2.35227	2.45345	2.43512	2.38332	2.34687	2.42165	2.45728	2.44564	2.35465	2.44359	2.38014	2.41001	2.44215	2.43418	2.4203	2.50765	2.38543	2.45628	2.32656	2.33277	2.37105	2.352	2.38643	2.36224	2.36813	2.40612	2.44723	2.47434	2.41022	2.42574	2.35384	2.39969	2.40145	2.38368	2.39096	2.37975	2.29945	2.25595	2.42812	2.41568	2.42302	2.36498
1552758_at	2.37568	2.33049	2.39797	2.42856	2.35599	2.41132	2.37173	2.43756	2.40526	2.4428	2.41872	2.38204	2.51606	2.37748	2.42551	2.44258	2.40968	2.4049	2.39074	2.41938	2.34897	2.41621	2.49771	2.40696	2.48149	2.40884	2.38839	2.36692	2.39527	2.44666	2.35662	2.42289	2.4745	2.44921	2.45266	2.43919	2.39692	2.42864	2.41216	2.50991	2.44837	2.42962	2.45154	2.30652	2.26099	2.41136	2.32802	2.40891	2.41102
1552760_at	2.44049	2.37763	2.55112	2.5687	2.55388	2.58974	2.6319	4.35959	2.57517	2.61178	2.49301	2.49365	2.5904	2.56515	2.57606	2.47603	2.52966	2.59809	2.58475	2.64054	2.61507	2.59253	2.72669	2.69052	2.65655	2.5644	2.62066	2.60101	2.79791	2.60606	2.52177	2.58481	2.6861	2.64338	2.62852	2.67391	2.63504	2.58598	2.58041	2.6656	2.61876	2.62019	5.1123	2.50734	2.51843	2.54637	2.58951	2.65866	2.61566
1552761_at	5.0118	5.03455	5.04026	5.05931	5.14472	5.07564	5.07378	5.08438	4.98746	5.41216	4.97718	5.057	5.34316	4.14578	4.76651	4.96891	4.84823	5.67424	4.85455	5.10502	4.83093	4.87859	4.92242	4.84574	5.46064	5.16244	4.86864	5.46068	4.91629	5.20192	4.88994	4.94319	5.04607	5.04987	4.90565	4.91704	4.88904	5.12188	4.59522	4.94091	4.94791	4.59536	4.85799	5.5209	5.35614	4.84913	5.12762	4.48698	4.87267
1552763_at	2.89282	2.90194	2.98446	3.04547	2.95559	3.0542	2.99502	2.9557	3.20074	3.31418	3.0125	2.98802	3.14041	3.00247	3.04238	3.07819	3.06165	3.03716	2.95169	3.09297	2.97111	3.0301	3.18182	2.98049	3.16927	3.01052	3.047	3.02088	2.99028	3.07009	2.96849	3.07781	3.1746	3.10763	3.07374	3.14312	3.07007	3.07933	3.05308	3.1467	3.13503	3.1275	3.04221	2.90164	2.88279	2.99546	2.9835	3.01267	3.04362
1552765_x_at	3.57027	3.48956	3.80216	3.56591	3.58158	3.59908	3.57453	3.43932	3.5452	3.85041	3.64156	3.53177	3.6518	3.87808	3.61811	3.59805	3.60813	3.46853	3.9955	3.71621	3.51431	3.58553	3.69897	3.65605	3.73662	3.26542	3.45676	3.84923	3.63523	3.59045	3.56987	3.58763	3.70299	3.69924	3.64299	3.66041	3.61287	3.58856	3.73929	3.70349	3.62426	3.65081	3.63576	3.56261	3.53026	3.59319	3.53914	3.62478	3.62751
1552766_at	3.8048	3.68446	4.94283	7.87996	3.30701	8.04952	7.4879	3.89309	4.61605	4.87176	3.85445	3.80501	4.022	5.38217	3.7896	3.99275	4.76074	3.51156	5.0942	3.50007	3.47891	8.83066	3.78176	3.43689	8.24035	3.31025	6.34652	3.40651	6.11788	3.5382	8.13376	3.43965	6.99867	3.62777	3.48005	3.77928	3.52567	3.4606	9.51593	3.63246	7.55127	3.52261	9.88155	3.25603	3.58771	7.93992	3.35271	8.89534	3.44172
1552767_a_at	7.01898	6.40309	10.0497	12.5019	5.86529	12.921	11.7101	5.11988	9.4886	7.86835	5.50534	6.13993	6.35971	9.27389	8.61303	6.78311	8.87989	5.0436	7.91603	5.47304	6.78944	12.0264	7.94238	6.66594	12.3198	5.22782	10.0884	7.65291	11.4615	6.80114	11.7908	6.53031	11.2175	6.47888	4.27586	8.74495	7.05794	6.86371	12.9063	6.83942	11.5589	5.76233	12.7964	6.527	8.03991	11.1599	5.91259	12.1822	5.38442
1552768_at	1.93945	1.84995	1.91902	1.93618	1.87938	1.92764	1.89797	1.90169	1.84593	1.90667	1.92669	1.93591	1.98048	1.90769	1.96132	1.91656	1.92611	1.95152	1.92694	1.93647	1.8975	1.93226	1.95791	1.85793	1.9061	1.86471	1.89931	1.89896	1.8876	1.92314	1.91897	1.9024	1.99554	1.90663	1.99774	1.88432	1.88164	1.87843	1.97755	1.92987	1.91559	1.88118	1.91069	1.84648	1.81782	1.91676	1.93027	1.95039	1.9036
1552769_at	3.14458	3.1323	3.17852	3.2254	3.20412	3.24472	3.17827	3.14351	3.31096	3.23987	3.20635	3.22101	3.19569	3.20774	3.12061	3.15711	3.22009	3.15574	3.0752	3.16855	3.11058	3.1851	3.28787	3.13538	3.26807	3.29248	3.2348	3.15859	3.17889	3.27112	3.16506	3.17034	3.2551	3.21958	3.26128	3.24411	3.19684	3.26373	3.17885	3.19419	3.19292	3.25771	3.22278	3.1142	3.11857	3.14692	3.13804	3.25101	3.17422
1552770_s_at	4.87313	4.81153	5.21041	6.03064	4.95649	5.95659	4.74334	4.84219	4.86832	4.77828	4.68072	4.84648	5.29143	4.76776	5.0048	4.80783	4.87	5.18679	4.66445	5.3371	4.57366	4.95764	5.04582	4.64813	5.38391	5.90454	4.82453	4.59794	4.81652	4.85091	4.58193	4.86993	5.07265	5.37941	5.01094	4.9963	4.77056	4.62256	4.91554	4.8232	4.98974	5.41415	4.75391	4.61554	4.75691	4.70999	4.77021	4.8839	4.758
1552771_a_at	2.25179	2.23595	2.32153	2.32105	2.25353	2.30848	2.27362	2.30212	2.28912	2.3198	2.33012	2.29872	2.33742	2.40235	2.29656	2.27584	2.34607	2.34612	2.25543	2.3112	2.27439	2.3024	2.33863	2.3457	2.42378	2.27358	2.29184	2.28342	2.33088	2.31264	2.27927	2.33032	2.33666	2.34761	2.40221	2.35758	2.30543	2.35187	2.3469	2.40429	2.33194	2.37307	2.32418	2.24665	2.21314	2.29229	2.26234	2.287	2.2997
1552772_at	5.06291	4.29966	4.37788	4.98411	4.90699	4.44549	5.07813	6.04658	6.04108	6.43316	7.08399	5.0699	4.41704	5.68397	5.0107	5.56394	5.14907	5.82437	5.01816	5.46697	6.30866	4.77812	5.06905	5.01807	4.25139	5.05987	5.5987	6.86296	5.26761	4.91549	4.90228	5.02437	4.98859	4.96616	4.65987	4.74162	5.30652	7.04069	4.96088	8.60661	5.2149	5.04677	4.31811	4.91653	5.69306	5.97883	6.8049	4.98459	5.0739
1552773_at	3.7731	3.32341	3.48679	3.64723	3.59893	3.63338	3.63372	5.04981	4.70598	6.19799	5.70171	3.56792	3.56016	6.22935	3.83112	5.34184	4.72589	4.69716	3.79862	3.83793	5.27579	3.56155	5.38003	4.26385	3.5643	4.00114	4.07352	6.62856	3.88675	3.65681	3.53307	4.91693	4.10973	3.45399	3.50846	3.79327	4.82492	7.45924	3.79908	8.21849	3.89403	3.704	3.28598	3.36859	5.58778	5.06421	6.2185	3.85167	4.47476
1552774_a_at	7.18326	6.39581	5.82611	4.57907	6.25283	4.11807	5.65864	7.27562	4.10698	5.91291	5.21954	6.07238	3.73932	6.34041	4.94523	5.86055	5.8168	5.40426	5.47695	5.30757	5.6795	5.54415	3.63959	6.34778	6.13749	5.29052	4.07159	5.30107	5.02479	5.93281	4.80629	5.82323	3.89734	6.74294	5.89811	6.03306	5.53795	5.53671	2.68294	5.18778	4.40017	5.87377	6.0374	6.21728	6.18229	5.08836	4.73999	6.79544	6.01321
1552775_at	2.11971	2.05552	2.10925	2.2078	2.11635	2.15095	2.14688	2.12365	2.19413	2.13296	2.15649	2.13754	2.16684	2.28226	2.19694	2.11149	2.15592	2.12075	2.15031	2.17403	2.15472	2.17422	2.20719	2.13243	2.223	2.10355	2.10374	2.13015	2.12047	2.15024	2.12978	2.12351	2.18816	2.15482	2.22457	2.16218	2.13326	2.09612	2.15325	2.1618	2.17424	2.16017	2.17142	2.11681	2.09077	2.1803	2.152	2.172	2.13161
1552777_a_at	2.10412	2.14518	2.12061	2.46481	2.08123	2.15416	2.1299	2.10446	2.1664	2.1926	2.15873	2.16282	2.16133	2.15779	2.03371	2.18621	2.18628	2.07909	1.99932	2.03498	2.08542	3.02184	2.28677	2.05995	2.13326	2.06967	2.08775	2.05775	2.0779	2.09865	5.59242	2.12064	2.15074	2.08232	2.08264	2.13058	2.0635	2.13626	2.0602	2.0619	2.10925	2.13461	2.09293	2.02138	2.08476	2.05833	2.03096	2.12374	2.13666
1552779_a_at	3.35022	3.31106	3.48692	4.70457	3.33938	6.01551	4.23878	3.51153	3.76669	3.72492	3.57188	3.39463	3.73196	3.81415	3.56641	3.39298	3.52109	3.34679	4.49176	3.73177	3.18417	4.60515	4.09359	3.33081	3.5728	3.22364	3.24567	3.3612	3.85988	3.38135	4.05828	3.22469	3.55483	3.35365	3.70604	3.38947	3.34389	3.26823	5.17234	3.40488	4.52862	3.51402	6.76402	3.11131	3.25833	4.55406	3.42085	6.89333	3.29687
1552782_at	3.35555	3.19174	3.39826	5.52103	3.35695	6.46569	5.49005	3.25307	3.38053	3.406	3.75223	3.33518	3.45224	3.22864	3.37567	3.30606	3.50975	3.26468	5.28139	3.3838	3.24308	4.13266	5.17032	3.28552	3.60233	3.18652	3.24072	3.17935	4.5309	3.72856	4.39811	3.2922	4.44794	3.3465	4.14507	3.37144	3.2793	3.33879	4.05586	3.41286	5.39505	3.36631	8.03792	3.05407	3.0782	3.5449	3.21488	7.27102	3.24977
1552783_at	4.37809	4.46238	4.34133	4.94847	4.46901	5.59578	4.551	4.19593	5.09985	4.63098	4.80344	4.33167	4.87121	4.65417	4.60674	4.56797	5.17153	4.62845	5.22477	4.66773	4.20132	4.6737	4.48526	4.39446	5.3183	6.12506	4.62467	4.28977	4.54227	4.53036	5.23087	4.44751	5.86558	4.91325	5.46926	4.89661	4.53632	4.52491	4.65598	4.72568	4.6757	4.748	4.95467	4.30435	3.98529	4.6787	4.52304	4.81016	4.3878
1552785_at	4.30014	4.28145	4.77695	4.37548	4.26341	4.47013	4.28004	4.53033	3.87459	4.516	4.43588	5.19128	4.44381	4.81211	4.65692	4.8563	4.57763	5.13353	4.38059	4.54808	4.45855	4.15287	4.49284	4.47717	4.96312	4.21868	4.24182	4.1851	4.16652	4.94054	4.13794	4.6283	4.56078	4.858	4.44021	4.52241	4.32668	4.37757	4.39451	4.47348	4.41851	4.56333	4.17518	4.36559	4.10015	4.27591	4.09522	5.60026	4.96623
1552787_at	5.82545	6.63678	5.551	6.76384	5.51054	6.42021	6.11038	6.86867	7.12469	5.04105	6.49763	4.99902	5.71577	4.80179	5.54229	6.80796	7.10166	6.08752	6.8782	5.72545	6.26671	6.2198	9.11562	6.45267	4.97937	6.08956	6.84961	6.34417	7.43769	6.60602	6.26048	5.41445	6.24711	5.08611	7.92281	5.12483	5.81377	5.98653	6.64831	5.64132	6.16574	7.78931	7.26433	5.96434	4.27575	6.35907	5.10535	5.92097	5.43528
1552788_a_at	5.97988	6.55555	4.73589	6.10979	5.88947	6.11503	6.27804	6.42423	6.95494	4.12824	7.02715	5.31004	5.64895	5.89424	5.99727	6.69115	6.45884	5.91639	7.15834	5.45222	5.79681	6.18451	7.57236	6.13891	4.96005	5.62256	6.45587	5.28179	6.94703	6.06891	6.30319	4.58888	6.14752	4.09806	7.38454	4.23082	5.67485	5.73643	6.43456	5.47612	6.15671	6.74082	6.26561	5.64251	4.03828	6.79994	5.67345	6.35265	5.59519
1552789_at	8.62077	9.04593	9.476	8.35798	8.66651	7.98669	7.96309	8.65189	7.79609	8.71777	7.22943	8.88232	9.33592	9.26138	8.52141	8.78133	8.5097	8.5039	7.69452	8.56216	8.4942	7.46269	8.26235	9.36603	9.41931	8.51392	7.85958	8.84843	8.2467	8.9588	8.38803	9.37803	8.84588	9.3977	7.71405	8.80472	8.51376	8.90825	8.28526	8.76611	7.9581	9.33723	7.74189	8.90814	9.4343	8.41793	8.56515	8.10983	8.62026
1552790_a_at	10.136	9.6959	10.1811	9.27839	9.61313	8.72628	8.79055	9.49432	8.16146	9.2844	7.94057	9.60075	9.85957	9.75273	8.99757	9.49623	8.84934	9.55511	8.12303	9.37088	9.29818	7.98888	8.62121	10.0962	10.2522	9.5738	8.62965	9.54594	9.04822	9.66055	9.1592	9.96745	9.47308	10.4263	8.27023	9.27651	8.94625	9.50096	8.78066	9.40032	8.43698	10.1203	8.11076	9.74894	10.0131	9.04744	9.82722	8.64319	9.6616
1552791_a_at	2.76754	2.71281	2.86999	3.02041	2.86201	3.04516	3.21041	2.80399	3.04104	3.02182	2.86794	2.89946	3.06989	2.92419	2.9894	2.92171	3.04259	2.99614	2.84906	2.99305	2.87739	2.96096	3.10954	2.85614	3.11038	2.90776	2.93864	2.86733	2.90634	2.99227	2.86098	2.95241	3.10496	2.99549	3.01174	3.01851	2.95149	2.96124	2.9629	3.07178	3.01793	3.03875	2.92606	2.77028	2.75794	2.92794	2.87442	2.98374	2.92754
1552792_at	3.42925	3.14357	2.69352	3.51645	3.22003	3.27224	4.81302	4.00643	6.06583	3.16207	4.18131	3.55852	3.33458	3.72512	3.29723	3.21327	2.99716	2.83304	3.06211	3.21435	3.22696	4.90532	4.12853	3.51575	2.75544	2.9072	3.56793	3.27243	3.40138	3.14561	3.53472	2.91105	3.04943	3.08944	4.43762	3.46572	3.19051	3.80319	4.57962	3.50076	3.05367	3.17683	6.49602	3.62594	4.02996	5.95673	3.1065	5.95924	4.51769
1552793_at	2.85149	2.89603	3.15294	2.98733	3.55371	2.98786	4.37113	2.85495	2.95468	2.92894	2.906	2.99017	2.97303	3.01605	2.66257	2.9402	3.09818	2.78947	3.40363	2.64303	2.73006	2.75158	2.67409	2.62718	2.88061	3.40392	2.66986	2.56439	2.58825	2.65997	2.62156	2.6597	2.7341	3.09349	2.62457	2.87683	2.62532	2.67871	2.40176	2.58605	2.69428	2.76792	6.28063	3.16907	2.55515	3.09724	2.80522	2.68803	2.57187
1552794_a_at	3.86083	3.51618	3.71036	3.67982	3.29011	3.67883	3.46767	3.5229	3.65968	3.57885	3.68965	3.62281	3.82376	3.55898	3.25241	3.6325	3.83081	3.58735	3.2923	3.58427	3.85355	3.26233	4.00667	3.48815	4.51185	3.57293	3.34604	3.52198	3.2469	3.49344	3.44789	4.06075	3.74469	4.92327	3.48021	3.6016	3.29947	3.41956	3.54063	3.4366	3.70819	4.93682	3.22981	3.41496	3.05781	3.45767	4.46411	3.41017	4.51598
1552796_a_at	2.44419	2.36359	2.46197	2.54101	2.45754	2.56252	2.47591	2.39924	2.52632	2.53288	2.45976	2.46897	2.50796	2.47481	2.4988	2.47595	2.49231	2.45625	2.46775	2.48191	2.395	2.5064	2.59775	2.48103	2.52411	2.42701	2.47146	2.41887	2.45796	2.50037	2.42244	2.51788	2.61592	2.48097	2.52171	2.50767	2.48063	2.48856	2.47895	2.46179	2.52859	2.5092	2.4816	2.39425	2.35825	2.45064	2.47688	2.49644	2.46833
1552797_s_at	7.55636	7.9794	8.0076	8.28953	7.16718	10.1607	10.7457	7.31558	6.82681	8.49497	6.46348	7.51107	6.98305	7.84782	7.39599	7.33913	7.9934	6.96058	8.54408	6.70777	6.93979	8.46033	11.5785	6.87645	10.4154	7.2418	9.22791	6.61795	11.9544	7.29751	10.435	7.29047	6.60658	7.31156	4.97617	8.16321	6.87453	6.04055	8.76174	6.26395	8.90975	6.1676	10.9597	6.82076	7.18646	8.04426	6.39556	8.92135	5.93696
1552798_a_at	6.66258	5.87756	5.2069	5.57632	5.06296	3.52523	3.86858	5.36753	4.7658	7.47993	7.88185	6.82346	5.79024	7.3318	6.61037	6.31244	5.94645	5.69223	5.24247	5.88284	7.21417	4.25244	5.83743	6.25859	5.20479	5.60419	6.85076	6.55811	3.90469	4.93953	4.74741	6.55394	5.55807	3.9439	4.98497	6.92557	8.09909	7.16121	4.6862	7.30811	4.92189	5.19279	3.47541	5.88422	6.81708	7.84108	7.44765	4.74635	7.03604
1552799_at	1.78215	1.75033	1.77522	1.81414	1.74938	1.81036	1.7808	1.78256	1.81994	1.83896	1.8407	1.7905	1.81044	1.79443	1.79401	1.82719	1.81943	1.79711	1.78515	1.84302	1.76514	1.7744	1.85005	1.76919	1.875	1.79237	1.78532	1.77526	1.7862	1.80327	1.80613	1.80078	1.86733	1.82629	1.83238	1.81215	1.79183	1.81383	1.79238	1.85233	1.82633	1.83768	1.82248	1.77953	1.78055	1.79818	1.75625	1.82067	1.77595
1552800_at	1.6562	1.63066	1.63457	1.69048	1.56261	1.69301	1.66389	1.61704	1.64211	1.68705	1.75826	1.65475	1.67843	1.77292	1.63	1.6136	1.68115	1.57293	1.75827	1.55923	1.53424	3.17957	1.53558	1.49749	1.53445	1.51518	1.5469	1.52645	1.57234	1.55324	1.46676	1.54536	1.60283	1.47376	1.61167	1.59345	2.01421	1.52257	1.80595	1.56403	1.56372	1.52692	1.63492	1.53814	1.49216	1.58918	1.55305	1.89765	1.5292
1552801_at	2.95983	2.7689	2.8945	3.15674	2.41533	3.02241	3.4142	2.94509	2.91271	2.88297	2.91623	2.8808	2.91473	2.89804	2.38446	2.95731	2.8956	2.34669	5.21274	2.34974	2.33881	2.34943	2.38767	2.44442	2.70292	2.45375	2.37698	2.3382	5.6443	2.44713	4.17273	2.37167	2.36662	2.42422	2.47123	2.38789	2.34104	2.41501	2.38072	2.38726	3.09924	2.4131	9.72735	2.44737	2.30264	3.91551	2.36848	2.34208	2.32372
1552803_a_at	2.80995	2.83482	2.8893	2.91781	3.01017	2.88052	2.90429	2.85093	3.37084	3.16206	4.14481	2.96801	3.54172	2.98571	3.05687	2.94882	2.97232	3.04722	2.98961	3.08874	2.88861	3.13723	3.33581	3.01976	3.07891	3.03948	3.05997	2.91439	3.04798	3.06651	2.99472	3.04703	3.15546	3.04741	3.07494	3.09044	3.06745	3.13296	3.07829	3.15112	3.50233	3.14816	2.94602	2.92025	3.00029	3.07038	3.05383	3.99179	3.06445
1552804_a_at	3.02315	2.58605	2.71904	2.60064	2.3547	2.63782	2.79466	3.10427	2.65846	2.49856	2.71069	2.66231	3.02141	2.71064	2.8478	2.87713	2.68516	3.40674	2.62844	2.40505	2.36667	3.62448	2.97716	2.57697	2.06177	2.59722	2.59366	1.96069	2.64261	2.57285	2.62942	2.72583	2.57405	2.59269	2.6758	2.64772	2.75902	2.30907	2.59888	2.0466	2.53944	2.52191	3.56439	2.73196	2.58383	2.65375	2.63866	2.66912	2.60824
1552806_a_at	1.915	2.17077	1.99813	2.21704	1.87805	2.26399	1.95804	2.08914	2.12009	2.6345	5.27004	2.20483	2.0959	2.01798	3.2173	2.42376	3.06516	1.88355	5.14512	1.97846	1.99854	2.05298	2.39505	1.85278	1.94919	2.11131	4.93608	2.01996	2.03862	1.961	1.84024	1.84533	2.12194	1.86474	1.9375	2.89209	3.12233	1.94242	1.93073	2.02728	1.98817	2.05799	1.87992	2.49116	1.94362	5.65961	3.30256	4.09369	2.32033
1552807_a_at	5.68174	6.55995	6.1545	7.34912	6.87621	7.82297	4.93579	6.8797	7.08621	7.55283	9.27215	6.15955	6.09312	6.10541	5.92738	7.54431	7.88076	5.48176	8.13749	5.9941	7.7249	6.06984	8.50029	6.29708	7.94237	8.02115	9.74896	7.13941	7.11651	6.79247	6.29476	6.09473	7.59889	6.03486	6.76446	7.73905	8.20538	6.0762	6.12305	7.52546	6.89477	7.31258	4.64976	6.76791	6.3934	9.08874	8.93676	8.24135	6.414
1552808_at	2.89664	2.8381	2.91983	3.06817	3.04101	3.05289	2.92399	2.91109	3.04234	2.99402	3.05262	2.91794	3.11766	2.96774	3.03296	2.96014	3.05215	2.96644	2.93526	3.04508	2.89148	2.99843	3.09812	2.91472	3.10212	2.92179	2.94749	2.91223	2.96656	2.99008	2.93202	2.98184	3.11241	3.01519	3.04453	3.05756	3.00078	2.95932	2.99919	3.01983	2.99726	3.00246	2.9884	2.88997	2.83652	2.97239	2.96466	2.97225	2.95783
1552809_at	2.80475	2.76804	2.92632	2.86539	2.80082	2.90183	2.80493	2.80643	2.8607	2.92052	2.79321	2.77894	2.83383	2.83843	2.8637	2.74128	2.84114	2.83962	2.75176	2.81451	2.76118	2.86796	2.86332	2.78912	2.9215	2.81495	2.87098	2.79911	2.82075	2.85026	2.8028	2.81609	2.92943	2.89217	2.92053	2.90048	2.79148	2.80536	2.83893	2.92727	2.88648	2.93273	2.83493	2.70161	2.73358	2.85015	2.84985	2.83875	2.7832
1552811_at	1.59401	1.59416	1.60723	1.62799	1.58593	1.60606	1.62656	1.58406	1.63328	1.67061	1.64878	1.64699	1.63945	1.60618	1.58731	1.70003	1.63469	1.65047	1.56314	1.62646	1.56637	1.63752	1.63491	1.63401	1.66421	1.62961	1.66431	1.6278	1.60568	1.63053	1.59561	1.68161	1.70483	1.62634	1.62813	1.63833	1.64588	1.66423	1.65257	1.6108	1.55141	1.62296	1.67266	1.56177	1.60916	1.61063	1.65741	1.63529	1.65202
1552812_a_at	4.59131	4.62074	4.57199	4.55147	4.23918	4.58316	5.83886	4.68684	4.52897	4.62088	5.7132	4.66498	5.20002	5.24372	4.52604	4.70973	4.63001	4.21868	6.49883	4.39368	5.27253	5.63928	5.32658	4.45283	3.72054	4.2716	5.10656	5.15565	4.4786	4.39431	5.14313	4.05596	4.2636	4.43477	5.14168	4.44794	4.97159	5.26449	4.87651	4.46265	4.31729	4.43933	6.00336	4.96885	5.6501	6.16082	4.51712	5.06598	5.74201
1552813_at	1.87965	1.86466	1.89687	1.95658	1.87873	1.94327	1.91521	1.9075	1.98637	1.87336	1.93669	1.90155	1.92664	1.94021	1.96134	1.90303	1.93492	1.89858	1.96761	1.88306	1.84568	1.94437	1.98537	1.92144	1.96962	1.87438	1.88876	1.88154	1.89869	1.90745	1.89788	1.87072	1.97562	1.89485	1.98672	1.93334	1.89882	1.87258	1.94389	1.95037	1.94569	1.93937	1.94592	1.86223	1.88857	1.90393	1.91208	1.9246	1.90997
1552814_a_at	1.71328	1.70563	1.73507	1.78302	1.71589	1.78098	1.73981	1.73981	1.81024	1.78061	1.7779	1.76312	1.79808	1.80337	1.74891	1.79731	1.77798	1.76468	1.72329	1.7528	1.7201	1.76769	1.83655	1.80599	1.82103	1.71728	1.75395	1.73311	1.75261	1.77751	1.7668	1.78521	1.82851	1.78518	1.78195	1.81764	1.76113	1.81126	1.74901	1.8103	1.78504	1.83206	1.76926	1.71913	1.69542	1.74889	1.71197	1.75891	1.7701
1552816_at	3.23884	3.23928	3.53604	3.69933	3.45197	3.7374	3.49482	3.53316	3.68178	3.94177	3.58096	3.33473	3.44342	3.46974	3.4925	3.45355	3.69334	3.51566	3.42648	3.52062	3.44913	3.47947	3.71774	3.40065	3.73688	3.41849	3.53087	3.49629	3.55605	3.64748	3.3586	3.4592	3.73449	3.64076	3.60012	3.67317	3.55951	3.57057	3.46366	3.6978	3.68247	3.62102	3.54234	3.33622	3.29999	3.49682	3.60162	3.5203	3.49443
1552818_a_at	2.13455	2.09054	2.13253	2.23565	2.18884	2.22867	2.15958	2.16349	2.24845	2.1807	2.18233	2.17304	2.24603	2.18828	2.23834	2.14899	2.22863	2.12834	2.18741	2.28822	2.2066	2.21429	2.28119	2.18576	2.17843	2.17475	2.14861	2.13535	2.15086	2.18816	2.15045	2.17289	2.22439	2.1861	2.2176	2.20219	2.14852	2.12025	2.15432	2.18022	2.16301	2.19106	2.21287	2.13574	2.14058	2.1903	2.18621	2.2217	2.19891
1552819_at	1.88998	1.907	1.9498	1.96767	1.93119	1.92934	1.95551	2.04584	1.9578	1.95203	1.96659	1.95661	1.96786	1.92961	1.9577	1.98133	1.97295	1.97165	1.90156	1.9589	1.92481	1.9742	2.00808	1.97752	2.05043	1.94376	1.96784	1.9148	1.98527	1.95749	1.93697	1.96862	1.95781	1.97101	2.03858	1.98269	1.99139	1.96385	1.99081	2.00265	1.98708	1.98569	1.95455	1.87397	1.9096	1.93119	1.9499	1.93614	1.92622
1552822_at	4.10652	4.45702	4.69239	5.49044	4.66871	4.29947	4.50828	4.53424	4.53637	5.03305	5.90462	4.74885	4.13361	4.63313	5.15199	5.37435	5.36378	4.60829	4.28746	4.59675	4.55519	4.59532	5.02662	5.27754	4.75195	4.71312	5.40348	5.89098	5.53007	5.21286	6.12018	4.60125	5.32806	4.62595	4.72233	5.54194	4.54849	4.43101	4.61427	6.17129	5.72886	4.69603	4.59943	4.34294	4.84332	4.53099	5.23944	4.96158	4.36865
1552825_at	3.24568	3.42541	3.75122	3.58408	3.6304	3.6368	3.29436	3.33758	3.54084	4.27916	3.1881	3.36555	3.89386	3.36676	3.26792	3.38952	3.47024	3.46972	3.37414	3.48507	3.32565	3.44426	3.58883	3.62536	4.12522	3.43967	3.29242	3.25686	3.4969	3.51501	3.38543	3.38333	3.46212	4.06647	3.73376	3.51083	3.49847	3.38323	3.45144	3.48301	3.41208	3.54519	4.38334	3.39558	3.66743	3.32847	3.3886	3.40023	3.44147
1552826_at	3.07646	3.01771	3.16159	3.48855	3.22218	3.36938	3.29727	3.16354	3.33113	3.35629	3.20443	3.19549	3.63516	3.2952	3.32771	3.18057	3.32335	3.23454	3.1935	3.34279	3.15033	3.34365	3.43371	3.20863	3.47409	3.23124	3.2846	3.18084	3.17241	3.29548	3.20352	3.21195	3.37811	3.33858	3.35268	3.35178	3.27794	3.24188	3.30112	3.35983	3.35515	3.3475	3.29636	3.10514	2.99587	3.25252	3.23076	3.28445	3.21454
1552827_s_at	2.61025	2.58255	2.68566	2.76735	2.63568	2.84889	2.71373	2.63948	2.85536	2.72067	2.64272	2.64051	2.8143	2.66225	2.80438	2.71202	2.82474	2.67013	2.7604	2.76098	2.68101	2.77502	2.86441	2.62474	2.74056	2.6427	2.67326	2.63666	2.68792	2.72849	2.64041	2.67163	2.83153	2.73674	2.77858	2.72486	2.68951	2.68464	2.70506	2.69667	3.02327	2.69226	2.73411	2.59864	2.60579	2.69872	2.71204	2.7626	2.68796
1552828_at	1.83823	1.85329	1.91715	1.92323	1.87958	1.90112	1.88929	1.87478	1.94257	1.90786	1.92964	1.89339	1.95625	1.89522	1.96614	1.91445	1.92112	1.88505	1.89886	1.90727	1.89775	1.90403	1.94222	1.84548	1.88255	1.84857	1.87731	1.87445	1.89007	1.94584	1.86543	1.88363	1.89763	1.90978	1.90402	1.92285	1.88951	1.85168	1.94632	1.92759	1.89236	1.89885	1.96218	1.85566	1.86819	1.94928	1.88737	1.9554	1.92914
1552829_at	5.78645	7.84344	7.62827	7.76701	7.0052	7.82207	7.71298	7.61294	6.57201	6.96442	7.16563	8.58636	5.10177	7.55594	6.3986	7.75747	7.31393	8.2877	7.46996	6.75983	8.31245	7.32339	7.32724	7.59252	4.12141	7.67066	8.37289	9.06716	7.5992	9.29311	7.33636	7.17258	7.70784	7.27791	7.58933	6.84671	7.86915	6.01588	7.83011	7.83041	8.8554	8.27207	7.61934	7.91284	5.07273	6.07185	7.12369	6.64003	8.17975
1552830_at	2.80487	2.99076	2.90361	2.92306	3.02265	3.05649	2.87228	2.90953	2.87495	3.06391	2.99234	2.90591	3.626	2.96313	2.91335	2.91142	2.93157	3.02273	2.96103	2.98308	2.84695	2.96735	3.02935	2.90094	3.01714	2.88691	2.9469	2.90005	2.89846	2.9564	2.97324	3.00911	2.93141	2.95662	3.08589	3.02798	2.99037	2.88128	2.99243	3.06665	3.04329	3.07166	2.98922	2.85675	2.78356	2.9614	2.9795	2.97357	2.96269
1552833_at	0.886175	0.842719	0.884866	7.83711	1.18285	0.876692	0.883711	0.890292	1.75017	0.894401	0.845761	0.883854	0.881086	0.8981	1.23765	0.87228	0.908926	1.21595	1.23037	1.18367	1.21203	3.70264	1.2077	1.18131	1.22224	1.15914	2.24508	1.19836	1.82974	1.20252	1.19943	1.18684	1.26206	1.20183	1.27174	1.17375	1.21519	1.18025	1.22949	1.21557	2.41439	1.17667	1.21095	1.17988	1.16578	1.19408	1.20073	1.24682	1.18783
1552834_at	2.46187	2.44562	2.45509	10.771	2.70965	2.68786	2.44281	2.45522	4.65208	2.47006	2.46407	2.45343	2.4552	2.46636	3.09848	2.55664	2.47103	2.82474	2.78176	2.84713	2.7415	4.73482	2.83699	2.73211	3.25676	2.8105	4.29174	2.7901	4.08959	2.85207	2.83264	2.83856	2.85941	2.83061	3.50645	2.84771	2.83638	2.86197	3.13083	2.87316	5.6947	2.87079	2.83148	2.57972	2.67802	2.82992	2.82274	3.3339	2.81605
1552835_at	2.7794	2.79413	2.77291	2.95407	3.05627	2.95521	2.81601	2.95125	2.92451	2.88614	3.34308	2.87414	2.92403	2.80562	2.92746	2.75895	2.93548	2.83205	2.84505	2.73351	2.82419	3.75267	2.87639	2.74932	3.39	2.64649	3.38369	2.74077	2.76203	2.73624	2.74893	2.68733	2.8456	2.81135	2.79539	2.78118	2.79932	2.67554	2.94614	2.75216	2.92541	2.75391	3.71421	2.63206	2.78612	2.7145	2.81321	3.53392	2.78587
1552836_at	1.94462	1.95744	2.24018	2.02617	1.93882	2.06259	2.23341	1.99225	2.00621	1.97715	2.0227	1.93404	2.02524	2.01678	2.02661	1.95074	2.00039	1.92492	1.95853	1.96089	1.97764	2.84103	2.04768	1.96412	1.94647	2.01668	1.97084	1.95357	1.90282	2.04933	1.97015	1.97564	1.97544	1.95111	1.97735	1.99926	2.15712	2.00444	2.05554	1.96306	1.96691	1.97655	1.9769	1.91936	1.98014	2.05581	1.89648	1.95069	2.03521
1552837_at	3.22542	3.18873	3.3381	3.72498	3.45791	3.76362	3.40846	3.29178	3.60071	3.58815	3.3765	3.3689	3.74423	3.53913	3.59476	3.38844	3.59954	3.42066	3.36853	3.57727	3.36562	3.53261	3.62926	3.42489	3.68313	3.36155	3.43457	3.40969	3.40885	3.49139	3.38005	3.4288	3.57253	3.54344	3.56884	3.54993	3.46025	3.43708	3.49448	3.55756	3.51412	3.55363	3.42313	3.29974	3.41255	3.45964	3.47158	3.50934	3.43039
1552839_at	2.86339	2.7823	2.80501	2.98116	2.85604	2.97804	2.84066	2.88616	2.9719	3.03797	2.8994	2.89022	2.93916	2.98366	2.97271	2.90152	2.96847	2.87549	2.83364	2.9003	2.89274	2.93374	3.04687	2.89913	2.97262	2.91279	2.91309	2.81462	2.86493	2.94481	2.87388	2.94958	3.00467	2.91869	3.00847	2.98119	2.86972	2.95781	2.90872	3.05892	2.89775	3.00085	2.95759	2.84099	2.79966	2.88089	2.90764	2.8479	2.9151
1552841_s_at	2.34407	2.30497	2.37382	2.44302	2.378	2.41125	2.35906	2.36326	2.4463	2.39023	2.39655	2.35348	2.42862	2.41491	2.42425	2.35466	2.42108	2.37467	2.37809	2.4185	2.40883	2.40403	2.49352	2.39728	2.39176	2.33386	2.35395	2.3275	2.35853	2.39716	2.3735	2.36115	2.3928	2.39264	2.40585	2.40751	2.35293	2.32196	2.37931	2.38574	2.36614	2.40759	2.42315	2.33502	2.38527	2.39125	2.38382	2.41153	2.39876
1552842_at	1.7619	1.79342	1.80276	1.86762	1.79938	1.8596	1.78648	1.79219	1.82801	1.84999	1.83587	1.83416	1.84942	1.89929	1.82501	1.84464	1.86574	1.82607	1.78529	1.82987	1.77928	1.85239	1.84379	1.79866	1.906	1.81257	1.83774	1.78607	1.81807	1.84174	1.81614	1.81707	1.88205	1.83789	1.86015	1.84759	1.86556	1.8525	1.84783	1.86785	1.85304	1.82724	1.83597	1.80066	1.75168	1.8112	1.80404	1.8538	1.82237
1552843_at	1.91069	1.90088	1.93131	1.95563	1.84428	1.95261	1.89328	1.922	1.96894	1.99919	1.97268	1.92804	1.939	1.95101	1.88989	1.94139	1.94054	1.97649	1.8616	1.88575	1.89102	1.92714	2.00032	1.94923	2.11126	1.92197	1.9453	1.92393	1.94506	1.9627	1.9058	1.97558	1.97238	1.98311	2.01751	2.02409	1.94588	2.00715	1.98415	2.05973	2.00354	2.03508	1.93818	1.88072	1.84685	1.90623	1.87884	1.91965	1.91752
1552845_at	1.15746	1.18643	1.17866	1.18733	1.06505	1.24259	1.16189	1.18572	1.17135	1.13053	1.14197	1.1928	1.21068	1.20702	1.09764	1.17285	1.19677	1.05344	1.08007	1.09702	1.18451	1.05523	1.12607	1.05715	1.16461	1.05717	1.02869	1.01187	1.00152	1.07969	1.07838	1.02408	1.03871	1.07891	1.07949	1.07048	1.04216	1.05552	1.11372	0.966457	1.01642	0.993726	1.12464	1.13645	1.11083	1.06813	1.07915	1.11341	1.09395
1552846_s_at	2.53508	4.81396	5.99631	7.87118	5.24256	6.98769	5.22039	5.93064	7.16958	6.0125	8.15232	6.09887	6.62685	6.64312	8.32323	4.90014	7.44198	6.30644	6.77	6.45485	6.3791	7.80264	8.79537	4.88611	5.43322	5.40374	8.11405	4.99826	4.72204	6.41809	6.71052	6.26305	7.25546	4.60865	6.5012	7.88064	7.28617	4.67038	6.63343	4.90575	7.20826	4.84443	6.23653	5.53674	5.06788	7.81865	5.86807	6.84725	4.64074
1552848_a_at	6.17677	4.18426	7.38145	4.37943	4.51982	4.18512	3.17265	4.66141	4.38474	5.12507	4.17483	4.98444	4.29898	6.07842	3.62878	6.95623	3.88492	5.4149	2.83166	5.87135	6.10907	2.97259	3.12137	4.17328	3.24571	6.68763	5.21577	5.05045	4.31964	6.82865	6.8241	6.42161	3.93532	5.93948	3.09163	3.90071	3.14375	5.49096	3.70207	6.81352	4.89695	6.08261	2.81856	6.02302	7.38952	2.82124	6.09716	3.33095	4.05425
1552849_at	2.77555	2.99224	2.94465	2.96642	2.90583	3.03028	3.95188	3.20443	2.9644	3.36495	3.07172	3.13256	3.0943	3.07875	3.08832	2.89738	3.10629	3.70553	2.95907	3.04438	3.96244	2.98036	3.11191	2.96107	3.24497	2.96397	2.97507	2.90667	2.98858	5.02657	2.86088	2.9644	3.03397	3.01511	3.07595	3.34669	3.30363	3.09169	3.06733	3.06147	3.03055	3.09222	2.9987	2.90946	3.02525	3.10054	3.10189	2.96911	2.94654
1552851_at	2.34119	2.25741	2.35987	2.49342	2.27729	2.44888	2.36439	2.3421	2.46098	2.41033	2.37023	2.35802	2.43156	2.44013	2.40825	2.37535	2.4878	2.25715	2.2905	2.35797	2.24865	2.32429	2.43448	2.2784	2.35421	2.24281	2.27554	2.23866	2.29339	2.31112	2.26414	2.2758	2.38554	2.30577	2.34252	2.33915	2.29318	2.27051	2.27345	2.34675	2.30444	2.34074	2.34215	2.21771	2.26296	2.30543	2.29392	2.34664	2.31614
1552852_a_at	3.30492	3.22061	3.41028	3.63242	3.3378	3.68635	3.40709	3.36748	3.44825	3.58337	3.42179	3.37675	3.40638	3.65083	3.68671	3.44925	3.82773	3.38608	3.48741	3.39592	3.2374	3.49458	3.6006	3.32954	3.59091	3.39526	3.39728	3.3468	3.41066	3.44583	3.37863	3.41802	3.46743	3.43821	3.50466	3.6033	3.42122	3.4204	3.44998	3.47384	3.43228	3.46695	3.42603	3.22992	3.24362	3.42545	3.40795	3.39085	3.42565
1552853_at	1.43487	1.41748	1.45269	1.42351	1.43311	1.41633	1.37825	1.43157	1.40079	1.44723	1.45913	1.44515	1.43916	1.43206	1.48051	1.43626	1.48923	1.4721	1.37679	1.3913	1.4216	1.42777	1.41843	1.51294	1.49006	1.44648	1.40542	1.42016	1.45179	1.42473	1.43841	1.45265	1.38979	1.46112	1.46903	1.50837	1.44177	1.47262	1.4618	1.51361	1.43917	1.51793	1.43949	1.44311	1.39354	1.41684	1.39747	1.36215	1.41412
1552854_a_at	1.92238	1.8714	1.91671	1.95791	1.89397	1.93228	1.90453	1.91158	1.96289	1.94713	1.93248	1.92775	1.9328	1.94705	1.92714	1.93751	1.95982	1.91831	1.91114	1.9559	1.94313	1.92145	1.96276	1.96296	1.96127	1.94657	1.91595	1.90341	1.92673	1.95588	1.92844	1.93421	1.93936	1.94303	1.9178	1.94473	1.91584	1.9196	1.91756	1.99304	1.985	1.96952	1.95141	1.89795	1.8148	1.91682	1.91379	1.93269	1.95362
1552856_at	2.5669	2.5176	2.59058	2.5513	2.5588	2.58091	2.57693	2.54108	2.64109	2.561	2.57953	2.5751	2.63398	2.65356	2.55492	2.54504	2.63382	2.56823	2.49837	2.58517	2.511	2.55631	2.59984	2.65728	2.6563	2.53341	2.56221	2.5266	2.60272	2.61024	2.57408	2.59072	2.55557	2.59931	2.63535	2.65673	2.54665	2.60764	2.60711	2.67051	2.60413	2.65499	2.6162	2.74597	2.49749	2.54862	2.55981	2.53757	2.60229
1552857_a_at	1.71351	1.68923	1.71923	1.73752	1.68734	1.72663	1.70727	1.70473	1.77608	1.74126	1.73877	1.73534	1.73013	1.74954	1.69136	1.72329	1.73238	1.6979	1.71374	1.74565	1.71014	1.72357	1.75005	1.77162	1.7458	1.72901	1.73227	1.70044	1.73063	1.73248	1.72525	1.74291	1.68981	1.72741	1.75071	1.76612	1.72542	1.75773	1.71668	1.81141	1.72974	1.78837	1.74052	1.70334	1.73165	1.71426	1.69421	1.68569	1.74172
1552858_at	3.44643	3.32477	3.45869	4.01429	3.73491	3.87758	3.63283	3.42041	3.86922	3.8288	3.48593	3.4532	3.90482	3.63082	3.84871	3.55521	4.25895	3.65761	3.59179	3.78156	3.51329	3.7643	3.89237	3.52181	4.01745	3.53147	3.61869	3.61114	3.45971	3.66714	3.6489	3.61251	3.79094	3.75456	3.75833	3.79314	3.64247	3.67079	3.70022	3.7988	3.74304	3.83441	3.53868	3.36073	3.41217	3.60764	3.63966	3.63839	3.58573
1552860_at	2.46614	2.44291	2.50983	2.45224	2.37023	2.45183	2.43521	2.41589	2.5352	2.46572	2.51448	2.49583	2.43279	2.47144	2.39397	2.50038	2.48435	2.41994	2.40408	2.37253	2.39906	2.42878	2.50276	2.53817	2.55487	2.4848	2.48824	2.44352	2.52045	2.5196	2.48533	2.51476	2.53437	2.50731	2.46423	2.54942	2.50618	2.63152	2.46521	2.64605	2.55923	2.56594	2.49902	2.38305	2.32335	2.40824	2.40141	2.41938	2.44235
1552862_at	6.1237	6.29274	6.82118	6.87204	6.19775	7.65265	8.20534	6.13821	7.85939	5.82765	6.12725	6.15547	6.02022	5.91271	6.2192	6.19291	5.83018	6.57395	6.76732	6.25433	6.26089	6.02431	6.44606	6.45219	6.46465	6.81246	6.0707	6.33415	6.46369	6.45311	6.40693	6.33224	6.06499	6.3574	6.99153	6.22173	6.19055	6.28834	7.03419	6.08219	6.40927	6.12624	9.11191	6.79156	6.16191	6.25389	6.09807	6.50898	6.40803
1552863_a_at	3.62849	3.47523	3.49892	3.64149	4.01139	3.70156	3.77018	3.41193	3.79789	3.6157	3.85655	3.41981	3.59246	3.54291	4.03481	3.61372	3.58535	3.75007	3.9381	3.70101	3.45331	3.84191	3.62163	3.21932	3.57402	3.35551	3.43774	3.61284	3.69889	3.475	3.49157	3.50605	3.99849	3.61225	3.5843	3.41296	3.50726	3.39179	3.61554	3.31823	3.80185	3.56008	3.44394	3.32281	3.39327	3.50906	3.43737	3.90766	3.57993
1552865_a_at	1.68642	1.69626	1.68907	1.70669	1.78678	1.74915	1.66257	1.68669	1.74358	1.6794	1.68202	1.67791	1.70805	1.7223	1.71766	1.71588	1.72944	1.68026	1.64747	1.72277	1.67274	1.6678	1.73732	1.69521	1.66824	1.71403	1.6564	1.76039	1.73315	1.71078	1.68836	1.6778	1.71839	1.68457	1.70675	1.71366	1.67014	1.67391	1.67154	1.70384	1.67756	1.71219	1.7266	1.72656	1.71308	1.67663	1.66961	1.6948	1.70483
1552867_at	8.85263	9.54542	9.09079	9.39804	9.0569	9.46345	9.86521	9.41656	9.90364	8.85936	9.87647	8.8976	8.48303	8.53537	9.57002	9.22488	9.98483	9.53678	9.27201	9.18822	8.84987	8.77867	8.69363	9.05243	10.1949	9.95072	9.48033	6.90761	9.5023	9.39618	9.16515	8.56539	9.63177	9.83129	9.32407	9.2499	8.91085	9.05451	8.61337	8.99795	9.85112	9.01289	9.29844	9.15775	8.96824	8.94165	8.98181	10.1227	9.11775
1552868_at	2.3615	2.31812	2.37912	2.36877	2.4318	2.34736	2.33439	2.39472	2.34321	2.39982	2.35014	2.30154	2.48007	2.32745	2.49331	2.3979	2.3345	2.36674	2.3525	2.37654	2.37541	2.43036	2.41287	2.4149	2.32178	2.29799	2.26508	2.33706	2.3092	2.41501	2.31836	2.31616	2.33401	2.3291	2.4017	2.37494	2.33246	2.35552	2.40232	2.36197	2.31392	2.30784	2.19138	2.39134	2.30588	2.53341	2.45127	2.51878	2.28845
1552870_s_at	2.97798	3.11585	3.06182	3.23888	3.01924	3.26575	3.16937	3.04737	3.25013	3.21847	3.13571	3.06516	3.31009	3.45277	3.14735	3.02648	3.23548	3.05904	3.01389	3.1704	3.0009	3.12376	3.22089	2.99926	3.27392	2.97937	3.06072	3.00949	3.00197	3.12235	2.98457	3.03473	3.1749	3.14337	7.7232	3.16763	3.06215	3.01888	3.10825	3.17812	3.17242	3.14996	3.05212	2.90111	2.95662	3.06047	3.07169	3.09763	3.04166
1552872_at	2.37675	2.44487	2.52372	2.43836	2.43368	2.43686	2.50339	2.57248	2.4567	2.50502	2.4564	2.48865	2.45523	2.42636	2.48374	2.45409	2.46712	2.57302	2.37467	2.45128	2.4835	2.49258	2.38962	2.45862	2.58824	2.42067	2.48761	2.43131	2.52117	2.41469	2.43369	2.53336	2.59377	2.49576	2.57235	2.48558	2.49502	2.49431	2.49709	2.45992	2.56673	2.49001	2.45337	2.39583	2.31955	2.40517	2.38871	2.40956	2.46968
1552873_s_at	2.5509	2.49253	2.54995	2.5746	2.53964	2.50968	2.45996	2.55686	2.59042	2.4662	2.5228	2.16557	2.57025	2.56154	2.48446	2.49321	2.54127	2.48723	2.50863	2.52578	2.53481	2.8807	2.58067	2.48305	2.46223	2.4443	2.44249	2.47453	2.46485	2.46788	2.48445	2.45365	2.61545	2.48422	2.55951	2.44912	2.49647	2.41605	2.462	2.48051	2.5002	2.48455	2.4757	2.54911	2.44707	2.50883	2.52187	2.53362	2.50696
1552875_a_at	2.61199	2.5868	2.72369	2.75859	2.64114	3.20212	2.64071	2.65682	2.83401	2.73137	2.65798	2.67025	2.69121	2.71007	2.75474	2.60755	2.72462	2.65386	2.69232	2.65938	2.67403	2.67807	2.79115	2.62367	2.80595	2.61238	2.71572	2.62143	2.66731	2.71164	2.61449	3.45949	2.76314	2.64327	2.71157	3.5963	2.99523	2.6641	2.71991	2.77987	2.73327	2.75173	2.66439	2.6037	2.52793	2.68712	2.65396	2.63449	2.71085
1552876_at	2.94151	2.88479	3.01134	3.0756	3.00182	3.06199	3.12009	3.02086	3.27479	3.0736	3.06441	3.02009	3.0915	3.03505	3.13037	3.02588	3.09143	2.98262	3.09404	3.07769	2.99189	3.0812	3.18716	2.963	3.13008	3.00565	3.03126	3.03256	2.987	3.05439	2.97171	2.97606	3.20253	3.07891	3.11595	3.0812	3.05296	3.02344	3.03377	3.0914	3.10331	3.07321	3.05401	2.89665	2.89473	3.05861	3.07625	3.08043	3.05743
1552877_s_at	1.91327	1.82199	1.86018	1.88056	1.84503	1.87435	1.84326	1.88627	1.84154	1.91304	1.86871	1.84829	1.88378	1.9016	1.89599	1.84508	1.91887	1.86963	1.87726	1.87939	1.80592	1.88832	1.9232	1.83048	1.93045	1.85706	1.84615	1.86237	1.8673	1.86984	1.85306	1.87275	1.93672	1.89638	1.94531	1.91867	1.87656	1.87815	1.8703	1.93427	1.87494	1.93949	1.86258	1.78329	1.82826	1.86258	1.82177	1.83948	1.8568
1552878_at	2.39527	2.39123	2.42945	2.56485	2.43854	2.55616	2.49513	2.40982	2.59189	2.52978	2.48596	2.45342	2.56139	2.50067	2.57336	2.58243	2.53062	2.46093	2.42831	2.53572	2.47194	2.48684	2.60761	2.4829	2.53559	2.4785	2.46898	2.42589	2.49229	2.52556	2.52995	2.49578	2.54833	2.51329	2.55079	2.55464	2.47373	2.47405	2.49394	2.58342	2.54084	2.52947	2.51814	2.40029	2.40531	2.46092	2.45582	2.488	2.5185
1552879_a_at	2.82362	2.81865	2.79786	3.00524	2.82139	2.97792	2.93825	2.86254	3.03111	2.97988	2.95669	2.93181	2.98978	2.94089	3.04758	2.99437	2.98266	2.9111	2.86349	2.95732	2.91533	2.96921	3.04531	2.80236	3.04286	2.76881	2.88835	2.86288	2.9016	2.96082	3.06811	2.88204	3.09449	2.96471	3.15435	2.94423	2.93058	3.07239	3.00113	3.0294	2.97637	2.84744	2.87867	2.74497	2.72599	2.91461	2.88121	2.92378	2.93887
1552880_at	3.84775	3.46114	2.7023	3.14034	3.48425	3.19852	3.83768	4.25615	3.54703	3.4923	3.92173	3.13354	3.20168	3.26773	3.46025	3.22844	3.27958	4.00982	2.76288	3.08891	3.06471	3.04676	2.80866	3.33564	3.17503	3.16466	2.84737	2.46678	5.20183	2.92492	2.67155	3.80556	3.1893	3.99425	4.07716	3.98125	3.19467	3.5257	3.11297	2.72459	5.64826	3.17812	3.3921	3.64381	3.09639	4.66169	2.74271	2.67081	3.16961
1552882_a_at	2.33024	2.32852	2.44526	2.44455	2.2992	2.41481	2.39842	2.33256	2.43844	2.49765	2.36393	2.40689	2.52753	2.38108	2.45803	2.4474	2.43898	2.42935	2.39277	2.65689	2.3171	2.36194	2.45348	2.2941	2.41586	2.3185	2.38629	2.99786	2.29865	2.34848	2.36512	2.29717	2.4914	2.44454	2.46634	2.32989	2.36175	2.40537	2.42825	2.36065	2.42257	2.37402	2.34765	2.36933	2.31236	2.42524	2.69174	2.41931	2.38593
1552884_at	1.54781	1.47206	1.49656	1.56892	1.57741	1.55926	1.51445	1.52482	1.55653	1.56737	1.53129	1.53939	1.58411	1.58358	1.70461	1.55163	1.55506	1.5124	1.61543	1.54067	1.53272	1.57951	1.58951	1.54242	1.52364	1.48737	1.51431	1.51113	1.49937	1.55222	1.52806	1.51194	1.59123	1.50621	1.56896	1.52528	1.49707	1.53455	1.5566	1.53447	1.51752	1.49053	1.56803	1.5407	1.50973	1.5534	1.59376	1.55748	1.55829
1552885_a_at	3.06898	2.68295	2.61626	2.59516	2.80229	2.63692	2.60371	2.63123	2.54984	2.60153	2.63131	2.6261	3.04255	2.66519	2.75351	2.64304	3.04997	2.71775	2.69178	2.72766	2.6008	2.67659	2.74128	2.81407	2.80647	2.65097	2.65344	2.8327	2.66912	2.6655	2.65481	2.68934	2.69908	2.72085	2.77242	2.68685	2.68922	2.64713	2.7912	2.7075	2.714	2.71448	2.64559	2.6936	2.5696	2.67741	2.65365	2.65242	2.70419
1552887_at	2.44163	2.43149	2.49078	2.48024	2.37474	2.44989	2.50793	2.46686	2.52978	2.48637	2.49986	2.49631	2.54307	2.45148	2.42487	2.48503	2.49302	2.45924	2.50008	2.40902	2.48639	2.47125	2.53806	2.50778	2.61549	2.47099	2.49053	2.45862	2.48409	2.49115	2.48176	2.4026	2.71633	2.53579	2.51795	2.53619	2.48513	2.44663	2.50775	2.61977	2.59263	2.56457	2.4946	2.39081	2.3958	2.44362	2.44131	2.45275	2.42199
1552889_a_at	6.37832	6.60563	6.37798	6.54144	7.31961	6.51516	6.73771	7.30324	6.48324	6.53099	6.48426	6.33311	6.82439	6.0732	6.99967	6.57025	6.52475	7.24595	7.30122	6.54291	6.57178	6.9153	6.37733	6.10439	6.84629	6.06745	6.5184	6.164	6.51473	6.52932	6.32575	6.51951	6.85343	6.50329	6.59097	6.31485	6.7027	6.70848	6.60699	5.96816	6.46767	6.01632	6.07972	6.27674	6.06473	6.55647	6.56798	6.85517	6.51337
1552890_a_at	2.0287	2.03067	2.04762	2.01542	1.95561	2.01253	2.03212	1.98416	1.99279	2.06257	2.04187	2.046	2.03843	2.025	1.96482	2.04822	2.03958	2.04994	1.99001	1.97447	1.94524	1.98882	1.98492	2.02804	2.08441	1.99793	1.99906	1.9618	2.01491	2.01079	1.99446	2.01118	2.04103	1.97563	2.09121	2.0354	2.01344	2.05465	2.06996	2.15802	2.28577	2.06016	3.32792	1.9258	1.91712	1.96395	1.93897	2.03967	1.97139
1552892_at	1.9492	1.99567	2.01985	2.03567	1.99606	2.0227	1.99157	2.00032	2.08823	2.04673	2.03279	2.02109	2.06833	2.03719	2.02437	1.89844	2.06412	1.94937	2.15514	1.9694	1.93919	2.00652	2.02188	2.0974	1.99832	1.93046	1.91861	1.95939	2.00438	2.00534	1.98442	1.99028	2.03372	2.00998	1.99402	2.03677	1.96005	2.00889	1.97222	2.03069	2.01396	2.06343	1.99506	1.98568	1.96643	2.00667	2.00475	1.90033	2.01382
1552893_at	1.162	1.12885	1.13806	1.15024	1.17204	1.13484	1.12372	1.16274	1.15435	1.19871	1.20907	1.14371	1.15844	1.18515	1.1157	1.17478	1.17041	1.16142	1.14714	1.15173	1.18485	1.22869	1.13227	1.19128	1.18283	1.10787	1.13737	1.14284	1.16893	1.16276	1.16405	1.18676	1.1177	1.16251	1.17283	1.20524	1.13595	1.16092	1.17811	1.20546	1.1682	1.19892	1.18835	1.18129	1.16536	1.13033	1.19597	1.14497	1.14308
1552895_a_at	2.90258	2.87351	2.95518	3.17557	3.04883	3.22223	3.02761	2.99584	3.08843	3.11483	3.06094	2.98949	3.3276	3.07604	3.10127	2.99698	3.1623	3.00083	3.00253	3.13282	3.01136	3.1092	3.23773	3.02249	3.22994	3.07337	3.02924	2.96141	2.97898	3.15047	2.96114	3.03336	3.15698	3.10731	3.15222	3.12879	3.018	3.06649	3.04766	3.14484	3.10654	3.09416	3.04882	3.02828	2.86422	3.02984	3.0611	3.07861	3.04784
1552897_a_at	2.88579	2.61783	2.80287	3.05414	2.29043	2.9201	2.8651	2.80842	2.91907	3.12259	2.71464	2.69284	2.91978	2.95249	2.29563	2.80537	2.87121	2.35559	3.03818	4.36753	3.10914	2.57811	3.0133	2.24296	2.31317	2.37295	2.25919	2.3484	2.63779	2.33495	2.30001	2.2619	2.3593	2.34747	2.30969	2.29261	2.25975	3.71385	2.40461	5.58009	2.33205	2.45787	6.49465	2.30767	3.34136	2.3259	2.33373	7.30809	2.63572
1552898_a_at	2.4066	2.35985	2.41223	2.47959	2.38691	2.49274	2.43525	2.36779	2.48616	2.41781	2.42041	2.39557	2.48613	2.4563	2.46184	2.42564	2.47772	2.37751	2.41961	2.46454	2.40205	2.45864	2.49579	2.38377	2.42953	2.3697	2.4003	2.37693	2.39702	2.40895	2.39046	2.38239	2.47344	2.42704	2.44647	2.42255	2.40754	2.36821	2.39725	2.42414	2.41917	2.39435	2.45303	2.36664	2.38372	2.41058	2.41551	3.0771	2.4057
1552899_at	3.78488	3.78933	3.98529	4.26863	4.45694	4.47634	4.12896	4.09766	4.30189	4.68025	4.05916	3.96122	4.41542	4.15846	4.90749	4.09583	4.31265	4.4079	3.86161	4.42005	3.98495	4.27528	4.19784	3.83037	4.57051	4.0352	3.94819	3.92562	3.85144	4.26611	3.88587	4.12553	4.26135	4.2769	4.06251	4.3883	5.28625	4.17807	4.26667	4.43758	4.11265	4.10851	3.84733	3.88137	3.98442	4.11305	4.05493	4.00525	4.18024
1552900_a_at	2.66693	2.64017	2.75377	2.91309	2.80599	2.91495	2.90719	2.73098	3.0598	2.91476	2.74001	2.78921	2.97012	2.81547	2.85499	2.81678	2.93345	2.79876	2.74869	2.89056	2.74619	3.14258	2.97558	2.7819	2.94994	2.80939	2.78548	2.79666	2.84755	2.85238	2.75921	2.75932	3.05351	2.91337	2.84102	2.92107	2.80628	2.86095	2.80405	2.93848	2.83425	2.87936	2.84597	2.73835	2.75087	2.77442	2.86294	2.85616	2.83189
1552902_a_at	2.84328	2.72404	2.72107	2.80515	2.83393	2.77666	2.75297	2.7367	2.82412	2.76286	2.75425	2.76721	2.78656	2.74386	2.67312	2.78413	2.7339	2.68214	2.52937	2.69657	2.70401	2.75044	2.67486	2.68508	2.7172	2.53065	2.65701	2.69297	2.69118	2.65379	3.99624	2.63446	2.71376	2.71439	2.73313	2.71242	2.66811	2.62258	2.64678	2.73568	2.69228	2.69373	2.84246	2.6789	2.69935	2.577	2.65471	2.68905	2.67756
1552903_at	1.74747	1.77272	1.79152	2.56922	1.902	1.90045	1.84973	1.82033	4.16456	1.85135	1.83683	1.85423	1.86355	1.80761	1.94839	1.85312	1.86857	1.96093	1.90641	1.87867	1.88801	1.94606	2.01012	1.88673	2.05668	1.91266	1.96871	1.83376	1.91954	1.95004	1.94826	1.93534	2.01288	1.90822	1.98245	1.94514	1.92569	1.9251	1.92525	1.94688	2.74294	1.91663	3.03303	1.85534	1.85382	1.92282	1.90915	1.9653	1.91337
1552904_at	3.35521	3.35649	3.55757	3.9542	3.66996	4.07234	3.5912	3.55127	3.85833	3.85489	3.59015	3.4991	4.02324	3.99605	3.78768	3.47485	3.77329	3.66181	3.58419	3.8126	3.57305	3.84203	3.90366	3.62159	3.99162	3.58894	3.65518	3.60372	3.6074	3.70944	3.60294	3.66363	3.81157	3.78176	3.80676	3.81527	3.71285	3.66133	3.72726	3.78648	3.74003	3.76851	3.75094	3.46676	3.44428	3.67455	3.66948	3.70633	3.63546
1552906_at	2.66012	2.67498	2.71166	2.87083	2.76294	2.88625	2.81649	2.67706	2.90194	2.93686	2.74841	2.759	2.89551	2.80357	2.85694	2.81072	2.94297	2.79019	2.7388	2.7935	2.68174	2.82816	2.94881	2.74133	2.98151	2.75392	2.80111	2.7661	2.76154	2.85468	2.72224	2.80596	2.96667	2.85878	2.86756	2.88233	2.78699	2.83777	2.81899	2.98446	2.88075	2.86808	2.77413	2.65818	2.64478	2.74812	2.7994	2.82738	2.81557
1552908_at	2.81748	2.77567	3.89305	2.94987	2.97641	3.1152	2.80514	4.52785	2.92694	2.89056	2.85857	2.85995	3.9553	2.91489	3.13764	2.82255	2.99384	2.99804	2.86703	3.03235	3.53458	3.0114	3.07748	3.37784	3.10055	2.98677	2.99309	3.10408	2.96588	3.51773	3.00014	4.14314	3.03767	3.03504	3.07229	3.15213	2.99145	3.08572	3.03956	3.10043	3.0442	3.17203	3.03524	4.02756	3.03426	3.0062	2.90826	2.95036	2.97975
1552910_at	3.13902	3.98615	6.53034	5.35541	3.40429	3.39096	3.18847	3.71913	3.28003	5.03894	4.22867	5.36172	3.4302	3.74716	3.57448	3.40479	3.36536	5.40253	3.28214	5.00862	6.88958	4.36159	3.56409	4.26604	3.5973	5.44799	3.49491	3.67551	3.39106	5.05784	3.77975	3.71988	3.9791	3.86636	3.4529	3.88006	4.20687	3.35274	3.37805	4.5998	3.655	3.85983	3.3611	3.79018	6.16659	3.82725	5.57694	3.34955	3.80398
1552911_at	2.61833	2.58369	2.95287	2.61283	2.5208	2.55862	2.47747	2.6239	2.53725	3.1489	2.57089	2.59964	2.69412	2.78744	2.67884	2.54753	2.67578	3.40132	2.59584	2.68472	2.87326	2.85082	2.60088	2.70231	2.67077	2.52323	2.59502	2.56133	2.639	2.73983	2.52847	2.65871	2.57128	2.67332	2.70463	2.68506	2.65232	2.63882	2.6334	2.72645	2.67893	2.65409	2.62557	2.57265	2.84609	2.61313	2.95991	2.59984	2.6599
1552912_a_at	2.60355	2.75775	2.71973	2.73206	2.62662	2.74714	2.70749	2.96854	2.71348	2.77511	2.68773	2.6452	2.71983	2.62758	2.7527	2.74929	2.75609	2.75837	2.6463	2.76008	2.70148	2.70844	2.88253	2.59836	2.977	2.80921	2.72076	2.65652	2.70126	2.76694	2.65561	2.71519	2.78706	2.76405	2.76194	2.77629	2.68322	2.72091	2.74501	2.82301	2.78765	2.80493	2.72099	2.62041	2.56795	2.68811	2.68178	2.6777	2.68583
1552913_at	2.92348	2.93282	3.1255	3.38184	3.16632	3.37602	3.16696	3.05399	3.30651	3.29397	3.11131	3.10706	3.37082	3.28299	3.28063	3.24213	3.37569	3.21031	3.13439	3.27675	3.15476	3.24625	3.39813	3.14713	3.42284	3.10791	3.17852	3.1347	3.12389	3.2285	3.10009	3.17006	3.38252	3.27959	3.31512	3.30994	3.20141	3.1679	3.25284	3.27773	3.28203	3.25745	3.10786	2.98388	3.03912	3.17921	3.17973	3.20271	3.15851
1552914_a_at	2.18794	1.93554	2.15319	2.13829	1.85203	2.08712	2.05721	2.16744	2.04788	3.37855	4.31379	2.09693	2.08954	3.67693	4.6634	2.09336	2.13302	2.94042	4.67505	2.17546	1.66233	5.75625	2.18655	1.54988	2.18679	2.14196	2.37197	2.16964	1.53606	2.14751	2.17974	2.16957	2.1368	1.56403	2.07252	2.20598	2.30001	1.67638	2.34188	2.19053	1.68864	1.56667	2.91732	2.29235	1.68916	5.59203	2.2158	2.31645	1.55187
1552915_at	2.66017	2.58217	2.74652	2.92724	2.72601	2.90877	2.80772	2.615	2.93897	2.74072	2.82833	2.75644	3.02155	2.72667	2.92569	2.74783	2.85137	2.61233	4.15827	2.77274	2.64879	2.80651	2.84978	2.64973	2.74382	2.63026	2.63154	2.59017	5.03668	2.66552	2.64148	2.63915	2.93748	2.64135	2.78534	2.68843	2.66599	2.68358	2.67035	2.66629	2.70266	2.66445	2.70392	2.59649	2.5723	2.72933	2.72979	2.78955	2.69519
1552917_at	2.09084	2.05957	2.12727	2.13111	2.13544	2.15225	2.09936	2.09516	2.08692	2.10385	2.16097	2.10529	2.18193	2.14357	2.12839	2.09752	2.12517	2.03419	2.13722	2.0809	2.12944	2.17897	2.11359	2.11754	2.24248	2.04165	2.09092	2.06749	2.10606	2.05177	2.08639	2.11545	2.22766	2.12088	2.26726	2.15505	2.08614	2.06759	2.14012	2.11698	2.11753	2.15426	2.10548	2.09087	2.03584	2.15105	2.05812	2.10815	2.1197
1552919_at	2.81542	2.8033	2.74467	2.81147	2.88077	2.76953	2.71365	2.75632	2.84134	2.83849	2.80813	2.77854	3.36414	2.79984	2.6496	2.86807	2.85119	3.12515	2.58166	2.69636	2.64984	4.20319	2.82847	2.73172	2.83978	2.67069	2.75916	2.72027	2.76011	2.74922	2.68412	3.05358	2.73567	2.77501	3.02293	2.84999	2.77175	2.76652	2.78401	2.87052	2.72137	2.80509	3.27619	2.85286	3.07872	2.67031	2.66423	2.65942	2.75006
1552921_a_at	4.23693	3.75683	3.70681	4.56659	3.95459	4.09237	6.06842	3.8307	6.54425	3.16344	4.16435	4.7055	3.83791	6.14877	3.3606	3.82355	3.52783	3.27276	6.65451	3.06357	4.26791	7.64143	6.4739	3.16249	4.22251	2.46294	5.63866	2.83814	3.92893	2.50554	5.63486	3.88562	4.49203	3.14359	5.99041	3.66501	3.9829	2.87682	6.34918	3.2347	3.44873	3.66829	7.23494	2.94013	4.58908	5.94255	3.10976	6.37224	3.66543
1552922_at	2.69011	2.64946	2.78717	2.90945	2.75665	2.88339	2.82387	2.77734	2.9434	2.89264	2.87334	2.78811	2.90237	2.81909	2.8813	2.84844	2.91664	2.804	2.72319	2.94916	2.77775	2.83473	3.00207	2.82117	3.00026	2.74144	2.76401	2.79425	2.81262	2.8461	2.80919	2.77907	2.88924	2.85416	2.89464	2.89226	2.82557	2.85939	2.83062	2.85641	2.91277	2.913	2.83079	2.64174	2.68683	2.82689	2.79434	2.84987	2.82579
1552923_a_at	2.56715	2.09478	2.03567	2.09819	1.85342	2.10126	2.35377	2.01497	2.12974	2.07619	1.97836	2.06651	2.52413	2.06023	1.90408	2.27807	2.08456	4.43819	1.8049	1.94051	1.8444	4.55169	1.89985	1.81369	1.82269	1.84225	1.84737	1.81884	1.83508	1.8682	1.85856	1.85488	1.95847	1.88192	1.8522	1.8547	1.86323	1.8534	1.7796	1.9102	1.87275	1.88769	1.89966	4.03279	1.88148	1.87875	1.88606	2.57592	1.90654
1552924_a_at	6.83718	5.73821	6.13789	5.31388	5.67745	3.23065	6.18476	5.39993	4.44401	4.95355	4.66965	5.49561	6.62779	5.37816	5.58982	6.49519	5.18601	7.37299	4.25741	5.63655	5.62635	6.89295	4.49401	5.50515	4.54467	5.14101	4.20578	4.77387	3.74055	4.83124	5.59454	5.52904	4.39192	5.71558	5.04369	3.94818	3.3973	6.28799	4.41211	4.72136	3.77128	5.57071	4.27555	7.17821	6.69656	5.03679	5.65352	6.89246	7.2894
1552925_at	2.16016	2.12866	2.18578	2.27302	2.24062	2.25305	2.2412	2.19013	2.28723	2.24291	2.23919	2.20337	2.29113	2.19843	2.24856	2.25429	2.25932	2.20916	2.22236	2.26573	2.221	2.23139	2.32563	2.2077	2.25297	2.18037	2.22973	2.16491	2.22356	2.23047	2.18564	2.2168	2.28455	2.25158	2.25865	2.22482	2.21671	2.18046	2.21998	2.24691	2.24599	2.20615	2.22244	2.16	2.14399	2.22764	2.20161	2.26278	2.24545
1552927_at	5.43576	5.15627	5.36519	5.18529	4.61712	5.39333	5.47635	5.82279	5.56316	5.52605	5.61861	5.45703	5.40513	6.20522	5.41908	5.37066	5.31918	5.24683	5.53283	5.31301	5.35775	6.79262	5.45101	5.5255	5.08431	4.82191	5.41272	4.96678	5.25483	5.10496	5.223	5.2532	5.36064	5.19542	6.55402	5.27596	4.97648	5.12036	5.34319	5.48375	5.25183	5.10379	8.02195	5.54416	5.24475	5.41093	4.79861	5.9244	5.93997
1552928_s_at	5.0223	4.74614	4.23689	4.28418	4.35902	4.72345	4.84735	5.14351	4.91545	4.82918	5.68328	5.39534	4.26467	6.11683	3.97566	4.99843	4.60473	4.74103	5.80515	3.57106	5.43395	7.10555	4.43615	4.66423	3.44321	2.40314	5.47175	4.19604	4.99732	4.34504	4.65553	4.32782	4.37306	4.58088	6.25979	4.23757	4.72873	5.26507	5.51242	4.63888	4.37304	4.03201	7.76678	4.65326	4.50882	5.80339	4.35476	5.95242	6.20733
1552929_at	2.46455	2.42867	2.44666	2.60569	2.50989	2.57072	2.53066	2.44637	2.60543	2.57855	2.49871	2.52238	2.55372	2.56976	2.613	2.48305	2.58323	2.55051	2.49477	2.58652	2.4893	2.57505	2.6387	2.46002	2.5932	2.47813	2.50203	2.48201	2.49949	2.54461	2.46839	2.49674	2.57407	2.57511	2.56915	2.56535	2.53523	2.5039	2.49841	2.54581	2.57169	2.56615	2.5274	2.45507	2.42258	2.52293	2.53695	2.5689	2.52218
1552930_at	2.45371	2.95454	2.79372	2.26504	2.48936	4.92129	2.39398	2.38866	2.23344	2.3943	2.358	2.38187	4.16193	2.32291	2.54434	2.41579	2.25945	2.63573	4.46367	2.67937	2.48934	2.54869	2.48219	3.72599	2.96664	2.70305	2.46624	2.75805	3.44368	2.56846	2.52456	2.41953	2.53315	2.55793	2.58177	2.54632	2.56172	2.47321	2.58239	2.61138	3.01401	3.67953	3.21225	3.00898	2.54252	2.50379	3.33425	2.49872	2.62447
1552931_a_at	8.38555	7.70325	7.41379	7.12038	7.98755	6.32069	7.516	8.6346	8.48767	8.59285	8.30692	8.5124	7.0921	8.97132	8.14584	8.83297	8.79394	8.07898	7.8301	7.92009	8.97581	7.50583	7.54243	7.38842	7.61278	6.43949	6.74051	7.8619	7.05307	8.0966	8.31577	7.90196	6.53198	7.74687	7.60557	8.13477	9.00085	8.47943	7.28744	8.70944	8.45453	7.4487	8.04022	8.68899	8.20622	7.89333	7.93094	8.1286	8.92924
1552932_at	1.73082	1.71752	1.76401	1.75625	1.7317	1.74348	1.7156	1.74083	1.74715	1.76033	1.78259	1.74629	1.75542	1.7635	1.74491	1.73878	1.75547	1.74262	1.74936	1.72844	1.72763	1.74166	1.75023	1.80915	1.78281	1.72442	1.73124	1.72562	1.76077	1.74942	1.73414	1.75827	1.76855	1.74857	1.8122	1.78918	1.74826	1.77239	1.76948	1.7994	1.76639	1.78041	1.76443	1.74362	1.69475	1.74432	1.70021	1.72542	1.72497
1552933_at	2.98804	2.99495	3.10288	3.20277	3.22657	3.59838	3.2387	3.16564	3.24896	3.31225	3.16593	3.12603	3.47285	3.43295	3.39192	3.0846	3.43663	3.17016	3.23963	3.28269	3.15114	3.2737	3.40237	3.21005	3.4318	3.11718	3.19097	3.16379	3.17605	3.23104	3.09867	3.17967	3.4013	3.2775	3.33936	3.28782	3.19366	3.14291	3.20377	3.24465	3.24212	3.22327	3.29662	3.12445	3.03613	3.24235	3.24306	3.31829	3.16643
1552935_at	2.48457	2.35814	2.40538	2.40896	2.53518	2.40857	2.23447	2.41886	2.41352	2.39038	2.47599	2.41446	2.48414	2.40094	2.53552	2.39086	2.48167	2.45494	2.38269	2.40944	2.39326	2.45063	2.43647	2.38574	2.50652	2.39223	2.37622	2.34469	2.3885	2.43103	2.36387	2.43689	2.45925	2.41445	2.46183	2.39607	2.39536	2.38432	2.3891	2.45262	2.41419	2.50761	2.42524	2.35118	2.38933	2.40507	2.45033	2.34293	2.39751
1552937_s_at	3.36339	3.59357	3.40319	3.60218	3.19644	3.92953	3.26102	3.3316	3.37929	3.33497	3.25182	3.013	3.98399	3.00745	3.12278	3.33814	3.35097	2.82886	4.442	3.77984	3.24773	3.20184	3.92973	3.1675	3.97043	4.18442	3.40948	2.8724	2.97536	2.84722	2.47117	3.18425	3.11455	3.24843	3.33539	3.21409	2.72059	3.00956	3.1478	3.16001	2.7833	3.24397	3.18142	3.03488	3.62281	3.21978	4.23351	2.67108	3.69495
1552938_at	2.36894	2.29409	2.32295	2.45758	2.25641	2.41841	2.42365	2.3235	2.42958	2.3814	2.39116	2.36952	2.48049	2.40639	2.34058	2.38221	2.42463	2.3279	2.29977	2.30378	2.33438	2.36053	2.3927	2.38396	2.44067	2.28867	2.31265	2.30945	2.31514	2.35255	2.30626	2.32396	2.41378	2.3574	2.39629	2.37751	2.31545	2.3481	2.34055	2.44642	2.3606	2.37526	2.32471	2.29505	2.22283	2.3061	2.28624	2.29243	2.33023
1552939_at	2.95021	2.97858	3.08185	3.24052	3.12605	3.29126	3.17148	3.0818	3.34096	3.26408	3.12541	3.14457	3.33152	3.19212	3.31065	3.17394	3.31274	3.14219	3.18776	3.24167	3.0841	3.236	3.44157	3.19085	3.38654	3.06705	3.15302	3.07056	3.13176	3.19626	3.05836	3.14326	3.3221	3.22461	3.26798	3.24954	3.17093	3.14195	3.15585	3.22853	3.24418	3.23971	3.1484	2.93665	3.00725	3.13115	3.17402	3.23066	3.164
1552940_at	2.18727	2.13825	2.202	2.30016	2.27762	2.33287	2.22817	2.24104	2.30661	2.23934	2.20838	2.22695	2.35025	2.28428	2.28281	2.19433	2.29547	2.20326	2.28043	2.30915	2.26752	2.27586	2.33292	2.23394	2.24724	2.22673	2.21359	2.19034	2.21903	2.26086	2.19718	2.22538	2.27313	2.27898	2.2837	2.24903	2.20812	2.13779	2.21008	2.21698	2.21357	2.21598	2.28904	2.18707	2.21469	2.23704	2.30316	2.27742	2.27149
1552942_at	2.22685	2.2534	2.23131	2.31988	2.25518	2.36883	2.35532	2.26924	2.41484	2.34952	2.28359	2.28551	2.27861	2.24316	2.2847	2.35833	2.35314	2.29786	2.22508	2.45959	2.26031	2.34062	2.30866	2.22279	2.37687	2.28351	2.32567	2.25134	2.29792	2.38057	2.26441	2.3263	2.44129	2.28544	2.3041	2.32447	2.35786	2.3136	2.37933	2.40014	2.32563	2.23716	2.31011	2.20219	2.23566	2.27393	2.26703	2.30062	2.30171
1552943_at	2.55827	2.53046	2.62721	2.78791	2.69004	2.78615	2.66482	2.61514	2.761	2.71292	2.66377	2.64709	2.83355	2.72731	2.79685	2.68608	2.75598	2.63793	2.64824	2.7562	2.69552	2.71852	2.86597	2.62544	2.76906	2.62541	2.62415	2.61018	2.64905	2.71625	2.60938	2.65077	2.7936	2.69916	2.78003	2.73861	2.6688	2.60378	2.66757	2.73657	2.69478	2.70632	2.70333	2.60357	2.61042	2.69989	2.74903	2.7287	2.68537
1552944_a_at	1.48857	1.42831	1.45949	1.41282	1.41748	1.43296	1.37384	1.50445	1.41394	1.4342	1.48614	1.43924	1.45986	1.46795	1.43459	1.41194	1.44649	1.48565	1.4477	1.41049	1.39779	1.71385	1.36124	1.4783	1.51476	1.43088	1.38734	1.42761	1.44417	1.43528	1.40528	1.46746	1.42909	1.43904	1.47427	1.47221	1.44524	1.47319	1.49366	1.48615	1.44214	1.47395	1.40657	1.44116	1.34174	1.4113	1.42099	1.40075	1.42031
1552946_at	3.01095	3.36485	3.39079	3.43795	3.39374	4.63416	7.42386	3.14121	6.08352	3.55168	3.63255	3.40536	3.49003	3.49427	3.44932	3.45554	3.43128	3.58615	3.68317	3.51041	3.4395	5.909	8.08088	3.56482	3.57509	3.6024	3.46848	3.3783	3.56749	3.57313	3.31842	3.10404	3.08251	3.58996	3.48232	3.84706	3.50281	3.63631	4.01574	3.28942	4.30748	3.21059	3.57134	3.47817	3.49862	8.84175	3.4181	3.65001	3.53729
1552947_x_at	2.74649	2.44043	2.79172	2.79729	2.88362	4.03613	7.01156	2.79324	6.55915	3.01776	3.3164	2.90404	2.99449	2.90455	2.9864	2.02598	2.90392	3.22285	3.84674	2.91659	2.91884	4.80632	5.74132	2.84084	3.20733	3.18825	2.99973	2.806	3.08479	3.10488	2.80771	3.02246	2.98932	3.11416	2.7102	3.18731	2.99971	3.02706	3.12358	3.22532	4.27314	3.17808	3.44638	3.08976	2.981	6.3759	2.91456	3.91727	2.90299
1552948_at	2.51865	2.49158	2.57789	2.5383	2.51709	2.52744	2.52172	2.53481	2.57848	2.60378	2.60161	2.5546	2.54115	2.55375	2.56186	2.59715	2.58257	2.56037	2.44933	2.56253	2.4532	2.54464	2.55985	2.62232	2.70668	2.55966	2.56909	2.53371	2.56904	2.57333	2.55301	2.58988	2.5884	2.5827	2.60907	2.62219	2.58187	2.61696	2.57819	2.69926	2.61082	2.6711	2.54672	2.53654	2.44527	2.54348	2.48724	2.44313	2.53393
1552950_at	3.14408	4.2458	3.85172	3.20251	4.88908	3.27447	3.17213	3.1147	3.16545	3.61924	3.25112	3.28388	3.84732	3.16711	3.61539	3.21894	3.24225	3.21179	2.98083	4.77601	3.04437	3.14115	3.21349	4.06778	3.31834	3.18392	2.9071	4.71539	4.87142	3.26231	2.83871	3.16256	2.85665	3.73725	3.15454	3.23506	3.00658	3.21614	3.12905	3.30913	3.15339	3.25074	3.11004	4.26128	3.84128	2.96424	3.10083	3.12098	3.211
1552952_at	2.57194	2.51577	2.64641	2.80149	2.64203	2.82685	2.69952	2.61443	2.74138	2.68399	2.63027	2.66019	2.81213	2.82757	2.77646	2.65299	2.73682	2.93195	2.6993	2.73825	2.61023	2.75016	2.85048	2.61782	2.77451	2.60637	2.65119	2.62213	2.62948	2.71383	2.63026	2.6476	2.77064	2.72125	2.8292	2.72757	2.64322	2.62142	2.68249	2.74786	2.73751	2.74629	2.65067	2.56187	2.59133	2.68231	2.66622	2.72025	2.69118
1552953_a_at	2.0326	1.9007	1.95318	2.0964	2.01957	2.05845	2.06552	1.99273	2.09174	2.0174	1.98903	2.0224	2.08366	2.04201	2.05596	2.01765	2.04474	1.98193	2.02995	2.07471	2.03555	2.03987	2.07381	1.94391	1.96232	1.98958	2.00847	1.99885	2.02356	2.03514	1.98482	1.98831	2.09718	2.06754	2.07922	1.99762	2.53238	1.99337	1.98062	1.96586	2.03247	1.99724	2.02706	1.98838	2.05916	2.01385	2.0535	1.93245	2.02225
1552954_at	1.97051	1.91532	2.00158	2.05013	2.13721	2.04705	1.99842	2.00671	2.03959	2.07166	5.65983	1.9947	2.02844	2.01531	2.20367	2.01362	2.08444	2.10803	2.14442	2.19356	2.18185	2.37417	2.2354	2.1582	2.22686	2.13997	2.18613	2.13613	2.19868	2.2059	2.1604	2.14575	2.25581	2.20312	2.20035	2.18176	2.16925	2.12914	2.12912	2.26318	2.15741	2.20324	2.25492	2.13111	2.17397	2.2145	2.2081	2.18788	2.19121
1552955_at	2.24148	2.18471	2.17917	2.27552	2.21788	2.2401	2.21466	2.24178	2.2429	2.2695	2.26354	2.22992	2.26006	2.2479	2.26828	2.21896	2.24995	2.26289	2.22022	2.24776	2.24121	2.25119	2.28036	2.24076	2.18597	2.25064	2.20418	2.22403	2.22164	2.28377	2.23654	2.19553	2.25857	2.27968	2.25517	2.22196	2.22704	2.23944	2.25708	2.27336	2.23894	2.28665	2.23804	2.19069	2.18066	2.21844	2.24319	2.23897	2.26144
1552957_at	4.54441	4.12925	3.17164	2.68887	5.57327	2.62873	2.67303	2.52855	2.62385	3.03302	2.62068	2.61941	2.62266	2.65773	2.77872	2.57091	2.67753	2.42593	2.34883	5.14043	2.46256	2.42148	2.49057	2.39744	2.49928	2.32893	2.36953	4.59139	4.22977	2.41576	2.32515	2.39977	2.47134	3.68961	2.4924	2.41288	2.39273	2.44796	2.42445	2.45659	2.43564	2.50644	3.54252	4.22541	4.05921	2.37233	2.36288	2.45605	2.47978
1552960_at	2.51277	2.26087	2.32029	2.33779	2.3196	2.34257	2.30197	2.29856	2.30387	2.32793	2.33904	2.31415	2.36462	2.33127	2.48754	2.27581	2.34336	2.31635	2.31963	2.35412	2.32589	2.33952	2.32629	2.33198	2.38295	2.27489	2.30433	2.29343	2.30618	2.29295	2.29384	2.29312	2.32652	2.32642	2.41608	2.32918	2.66686	2.27923	2.33825	2.34066	2.31668	2.33456	2.35301	2.23342	2.22444	2.59586	2.31103	2.30883	2.26225
1552961_at	3.51279	3.45085	3.65402	4.18273	3.82676	3.68634	3.7337	3.50739	3.58832	3.57386	3.52281	3.52517	3.90238	3.60829	3.60994	3.59571	3.58578	3.60778	3.48861	3.60196	3.47671	4.00989	3.7187	3.60098	3.85128	3.5708	3.62637	3.57878	3.64831	3.6774	3.60895	3.64405	4.52649	3.70002	3.69664	3.66743	3.64168	3.7144	3.62947	3.76965	3.72818	3.72508	3.54501	3.3909	3.25416	3.52961	3.51168	3.54016	3.5875
1552964_at	1.66391	1.62916	1.68452	1.73177	1.66513	1.72146	1.6768	1.67128	1.68766	1.67413	1.68466	1.67917	1.73096	1.70701	1.7414	1.65715	1.72214	1.66846	1.71017	1.73435	1.70296	1.69239	1.73994	1.681	1.6855	1.64878	1.66216	1.67026	1.6617	1.6695	1.66464	1.67092	1.69381	1.6923	1.74888	1.69888	1.65874	1.63433	1.71629	1.6645	1.67791	1.6662	1.71015	1.67412	1.64591	1.70003	1.70078	1.72086	1.69224
1552965_a_at	1.61014	1.57714	1.59579	1.6405	1.61036	1.60691	1.6046	1.60284	1.70223	1.61361	1.61431	1.60531	1.62935	1.64436	1.61847	1.58866	1.62896	1.61571	1.64243	1.63146	1.61599	1.64345	1.65186	1.60301	1.63231	1.58644	1.62247	1.59994	1.59541	1.60618	1.60266	1.58859	1.64428	1.61332	1.67849	1.61461	1.62133	1.58371	1.61498	1.61795	1.60602	1.61817	1.70156	1.60076	1.5494	1.61471	1.60788	1.64132	1.61177
1552967_at	2.15325	2.12626	2.20017	2.22488	2.1653	2.24936	2.20049	2.18607	2.29099	2.19718	2.20739	2.20321	2.19904	2.18045	2.19987	2.20291	2.22436	2.12481	2.17397	2.26608	2.16459	2.21987	2.30253	2.17513	2.30308	2.16357	2.17436	2.11079	2.19816	2.18896	2.1293	2.18043	2.30575	2.19763	2.24126	2.21747	2.18851	2.20273	2.4418	2.20229	2.19261	2.1885	2.24833	2.10484	2.10239	2.19482	2.1823	2.22677	2.22481
1552969_a_at	3.73995	3.70238	3.88645	3.91328	3.75695	3.90546	3.69979	4.16224	4.78092	3.85846	3.9554	3.92787	3.9746	4.57055	4.11531	4.0848	4.21407	3.85537	4.13925	3.81431	4.01127	4.63696	4.15655	4.16161	4.09756	3.69049	4.05003	3.89622	4.34027	4.10416	4.12456	3.98495	4.44789	3.89764	4.10049	4.11981	4.35456	3.81272	4.25232	4.02345	3.99096	4.06924	3.99496	3.71382	3.90036	4.69205	3.74715	3.98584	3.86211
1552970_s_at	4.53087	4.64366	5.18379	4.75715	4.5174	4.01414	4.2938	5.07768	5.36719	5.56698	6.24477	5.39349	5.75936	6.00078	5.55276	5.11161	5.4899	5.21371	5.01284	4.40434	5.65815	6.48224	4.8609	5.18995	4.79692	4.3155	5.49856	4.86276	4.342	5.1759	5.8506	4.86763	4.91693	4.29251	5.88214	5.13444	6.42886	4.87393	6.66825	5.88262	4.83704	5.10594	5.05965	5.28029	5.5748	6.03663	4.21696	6.49867	5.35743
1552971_at	2.10969	2.10156	2.14345	2.18609	2.15652	2.18163	2.13437	2.14899	2.18088	2.17789	2.17974	2.13792	2.17819	2.17079	2.19494	2.10765	2.17773	2.12629	2.15011	2.18043	2.13063	2.16535	2.22188	2.19796	2.21349	2.12644	2.14081	2.11671	2.15735	2.15605	2.12594	2.14958	2.17478	2.1868	2.20162	2.20253	2.13696	2.11529	2.16099	2.19842	2.15694	2.22072	2.17837	2.11051	2.07631	2.1478	2.13257	2.17253	2.15442
1552972_at	3.35885	3.30335	3.51782	3.84385	3.47276	3.98229	3.69484	3.43481	3.91107	3.94881	3.73782	3.556	3.8852	3.68563	3.60285	3.65765	3.88703	3.51461	3.38226	3.60551	3.46046	3.66513	3.7179	3.45001	3.84777	3.47846	3.50822	3.39752	4.27964	3.57024	3.49983	3.5284	3.79501	3.602	3.61563	3.64624	3.55378	3.4791	3.53972	3.66104	3.59434	3.66332	3.45744	3.29515	3.26405	3.48816	3.49919	3.58315	3.49536
1552973_at	1.80471	1.80009	1.81289	1.80637	1.78726	1.81101	1.77092	1.79639	1.80172	1.82961	1.82982	1.80569	1.79212	1.8095	1.79084	1.81344	1.81361	1.79936	1.76987	1.78784	1.78444	1.7965	1.8072	1.85819	1.8424	1.78658	1.8141	1.76866	1.81547	1.81502	1.78926	1.80742	1.82153	1.83439	1.84009	1.8498	1.80893	1.81586	1.86033	1.86952	1.80961	1.83729	1.83356	1.80623	1.74323	1.79969	1.76719	1.78372	1.7707
1552974_at	3.52612	3.43828	3.61343	4.28174	3.86827	4.49736	3.82246	3.76232	3.92959	4.19035	3.64377	3.74321	4.3141	4.20364	4.00123	3.84807	4.32517	3.96804	3.72646	4.00601	3.69897	4.01302	4.07168	3.93458	4.35949	3.81302	3.91202	3.79924	3.87093	3.95274	3.82397	3.92389	4.15755	3.99354	4.04308	4.13313	3.92854	3.97036	3.98818	4.10016	4.00999	4.11034	3.79917	3.71738	3.58445	3.88046	3.85716	3.87268	3.92128
1552975_x_at	3.79027	3.75725	3.89713	4.74164	4.15033	4.68576	4.02606	4.07945	4.54329	4.57249	4.2357	3.99238	4.59785	4.63039	4.32649	4.01011	4.37016	4.30386	4.04581	4.27767	4.03056	4.28958	4.44798	4.21817	4.75991	4.15095	4.20325	4.17016	4.14903	4.23161	4.06725	4.15783	4.48281	4.33495	4.33572	4.49609	4.33228	4.48973	4.34113	4.44287	4.36959	4.53743	4.15209	3.97421	3.93667	4.17893	4.1596	4.15389	4.1686
1552976_at	4.20034	4.17464	4.21296	4.21072	4.21809	4.209	4.21352	4.21955	4.26167	4.31188	4.21467	4.18716	4.24002	4.14017	4.26604	4.17127	4.21586	4.22273	4.24213	4.28651	4.17433	4.24683	4.17637	4.238	4.29346	4.16203	4.17805	4.18347	4.18991	4.19192	4.18022	4.18693	4.62972	4.19273	4.3274	4.23569	4.24402	4.17804	4.24956	4.20044	4.29299	4.23708	4.18056	4.10253	3.56296	4.20651	4.19359	4.22558	4.07993
1552977_a_at	8.42062	8.40975	8.82735	8.74344	8.5931	8.9094	8.74956	8.78051	8.18496	9.60738	9.15123	9.01584	9.31577	8.781	9.0616	8.41475	8.64517	9.71163	9.89092	8.41264	9.00659	9.92272	8.188	8.24236	7.7987	9.30017	8.47172	8.35318	8.3253	8.53972	8.62574	8.48934	8.36858	8.23644	8.32702	8.74969	9.01057	8.52947	8.9417	7.88648	8.09107	7.99584	8.52544	9.08879	8.92505	9.21363	9.44798	9.79155	8.63855
1552978_a_at	8.89388	8.83909	8.40684	8.42999	8.02788	7.07821	8.99813	9.13082	8.28511	8.58669	8.55272	8.94683	8.97666	9.05988	9.17985	8.49714	8.62462	8.59118	8.96351	8.50622	8.27217	10.5201	8.91272	9.13779	6.97892	5.979	9.22923	8.6423	8.38206	8.99581	9.00436	8.64219	8.54559	7.91136	9.67971	8.59672	9.12618	8.13988	8.83196	7.59193	8.35332	8.42328	10.2313	8.44158	8.68274	9.31935	8.2413	8.97754	9.36912
1552979_at	2.3977	2.42467	2.51645	2.59495	2.53113	3.03101	2.50885	2.46716	2.65138	2.61138	2.50861	2.49838	2.63388	2.49202	2.6197	2.51743	2.60805	2.60899	2.54962	2.59664	2.55009	2.62308	2.70163	2.51547	2.75064	2.49183	2.53582	2.50265	2.52599	2.5499	2.48932	2.59112	2.67784	2.61058	2.6425	2.60521	2.56862	2.5303	2.53897	2.61192	2.61066	2.5617	2.5518	2.45905	2.40361	2.53275	2.53512	2.62392	2.52307
1552980_at	5.66061	4.85995	6.13708	6.03104	5.41253	6.99158	6.16967	5.65593	5.72378	6.38739	5.72049	5.98054	6.65489	4.89652	5.77014	5.63499	5.6033	5.18339	5.13567	5.8175	5.51466	5.84549	5.9813	5.87913	6.11122	5.84879	5.77083	5.84437	5.92969	5.96908	6.57627	6.07093	5.93549	6.32743	6.29088	6.17489	6.75552	5.83386	6.46772	5.80264	5.83349	5.18282	5.55411	5.76146	5.94277	5.996	6.16524	6.20278	5.75393
1552982_a_at	1.75316	1.74477	1.78087	1.81019	1.75893	1.80827	1.78975	1.77835	1.82842	1.77962	1.79621	1.79298	1.81563	1.78294	1.80186	1.76342	1.81318	1.76369	1.78111	1.79492	1.75941	1.81454	1.82876	1.78357	1.81453	1.76808	1.77741	1.75001	1.76886	1.81854	1.77418	1.77273	1.81157	1.77705	1.80409	1.77557	1.76773	1.80376	1.7613	1.83902	1.7864	1.80292	1.82646	1.77358	1.7574	1.78903	1.77233	1.79189	1.80515
1552985_at	2.08053	2.0465	2.09711	2.12453	2.08993	2.11046	2.0903	2.11338	2.19448	2.10801	2.12558	2.09773	2.10999	2.14959	2.116	2.01865	2.127	2.09802	2.07457	2.10584	2.0831	2.13473	2.1692	2.08572	2.16444	2.09622	2.10004	2.05724	2.10181	2.08189	2.07784	2.07145	2.09356	2.13816	2.14586	2.12737	2.08946	2.12526	2.10305	2.13589	2.11893	2.15726	2.13981	2.05769	2.05189	2.10261	2.10234	2.12981	2.08606
1552986_at	4.57358	5.57715	5.13681	4.76995	5.23093	6.40688	5.95792	5.7388	5.02639	4.42573	5.42934	4.71619	4.67654	4.71365	5.66211	6.20452	6.46817	5.26596	5.02523	4.73782	5.34801	5.0754	4.71308	4.70506	4.37542	5.46416	5.27607	4.39245	5.24023	5.20677	5.4956	4.53122	5.35915	4.51997	5.29064	4.39544	4.65325	5.18601	5.82709	4.42672	4.77748	5.22669	5.8513	5.61285	4.16491	4.50495	4.7064	6.64777	4.33799
1552987_a_at	3.54623	3.48783	3.60219	3.79643	3.68786	3.83511	3.95236	3.58799	3.91468	3.83828	3.69055	3.66431	4.0166	3.78277	3.89539	3.71038	3.88586	3.71566	3.67486	3.84629	3.65567	3.83134	3.95142	3.62933	4.06032	3.62717	3.69345	3.6139	3.61964	3.77427	3.68628	3.68389	3.91489	3.81066	3.88116	3.83783	3.76812	3.72134	3.81983	3.7911	3.80287	3.83932	3.75211	3.52094	3.40212	3.74229	3.73186	3.79021	3.73198
1552988_at	2.96044	3.00429	3.06996	3.31885	3.01881	3.50121	3.1603	3.0715	3.3935	3.29362	3.14657	3.05346	3.15939	3.18386	3.16687	3.10718	3.19954	3.08152	3.03891	3.18936	3.0491	3.12139	3.26358	3.09178	3.25679	3.06448	3.106	3.02847	3.26789	3.16066	3.09993	3.12587	3.20928	3.15798	3.13874	3.19074	3.09654	3.12755	3.20554	3.20008	3.18922	3.16253	4.70801	2.95662	2.9753	3.0621	3.12742	3.11709	3.09692
1552990_at	1.51924	1.50699	1.5303	1.51886	1.4865	1.49901	1.48624	1.51739	1.49551	1.51854	1.52285	1.52906	1.51086	1.53539	1.52259	1.51322	1.53025	1.51793	1.51023	1.50754	1.51001	1.50481	1.50981	1.57644	1.5295	1.49973	1.49595	1.51483	1.52007	1.52658	1.51256	1.52438	1.52214	1.52906	1.57	1.52958	1.50167	1.53109	1.54027	1.56477	1.51857	1.54499	1.52464	1.5193	1.4902	1.49162	1.49802	1.52187	1.48913
1552991_at	1.86396	1.83508	1.89554	2.03582	2.00575	2.01475	1.94414	2.17546	2.00987	1.9084	1.89631	1.91901	1.99697	2.00125	2.06503	1.87135	1.964	1.94944	1.96273	2.07188	2.04749	1.97416	2.08708	1.8698	1.91654	1.85822	1.88047	1.92251	1.89993	1.99579	1.90799	1.92354	2.02434	1.96965	1.95017	1.93516	1.91659	1.82606	1.90107	1.91426	1.90058	1.91239	1.95995	1.92785	1.97391	1.97472	1.98745	2.05083	1.95969
1552993_at	2.6459	3.51189	2.9387	2.73678	2.68859	2.73255	2.71509	2.66354	2.76134	2.91636	2.72082	2.67635	2.77404	2.68154	2.70353	2.80437	2.82695	2.71414	2.58759	2.73919	2.58362	2.73564	2.82446	2.75667	2.94868	2.70232	2.70811	4.04197	3.31614	2.76089	2.64113	2.77781	2.83823	2.78091	2.78534	2.79999	2.70447	2.76853	2.74617	2.82874	2.78053	2.80128	2.70331	2.62891	2.74842	2.63757	2.63015	2.66724	2.69356
1552995_at	1.06344	1.1136	1.08535	1.10686	1.09904	1.08784	1.06987	1.09828	1.10831	1.06759	1.11645	1.08791	1.10457	1.104	1.10213	1.00679	1.09553	1.07253	1.09948	1.06697	1.13599	1.09715	1.09762	1.1535	1.0623	1.04904	1.05242	1.07581	1.087	1.06528	1.09304	1.07264	1.06795	1.07576	1.10388	1.13109	1.07072	0.993559	1.08875	1.05647	1.0729	1.12839	1.10075	1.08307	1.06908	1.09518	1.04918	1.08732	1.10275
1552997_a_at	1.20961	1.19866	1.23105	1.2523	1.18797	1.24138	1.22562	1.21055	1.2563	1.24946	1.2202	1.22472	1.23381	1.20271	1.22616	1.22708	1.24875	1.24069	1.22319	1.24501	1.22979	1.23101	1.28969	1.20581	1.24677	1.20622	1.21837	1.21541	1.21212	1.22532	1.2044	1.21972	1.27106	1.24013	1.26489	1.24957	1.22542	1.24491	1.23319	1.25715	1.23608	1.22298	1.23532	1.19114	1.19569	1.22936	1.2174	1.24728	1.21289
1552998_at	2.08153	2.07541	2.11401	2.18629	2.12512	2.17748	2.09186	2.11998	2.18868	2.12693	2.16436	2.11793	2.17446	2.18057	2.16392	2.12879	2.18792	2.07773	2.08965	2.16844	2.1616	2.14501	2.21667	2.15942	2.14206	2.11559	2.12143	2.107	2.12759	2.16148	2.10375	2.1236	2.15178	2.16411	2.14711	2.16922	2.12992	2.10396	2.09832	2.1868	2.13154	2.17837	2.19317	2.09313	2.11512	2.14478	2.12515	2.13377	2.14973
1552999_a_at	2.07639	2.02895	2.07917	5.41873	2.17813	5.50419	2.09145	2.0848	2.25039	2.1275	2.13672	2.12309	2.17439	2.1333	2.22853	2.08045	2.14771	2.10701	2.2485	2.22295	2.15893	6.7085	2.22643	2.22032	3.4322	2.26328	3.88112	2.1363	2.13642	2.17129	2.18147	2.19934	2.1949	2.23823	2.20539	2.20328	2.14595	2.12782	2.23904	2.21767	2.1991	2.24849	2.27511	2.10113	2.11819	2.16221	2.22966	2.38065	2.15452
1553002_at	2.21588	2.18327	2.2503	2.32125	2.26863	2.3239	2.28815	2.24807	2.32702	2.26102	2.25934	2.25288	2.37377	2.29712	2.35172	2.25637	2.34469	2.25202	2.26171	2.32029	2.30631	2.30711	2.33536	2.24997	2.36337	2.23616	2.27204	2.2436	2.23214	2.27736	2.23655	2.25273	2.33259	2.29621	2.36688	2.27226	2.26981	2.24539	2.31357	2.31555	2.30074	2.29906	2.28016	2.20292	2.18776	2.28997	2.27255	2.33255	2.25243
1553003_at	3.23556	3.18206	3.2542	3.3657	3.28374	3.39423	3.52576	3.37343	3.528	3.29784	3.34601	3.30322	3.40587	3.31435	3.48567	3.34129	3.37931	3.31077	3.33212	3.48729	3.27264	3.37462	3.5236	3.19391	3.57034	3.25886	3.24387	3.1972	3.18958	3.36368	3.28531	3.24387	3.39706	3.34445	3.37098	3.3629	3.31997	3.31668	3.33276	3.36853	3.3615	3.25872	3.36891	3.25845	3.30768	3.35134	3.36801	3.43792	3.38253
1553004_at	2.4988	2.50314	2.55868	2.61803	2.57755	2.62266	2.87313	2.61027	2.58979	2.5662	2.54878	2.59726	2.6099	2.60174	2.67098	2.68083	2.61564	2.58631	2.57947	2.61582	2.56984	2.62014	2.65727	2.48819	2.63053	2.50966	2.51677	2.53002	2.55673	2.58346	2.55134	2.55069	2.67708	2.5498	2.6715	2.5806	2.5785	2.5646	2.58993	2.53595	2.59692	2.54637	2.53255	2.60088	2.54997	2.57997	2.56544	2.62122	2.55076
1553006_at	2.11884	2.07231	2.11042	2.21189	2.22183	2.20135	2.14496	2.13834	2.22411	2.20662	2.14404	2.13698	2.20373	2.14631	2.16569	2.13387	2.18864	2.12606	2.14092	2.1694	2.13575	2.15607	2.25053	2.1568	2.15796	2.12881	2.1412	2.1324	2.13164	2.16412	2.12368	2.15479	2.19237	2.16456	2.21489	2.16153	2.12905	2.17178	2.1423	2.16594	2.16504	2.16448	2.16318	2.12006	2.12469	2.1406	2.14026	2.20357	2.11829
1553007_a_at	1.80137	1.81455	1.85539	1.89268	1.79064	1.86898	1.85163	1.82295	1.87407	1.88841	1.86869	1.87238	1.87425	1.83515	1.83689	1.90249	1.91212	1.79781	1.77752	1.79561	1.78692	1.81683	1.85026	1.79618	1.85741	1.80121	1.79719	1.80755	1.78555	1.81674	1.78338	1.8099	1.87379	1.8191	1.85696	1.81239	1.80787	1.77642	1.82174	1.82011	1.81604	1.82	1.80459	1.7511	1.73318	1.78525	1.76677	4.68182	1.79049
1553009_s_at	2.00901	2.0208	2.03651	2.06244	2.0087	2.05898	2.02939	2.02162	2.07516	2.10242	2.09226	2.04825	2.05993	2.06518	2.03297	2.11141	2.07617	2.05324	2.0024	2.04697	2.05288	2.04244	2.09249	2.08049	2.09027	2.06233	2.06952	2.0309	2.07145	2.11043	2.04515	2.10668	2.10148	2.09207	2.07739	2.12845	2.06596	2.11905	2.0568	2.1453	2.08553	2.12683	2.0806	2.03333	1.9961	2.03613	2.00277	2.00245	2.05791
1553011_at	3.7387	3.7757	3.92112	3.79485	3.73417	3.81179	3.73059	3.92242	3.83292	3.82922	3.75612	3.79325	3.86352	3.86448	3.78711	4.00093	3.81692	3.78193	3.94881	3.67401	3.79079	4.0601	3.84458	3.7888	3.96395	3.77902	3.77031	3.76646	3.80128	3.81879	3.79512	3.82363	3.92039	4.1035	3.93533	3.84984	4.20903	3.84369	3.92216	3.87127	3.81596	3.84579	3.79118	3.68522	3.65553	3.73166	3.76331	3.79185	3.79713
1553013_at	2.4018	2.30402	2.48741	2.52164	2.45881	2.52376	2.47561	2.4048	2.48687	2.47223	2.49976	2.44969	2.54123	2.45393	2.42573	2.48344	2.47393	2.39312	2.45963	2.53034	2.41154	2.50222	2.47422	2.40401	2.5102	2.41987	2.43045	2.42124	2.39538	2.4985	2.42171	2.4249	2.52592	2.49959	2.49252	2.51434	2.43274	2.50001	2.44905	2.53944	2.47316	2.56262	2.51783	2.36822	2.46755	2.44378	2.44778	2.51266	2.4657
1553015_a_at	2.38093	2.05687	2.35161	4.69836	2.13084	2.52001	6.10282	2.4742	4.57534	2.43919	3.30875	2.31791	2.46141	2.44109	2.26894	2.31946	2.56117	2.17683	5.74648	2.13177	2.12973	7.16859	5.12222	2.00324	2.1876	2.19537	2.83585	2.13619	4.46447	2.05919	2.12946	2.07103	2.42065	2.17304	4.94895	1.99949	2.01872	2.02475	3.63626	2.07797	2.60652	2.16491	7.14908	2.04997	2.06366	2.94429	3.09834	4.325	2.09681
1553016_at	2.0611	1.91285	2.03027	2.05105	1.98274	2.05329	1.99773	2.05916	1.99485	2.06966	2.04919	2.00824	2.07835	2.08662	2.11211	1.96763	2.03672	2.04768	2.06673	1.9849	2.04133	2.05071	2.04	2.03226	2.12364	1.96863	1.98008	2.02102	2.01207	2.0543	2.01754	2.00182	1.97487	2.01987	2.24689	2.09244	2.01683	2.0189	2.10694	2.05575	2.0172	2.12183	2.0301	2.00536	1.99197	2.05208	1.97062	2.0337	1.99748
1553019_at	2.11376	2.06318	2.1007	2.13197	2.1429	2.11559	2.10741	2.11253	2.11643	2.10427	2.08716	2.11208	2.97975	2.13906	2.18406	2.12896	2.14608	2.14442	2.14109	2.21894	2.15942	2.16705	2.20562	2.16284	2.11145	2.15199	2.17097	2.14164	2.13749	2.18909	2.15311	2.16766	2.2329	2.16703	2.10897	2.12497	2.15862	2.17389	2.20223	2.23336	2.14826	2.14223	2.18689	2.17707	2.14712	2.17544	2.30317	2.19272	2.19527
1553020_at	2.43673	2.38152	2.46911	2.49454	2.39417	2.46912	2.42519	2.4266	2.54891	2.48756	2.43887	2.46296	2.47579	2.44243	2.42491	2.51223	2.52673	2.48424	2.41593	2.4565	2.42273	2.41786	2.52596	2.40936	2.41275	2.52782	2.48131	2.44037	2.47946	2.52595	2.45101	2.48227	2.60746	2.52372	2.47583	2.48786	2.4756	2.53308	2.46655	2.5896	2.56079	2.50409	2.75769	2.35832	2.3372	2.40494	2.41864	2.43176	2.43638
1553021_s_at	1.60465	2.4007	1.60735	1.54636	1.56658	1.3606	1.52624	1.62495	1.52219	1.59348	1.55041	1.58096	2.02498	1.59349	1.59397	1.62418	1.49519	1.67783	1.59449	1.56172	1.56147	1.71267	1.65804	1.74482	1.21666	1.64987	1.63788	1.64842	1.63124	1.65028	1.21458	1.65608	1.1053	1.5949	1.55867	1.68597	1.64303	1.69542	1.67682	1.70715	1.63536	1.63207	1.64283	2.38396	1.663	1.64782	1.57226	1.48305	2.62116
1553022_at	2.75133	2.72966	2.76591	2.97089	2.8017	3.01532	2.86869	2.80835	2.92959	2.899	2.87407	2.81043	3.0577	2.86934	2.92533	2.84031	3.05891	2.83326	2.84588	2.90743	2.83145	2.90154	3.02042	2.85091	2.96765	2.81952	2.84191	2.86355	2.83675	2.90172	2.83814	2.84758	2.99725	2.94497	2.93369	2.96212	2.88203	2.87639	2.89206	2.90939	2.93311	2.90682	2.86914	2.7466	2.68773	2.8704	2.85744	2.93885	2.87568
1553023_a_at	2.35414	2.31054	2.40487	2.44233	2.32656	2.3893	2.40098	2.3455	2.41788	2.42033	2.42069	2.38854	2.45879	2.55936	2.40248	2.37537	2.44289	2.41228	2.34838	2.37381	2.31366	2.70501	2.49698	2.36147	2.475	2.37237	2.39125	2.35535	2.36941	2.38821	2.35683	2.38099	2.47423	2.40935	2.48082	2.40957	2.41847	2.34035	2.38847	2.43445	2.37117	2.39918	2.38838	2.31879	2.35715	2.36053	2.34398	2.61978	2.36783
1553024_at	2.69482	2.66866	2.75413	2.98888	2.83235	3.01122	2.83274	2.79252	3.01078	2.87725	2.81093	2.75648	3.05893	2.89854	3.00055	2.77545	2.91956	2.82978	2.84305	2.9576	2.84011	2.90797	3.0112	2.75587	2.95761	2.77776	2.79539	2.77424	2.78184	2.87101	2.75677	2.79276	2.9757	2.87453	2.92003	2.9056	2.8411	2.77818	2.84299	2.85082	2.87354	2.86315	2.85611	2.69338	2.66073	2.86867	2.87636	2.94123	2.83594
1553025_at	2.76525	2.72096	2.78694	2.92998	2.78972	3.03059	2.77378	2.8317	2.8676	2.78818	2.75843	2.76898	2.82668	2.85806	2.87989	2.79454	2.79749	2.76066	2.84273	2.85186	2.82848	2.83675	2.93664	2.85001	2.81755	2.72258	2.73689	2.77299	2.81545	2.81466	2.80831	2.72867	2.8191	2.81003	2.83446	2.8334	2.76151	2.82084	2.78607	2.79316	2.79899	2.84695	2.88223	2.7692	2.84628	2.75617	2.83169	2.93564	2.81879
1553027_a_at	2.72065	2.58258	2.67073	2.74981	2.94004	2.72553	2.70269	2.74761	2.74692	2.74526	2.66955	3.69756	2.72557	4.54841	3.01119	2.6958	2.86647	2.80715	2.65029	2.94411	2.92681	5.03479	2.94742	2.85861	2.92257	2.77936	2.86724	2.80207	2.73704	2.87743	2.8421	3.00885	2.86925	2.83589	2.94314	3.01149	3.32694	2.74115	2.87762	2.89639	2.87241	2.87758	2.74271	2.78583	2.79794	2.86334	2.86592	2.69876	2.90133
1553028_at	1.98828	1.95931	2.01023	2.03418	1.97948	2.02024	1.98252	2.00663	2.0093	1.98753	2.01785	2.18279	1.99667	2.028	2.03031	1.99278	2.03805	1.97297	1.98111	2.03457	1.99881	2.03226	2.06822	2.03945	2.06961	1.98425	1.97963	1.99833	2.01647	2.02874	1.98775	1.99452	2.04734	2.02051	2.10584	2.03808	1.9942	2.04013	2.07883	2.07355	2.01735	2.04231	2.04708	1.99044	1.95367	2.0045	2.00059	2.00153	2.07327
1553030_a_at	5.63571	4.9944	5.90373	5.16829	5.5368	5.91667	5.84547	6.09426	5.74302	5.75075	5.52522	5.0059	6.04533	5.29048	5.72925	5.09287	5.24319	6.4008	6.0103	5.9315	5.56649	7.11006	5.37022	4.9685	6.06337	5.75153	5.46908	4.75885	4.17796	5.50939	4.62089	5.55209	4.35293	5.73556	5.56133	5.37815	5.32445	4.90619	5.8043	4.50449	6.24784	5.58743	5.47706	5.39873	5.18436	5.44992	5.69416	6.63686	5.53987
1553031_at	1.87595	1.82796	1.89156	2.00362	2.01749	1.97174	6.2356	1.90979	1.98237	1.90153	4.99003	1.92436	1.97077	1.92544	2.0383	1.89802	1.96388	1.94972	2.04914	2.01094	1.97134	7.15446	2.13578	1.94034	2.00145	1.92924	4.42978	1.94852	2.00828	1.97392	4.19032	1.94482	2.04831	1.95099	2.32453	1.98954	1.98206	1.92892	2.6476	1.96187	2.11226	1.93419	3.24613	1.92768	1.94593	3.41089	2.00638	2.03612	2.01079
1553032_at	2.35674	2.32669	2.38335	2.52392	2.36328	2.47944	2.38834	2.374	2.42834	2.45699	2.44359	2.41143	2.46254	2.42502	2.43357	2.43412	2.48581	2.40473	2.3789	2.44443	2.37014	2.43689	2.51282	2.43433	2.54858	2.38192	2.39014	2.3718	2.43078	2.43823	2.38767	2.42025	2.43737	2.46106	2.45991	2.49159	2.41711	2.43696	2.4317	2.50465	2.43491	2.51599	2.44216	2.34952	2.3277	2.40214	2.46716	2.42051	2.41273
1553033_at	2.48029	2.43449	2.46142	2.6015	2.33268	2.60939	2.52961	2.51019	2.58516	2.57457	2.54513	2.52053	2.54668	2.51335	2.41265	2.5537	2.56003	2.37708	2.3877	2.38108	2.35483	2.37411	2.44242	2.34948	2.42733	2.3746	2.33669	2.34731	2.34211	2.41919	2.45247	2.36583	2.43002	2.40323	3.18446	2.41795	2.36518	2.38127	2.39974	2.42084	2.40382	2.39433	4.65302	2.37471	2.26639	2.37172	2.34328	2.42287	2.3809
1553034_at	6.56012	6.54508	6.89124	6.43014	6.83148	7.39191	6.69599	6.85503	6.7652	7.17573	7.14436	6.94588	6.51244	7.21192	6.97846	6.52513	6.75701	7.32152	6.32355	6.51618	7.62464	7.14658	6.86415	6.77958	7.41917	6.97109	6.62801	6.38458	6.57423	7.03979	6.28224	6.92097	6.56041	7.27255	6.44114	7.80342	7.75256	6.7005	6.74829	7.00159	7.25466	6.83678	7.14412	6.51625	6.43139	6.46303	6.65239	6.53404	6.61287
1553036_at	1.83217	1.81185	1.84893	1.89722	1.80966	1.87346	1.89746	1.85834	1.89854	1.8592	1.86593	1.86942	1.87206	1.86136	1.86312	1.85773	1.89306	1.86271	1.84096	1.90245	1.85334	1.87371	1.92328	1.88309	1.90291	1.83442	1.86259	1.83074	1.85877	1.86646	1.84621	1.86561	1.91898	1.88822	1.91264	1.87897	1.86416	1.85447	1.86827	1.9218	1.89469	1.86614	1.88201	1.80902	1.81847	1.85394	1.85476	1.8783	1.86411
1553037_a_at	1.9665	2.03338	1.94677	1.95035	1.90844	1.97473	1.96945	1.9084	2.03364	1.97963	1.98703	1.92953	2.0285	1.94143	1.87969	1.95259	1.96594	1.96612	1.85387	1.99837	1.96659	1.91323	1.97597	1.9787	1.98883	1.97013	1.97454	1.95087	1.97513	2.00934	1.95631	1.9462	1.96341	2.00342	1.99884	2.03486	1.94107	2.04113	1.96093	2.04611	1.99771	2.05071	1.99855	2.06712	1.92373	1.91832	1.94555	1.85457	1.98706
1553039_a_at	0.57388	0.52514	0.555059	0.577302	0.557485	0.543577	0.518401	0.55884	0.575107	0.500675	0.51139	0.528083	0.634072	0.586356	0.611668	0.498081	0.544604	0.500283	0.583611	0.543332	0.580401	0.575191	0.614382	0.563508	0.539619	0.496046	0.497963	0.516869	0.513278	0.515194	0.54529	0.508295	0.534085	0.531488	0.54538	0.560511	0.530599	0.463057	0.548849	0.519353	0.508507	0.55243	0.543332	0.543332	0.551431	0.55535	0.582196	0.581363	0.497705
1553041_at	1.53566	3.08206	1.48656	1.52893	1.9183	1.51916	1.4901	1.52526	1.48762	1.48378	1.50047	1.54166	6.05378	1.53193	1.93118	1.51809	1.50449	1.93802	1.93944	1.95118	1.89462	1.91644	1.94396	1.97446	1.9281	1.89727	1.86051	1.89998	1.86007	1.91986	1.85481	1.86227	1.88927	1.89974	1.968	1.92986	1.88576	1.92025	1.91952	1.93441	1.89192	2.07179	1.91994	1.96197	1.91103	1.89092	1.92467	1.90565	1.93791
1553042_a_at	4.85867	3.47111	3.33822	2.4308	3.59504	3.21247	3.42652	6.39705	3.41069	4.50672	3.26654	4.03717	2.39671	3.31964	4.81519	4.50394	3.49508	5.47552	3.41251	3.53789	4.13288	4.48829	2.40181	3.24023	2.94295	3.38094	3.24856	2.94067	3.08364	5.02694	3.20374	5.47901	3.32197	3.38415	2.47373	2.42079	2.6919	4.86058	2.4095	3.56676	2.49052	3.37967	2.43294	5.46176	3.29554	3.86501	3.48456	3.28987	4.41986
1553043_a_at	8.3605	8.06969	9.36837	8.79325	8.88799	7.49938	6.90911	10.0457	8.56929	10.6631	9.93184	9.74587	8.97916	10.1956	10.0821	9.15333	9.17572	10.731	8.54913	9.6382	11.0749	7.87627	7.87094	8.94819	9.02631	10.3436	10.0694	9.22207	6.58735	11.0725	9.22654	9.26589	8.1888	9.37145	7.29832	9.51318	9.35734	9.52503	7.99502	10.1558	8.62542	9.19978	4.88055	9.54668	10.0442	9.15317	9.62601	7.67008	9.03889
1553044_at	1.84757	1.84918	1.84305	1.90153	1.85373	1.89246	1.84636	1.8694	1.95927	1.87449	1.90848	1.87249	1.87711	1.93614	1.86609	1.88113	1.90826	1.82006	1.84756	1.94282	1.90086	1.87032	1.97386	1.91888	1.87394	1.85078	1.88397	1.8556	1.88377	1.93457	1.86491	1.87346	1.95086	1.89572	1.92653	1.93274	1.876	1.87759	1.8706	1.94282	1.89075	1.93712	1.89462	1.84969	1.85234	1.89026	1.85341	1.86513	1.9005
1553045_at	1.97093	1.9467	1.919	1.92685	1.84595	1.88163	1.89135	1.92273	1.94443	1.99294	1.9545	1.92533	1.92317	1.91993	1.87726	1.96505	1.96476	1.93395	1.85229	1.95383	1.91645	1.89844	1.95505	1.97131	1.9669	1.91956	1.94742	1.92325	1.93906	1.93125	1.9148	1.93335	1.96473	1.93824	1.97765	1.9553	1.99411	1.99066	1.93373	1.9802	1.99251	2.00609	1.94525	1.92079	1.86787	1.90317	1.92315	2.12373	1.91089
1553046_s_at	1.50646	1.46676	1.4772	1.51054	1.49153	1.4996	1.46844	1.50855	1.52634	1.50738	1.49828	1.50463	1.49296	1.52889	1.53011	1.56406	1.51149	1.52255	1.47725	1.4989	1.44807	1.47867	1.51248	1.50425	1.52563	1.52605	1.51582	1.46152	1.50002	1.56687	1.51046	1.52746	1.62577	1.48232	1.47805	1.52156	1.50561	1.54196	1.52073	1.53622	1.52166	1.51601	1.48053	1.46768	1.46393	1.4987	1.48188	1.43444	1.53856
1553047_at	4.98654	4.91082	4.95164	4.94923	4.9379	4.95864	5.17248	5.00135	4.88332	4.8876	4.9366	4.91259	4.9848	4.84143	5.07468	4.80125	4.95604	5.04372	4.98138	4.92236	4.94496	5.16078	4.90891	4.23428	4.96373	5.1819	4.91244	4.85744	4.86914	4.65974	4.9418	4.94011	5.4127	4.86074	5.43721	4.88872	4.88054	4.86072	5.1752	4.79505	4.82932	4.84635	5.20356	4.04536	4.80344	4.74843	4.92242	4.9568	5.39819
1553048_a_at	3.63626	3.73617	3.76062	3.79279	3.44193	3.56361	4.52267	3.64122	3.57225	3.62288	3.69085	3.602	4.98923	3.75248	3.77867	4.02511	3.53376	4.2488	3.94346	3.72806	3.15459	6.08408	5.06104	3.74873	3.25745	3.75911	3.81233	3.83579	3.42276	3.60542	3.49719	3.58054	3.42809	3.19138	3.79847	3.44642	3.95611	3.68675	4.2221	3.57079	3.81402	3.33536	5.11069	3.74391	3.68572	3.82743	3.64742	4.42781	3.6582
1553051_s_at	1.87447	1.83391	1.9018	1.86982	1.83571	1.87685	1.8589	1.8691	1.90285	1.88704	1.91183	1.8832	1.89614	1.89941	1.90478	1.87192	1.88898	1.9137	1.83585	1.8891	1.80151	1.88829	1.89492	1.95113	1.95422	1.85599	1.85787	1.83152	1.89747	1.88286	1.86057	1.88929	1.89596	1.86102	1.95537	1.91257	1.87539	1.91249	1.91149	1.95295	1.87936	1.90263	1.87882	1.84076	1.7901	1.88222	1.86775	1.8659	1.8508
1553052_at	2.62409	2.60858	2.67078	2.70969	2.75198	2.79595	2.70562	2.65868	2.75692	2.71252	2.74014	2.7046	2.82881	2.90987	2.72641	2.76935	2.80371	2.68927	2.64238	2.82966	2.68365	2.72569	2.83731	2.72044	2.77824	2.71366	2.71037	2.67553	2.70648	2.75957	2.69335	2.75948	2.7805	2.75312	2.76763	2.78093	2.68636	2.75095	2.71861	2.81026	2.74448	2.76817	2.76357	2.62046	2.64579	2.70941	2.70625	2.74057	2.75378
1553053_at	2.0136	1.97285	2.01886	2.00834	1.99111	2.01444	1.98515	2.00539	2.03149	1.99116	2.05527	2.01058	2.00578	2.0335	2.03678	1.99215	2.00667	2.01608	1.99374	2.00028	1.93731	2.01752	2.0223	2.05459	2.04101	2.00611	1.98953	1.98133	2.01404	2.02403	1.98914	2.02466	2.04438	2.01205	2.06976	2.05189	2.00701	2.03437	2.0162	2.06793	2.07341	2.06592	2.02732	1.98995	1.91747	1.98819	2.01202	1.96063	2.00289
1553055_a_at	7.67757	7.98624	6.53789	6.91563	4.68156	6.79512	4.86595	7.69329	5.99845	6.73766	7.04659	7.08689	7.87761	6.1334	6.27019	6.66322	5.08919	6.62275	8.78332	5.87989	6.88263	8.39781	6.52885	7.4297	4.74081	4.46988	7.68958	5.58545	6.64585	6.48352	5.8825	6.74754	7.59916	5.20908	4.87679	6.39629	6.58607	5.81862	8.45273	6.70587	5.92812	6.18884	8.89862	8.37994	6.82022	8.41027	6.7759	6.65254	7.47134
1553057_at	2.21204	2.20791	2.2742	2.30832	2.26289	2.31555	2.26529	2.23562	2.32996	2.31059	2.35813	2.27214	2.30383	2.27143	2.33325	2.27641	2.34791	2.27939	2.27139	2.29247	2.24694	2.30601	2.35254	2.25517	2.39253	2.25154	2.27763	2.23788	2.2863	2.27897	2.2414	2.28026	2.35112	2.30251	2.38847	2.39449	2.29005	2.23966	2.28556	2.31604	2.31914	2.26648	2.26465	2.17944	2.1969	2.3121	2.25439	2.33289	2.25042
1553058_at	2.20271	2.17903	2.21519	2.16958	2.18152	2.16766	2.15575	2.21032	2.22702	2.15793	2.20186	2.17776	2.18245	2.19323	2.20077	2.12372	2.19781	2.21672	2.17949	2.17398	2.15519	2.17281	2.15816	2.27491	2.31244	2.14838	2.20203	2.16429	2.19404	2.18386	2.17474	2.17624	2.18615	2.19421	2.30799	2.21891	2.17169	2.24462	2.21478	2.26764	2.20534	2.24831	2.18586	2.1507	2.12497	2.16028	2.12968	2.15176	2.16277
1553059_at	2.49136	2.46902	2.53866	2.64658	2.52489	2.57758	2.5273	2.51081	2.63878	2.55839	2.52055	2.55473	2.58348	2.60637	2.59198	2.59199	2.56652	2.53125	2.53435	2.5826	2.5194	2.57468	2.65438	2.51451	2.53834	2.55473	2.57724	2.52411	2.53491	2.5917	2.51576	2.55511	2.66531	2.56547	2.59631	2.57747	2.56036	2.5486	2.55361	2.61594	2.57926	2.58558	2.57864	2.47375	2.54626	2.56839	2.56194	2.56234	2.59648
1553060_at	2.01884	2.02088	2.0732	2.02011	2.00029	2.02546	1.99692	2.0241	2.05101	2.03489	2.08428	2.01772	2.06265	2.10795	2.05668	1.98823	2.03604	2.03636	2.01473	2.01171	2.02656	2.05888	2.11355	2.09493	2.1313	2.03509	2.03295	2.01749	2.04353	2.01782	2.02221	2.05243	2.07791	2.04919	2.09387	2.10497	2.0406	2.01598	2.07263	2.09756	2.07894	2.10107	2.0364	1.9895	1.98318	2.01872	1.99797	2.00562	2.0052
1553061_at	1.89498	1.86678	1.91903	1.92209	1.91888	1.91235	1.8903	1.90955	1.89677	1.88886	1.89089	1.90442	1.94877	1.96352	1.96498	1.85986	1.91464	1.92363	1.92534	1.91894	1.89637	1.94626	1.93934	1.92996	1.9607	1.87019	1.87502	1.89515	1.87932	1.88561	1.88556	1.88491	1.88995	1.89175	1.97238	1.89736	1.88129	1.87238	1.92409	1.9064	1.88821	1.88958	1.93277	1.89428	1.85148	1.90523	1.92773	1.91682	1.92192
1553062_at	2.65734	2.56429	3.10608	2.65124	2.35398	2.66552	2.58958	2.6402	2.7261	3.09542	2.65663	3.1009	2.67531	2.7251	2.33696	2.69997	2.69791	5.35921	2.34759	2.348	4.19395	2.37802	2.45369	3.27456	2.34842	4.06682	2.35195	2.99476	2.36416	2.36435	2.33138	2.40716	2.41783	4.66734	2.3784	2.40567	2.34776	2.38586	2.35254	3.31328	2.37085	2.4509	2.34424	2.40709	2.285	7.86842	3.79205	2.31789	2.34039
1553063_at	1.34298	1.35787	1.34336	1.37531	1.29618	1.3472	1.31703	1.33211	1.34759	1.36802	1.38666	1.35144	1.3415	1.35346	1.37754	1.32736	1.36833	1.31804	1.3865	1.35639	1.34382	1.33786	1.3706	1.38779	1.37203	1.36472	1.33454	1.33138	1.33583	1.37362	1.35075	1.32542	1.34736	1.34265	1.40135	1.36897	1.34055	1.35087	1.37667	1.39935	1.35617	1.37548	1.34864	1.31391	1.33193	1.32858	1.33579	1.28967	1.3211
1553064_at	2.22052	2.19952	2.17648	2.18453	2.07381	2.13158	2.16477	2.16572	2.27478	2.26622	2.26565	2.21535	2.16785	2.16374	2.09071	2.3312	2.20705	2.24814	2.13366	2.16392	2.12532	2.16755	2.14441	2.30003	2.27927	2.23594	2.23002	2.20489	2.28126	2.26187	2.18633	2.21263	2.26726	2.2232	2.13628	2.27168	2.1698	2.34481	2.20035	2.41339	2.26527	2.32156	2.21741	2.14287	2.15132	2.16243	2.10485	2.16905	2.32449
1553066_at	2.12471	2.09218	2.12994	2.25053	2.16401	2.21561	2.18963	2.16797	2.28357	2.194	2.27662	2.18207	2.2097	2.19534	2.22753	2.17766	2.25309	2.19979	2.163	2.23083	2.21371	2.21455	2.26336	2.14986	2.21602	2.15625	2.13814	2.11889	2.18173	2.22262	2.11781	2.1774	2.28771	2.24031	2.21241	2.2038	2.19132	2.16424	2.24435	2.23287	2.2103	2.19751	2.23057	2.14429	2.11822	2.18899	2.17782	2.21645	2.2129
1553067_a_at	2.45539	2.4359	2.44048	2.53884	2.47336	2.55286	2.48542	2.46061	2.54211	2.48976	2.47496	2.48766	2.56572	2.49558	2.54498	2.49202	2.513	2.44134	2.51014	2.50472	2.55893	2.52096	2.58965	2.42596	2.57435	2.46135	2.48121	2.48451	2.48824	2.5019	2.492	2.46583	2.55064	2.46932	2.50537	2.51407	2.48616	2.4479	2.46175	2.47442	2.47704	2.46193	2.52568	2.36205	2.49448	2.51205	2.51173	2.51931	2.46652
1553069_at	1.74983	1.77572	1.83264	1.8444	1.83179	1.84287	1.81888	1.7994	1.90014	1.80886	1.85169	1.8299	1.83737	1.8067	1.82193	1.86114	1.84706	1.8008	1.77404	1.84444	1.83777	1.8176	1.92149	1.84605	1.86475	1.81683	1.7984	1.79686	1.86071	1.85584	1.8092	1.84615	1.87711	1.84741	1.83024	1.8504	1.81617	1.84248	1.81582	1.88397	1.83591	1.87261	1.84188	1.80964	1.82207	1.82477	1.78919	1.80502	1.8172
1553070_a_at	1.26983	1.27431	1.2656	1.24448	1.19428	1.24642	1.23179	1.25688	1.25628	1.29647	1.2853	1.26842	1.24619	1.25369	1.21628	1.25813	1.27142	1.26488	1.23309	1.23932	1.23627	1.27488	1.26223	1.32144	1.31107	1.2447	1.25483	1.23206	1.26656	1.26213	1.24099	1.28644	1.26708	1.29644	1.31966	1.28744	1.27977	1.267	1.28275	1.33922	1.31458	1.33242	1.2535	1.24206	1.2337	1.26464	1.20256	1.25739	1.25062
1553071_a_at	1.882	1.8643	1.86624	1.88163	1.83438	1.88781	1.86079	1.86913	1.86102	1.88373	1.90634	1.893	1.88689	1.90004	1.87434	1.90171	1.89488	1.88047	1.85607	1.87942	1.84635	1.87462	1.93568	1.91391	1.89285	1.88382	1.88339	1.8595	1.87135	1.87726	1.87128	1.88265	1.89595	1.95262	1.90645	1.88826	1.85909	1.90772	1.89907	1.96235	1.89622	1.95064	1.88558	1.88126	1.8464	1.85961	1.83742	1.85501	1.88752
1553072_at	2.14661	2.15205	2.23542	2.1922	2.31047	2.16588	6.2706	3.0889	3.20267	2.32615	1.94946	2.76996	2.19333	2.09155	2.35573	2.24961	2.17101	4.19111	3.70335	2.34382	2.34895	2.35512	2.35651	2.39872	2.51359	2.47109	2.3836	2.3708	2.18906	3.44732	2.31928	2.30201	2.40618	4.39841	2.39401	2.34065	2.40404	2.49996	2.46042	2.48877	2.43858	2.46411	2.32543	2.35008	2.84505	2.36287	2.33446	4.10609	2.44251
1553074_at	1.91102	1.89658	1.95677	1.95579	1.90069	1.93597	1.92715	1.94539	1.93014	1.95609	1.93316	1.9373	1.97973	1.96272	1.96682	1.91224	1.97039	1.96721	1.94995	1.93296	1.88987	1.96487	1.98695	1.97212	2.0221	1.88932	1.91706	1.90972	1.93031	1.91079	1.91231	1.95213	1.92396	1.94805	2.05652	1.97176	1.92087	1.93727	2.0039	1.98146	1.96305	1.9495	1.94396	1.90674	1.86829	1.94434	1.94194	1.983	1.92184
1553075_a_at	3.22407	3.18475	3.25739	3.57032	3.31759	3.59432	3.3486	3.25195	3.52672	3.3972	3.28119	3.37541	3.54912	3.46605	3.40921	3.32788	3.51279	3.33692	3.30511	3.40639	3.29842	3.41337	3.53322	3.38764	3.55107	3.23011	3.3375	3.32783	3.3561	3.37621	3.30708	3.37094	3.53367	3.4451	3.45765	3.49338	3.36791	3.31646	3.36747	3.47	3.4059	3.39571	4.58125	3.15601	3.25671	3.33923	3.35144	3.39844	3.31937
1553076_at	2.32138	2.28989	2.43961	2.49305	2.38327	2.47286	2.42257	2.32829	2.50317	2.43603	2.40148	2.42583	2.52391	2.4443	2.46346	2.43254	2.50506	2.39351	2.36318	2.45889	2.32379	2.43041	2.58227	2.34534	2.55799	2.34892	2.42196	2.34805	2.38893	2.45437	2.35543	2.39143	2.50846	2.4683	2.46983	2.47466	2.41554	2.43594	2.43473	2.45903	2.4715	2.4268	2.99053	2.356	2.3165	2.40745	2.36881	2.46553	2.45035
1553077_at	1.94101	1.91654	1.96383	2.00954	1.98006	1.99545	1.96764	1.9845	1.98901	1.99868	1.97823	1.96839	2.01377	1.98685	2.02772	1.93498	1.99615	1.97881	1.9834	1.95505	1.95595	2.00948	2.03026	1.98537	2.06652	1.96662	1.94958	1.95333	1.9582	1.96304	1.95548	1.96095	1.97556	1.98102	2.03256	2.0118	1.97366	1.99353	1.98997	1.98698	1.99346	1.99666	1.98501	1.91743	1.92068	1.95421	1.95371	1.99697	1.96236
1553078_at	2.06223	2.05446	2.10615	2.19655	2.13516	2.20643	2.14734	2.12137	2.18295	2.14137	2.15087	2.10542	2.15071	2.10696	2.21646	2.12063	2.19146	2.10331	2.16606	2.17097	2.16296	2.16627	2.2494	2.07622	2.13751	2.10179	2.09991	2.06307	2.09273	2.1269	2.09065	2.11114	2.20339	2.10887	2.18327	2.1279	2.11289	2.07389	2.15156	2.07637	2.12663	2.11811	2.15621	2.0846	2.06783	2.14953	2.154	2.19811	2.12946
1553079_at	2.30144	2.26853	2.30541	2.32937	2.26058	2.31032	2.26883	2.28628	2.36056	2.41013	2.34919	2.32647	2.39582	2.30836	2.28965	2.33013	2.34377	2.31419	2.28749	2.30977	2.29307	2.33112	2.38375	2.35784	2.39218	2.32198	2.33047	2.31566	2.33079	2.36837	2.30249	2.35898	2.32227	2.34838	2.33117	2.36625	2.30912	2.38162	2.33107	2.41993	2.3657	2.38763	2.335	2.28528	2.23797	2.30474	2.27842	2.27822	2.35476
1553080_at	2.69743	2.67029	2.73493	2.86442	2.7694	2.82919	2.76929	2.72557	2.89741	2.87759	2.78953	2.76636	2.8691	2.76455	2.79938	2.79263	2.8286	2.80267	2.74694	2.8122	2.74112	2.77736	2.90469	2.78095	2.89431	2.74789	2.77192	2.75302	2.77078	2.83253	2.73166	2.80128	2.97737	2.8271	2.85505	2.83103	2.79159	2.79364	2.79604	2.86701	2.85988	2.83999	2.79144	2.59996	2.64883	2.76174	2.74838	2.86721	2.77175
1553081_at	4.37808	4.25802	4.34616	4.26938	3.98496	4.31839	4.25063	4.3757	4.17743	4.5146	4.34952	4.0155	4.36647	4.36677	4.14476	4.27893	4.31093	4.68497	4.06214	4.13359	3.98388	4.08925	4.01574	3.97092	4.10222	4.13567	3.99617	5.99952	3.89898	5.12015	3.98434	4.0024	3.9914	5.18963	4.12076	4.01392	4.68521	4.04326	3.8017	4.11591	4.00769	4.09718	3.18077	4.10468	4.05087	3.9842	4.1608	9.16757	3.99141
1553082_at	1.8482	1.85327	1.87126	1.87828	1.80531	1.85967	1.85066	1.84353	1.86708	1.90098	1.88136	1.86271	1.85242	1.85473	1.84737	1.90048	1.88403	1.90305	1.8428	1.83958	1.76663	2.10305	1.86923	1.83284	1.96657	1.87947	1.8745	1.85173	1.86472	1.86973	1.83589	1.89269	1.98657	1.8683	1.88809	1.89511	1.88493	1.90793	1.90927	1.92713	1.85431	1.89425	1.85347	1.80351	1.77455	1.83748	1.87863	1.85177	1.85514
1553083_at	2.04034	1.98924	2.06618	2.16597	2.12413	2.14929	2.10817	2.10721	2.2023	2.06646	2.12785	2.06499	2.17135	2.21425	2.18141	2.07754	2.17361	2.06356	2.14549	2.17821	2.13462	2.20468	2.20828	2.09614	2.11791	2.02738	2.09041	2.05499	2.07132	2.10536	2.08751	2.08193	2.09734	2.10645	2.18879	2.18602	2.10631	2.00826	2.08516	2.00768	2.15856	2.06323	2.14787	2.05639	2.08632	2.16619	2.10792	2.20365	2.10038
1553084_at	2.85234	2.78303	2.89801	2.96311	2.90552	3.01877	2.90752	2.86495	2.94885	2.9342	2.92261	2.94721	2.97867	3.03645	2.97192	2.99635	3.10684	2.88483	2.85104	2.99014	2.89646	3.00376	3.09454	2.89574	3.11816	2.85108	2.918	2.85715	2.88914	2.95359	2.90444	2.90869	3.07862	3.0888	3.12548	2.97264	2.93468	2.87636	2.93343	2.9975	2.99146	2.99714	2.91962	2.75237	2.89197	2.91198	2.93253	2.96929	2.88447
1553086_at	1.85487	1.8129	1.8975	1.98103	1.89847	1.96641	1.93339	1.89921	1.98398	1.93827	1.90082	1.91751	1.98406	1.95037	1.96417	1.93073	1.97672	1.91788	1.91533	1.95961	1.92513	1.92389	2.04465	1.89393	1.95831	1.88673	1.91311	1.89666	1.91724	1.92744	1.89977	1.92328	1.94098	1.94267	1.96959	1.9558	1.91745	1.89142	1.90813	1.98242	1.9374	1.94741	1.93786	1.86247	1.88482	1.92434	1.92122	1.93639	1.94214
1553087_at	2.44914	2.43051	2.47117	2.55524	2.4728	2.50597	2.51547	2.47989	2.49546	2.49589	2.51482	2.5189	2.52575	2.70473	2.58298	2.45626	2.51972	2.58559	2.45913	2.55457	2.51001	2.50051	2.5355	2.48719	2.72151	2.46278	2.46032	2.47059	2.47364	2.46218	2.45552	2.47906	2.69224	2.51086	2.5923	2.50237	2.46853	2.47487	2.5694	2.49958	2.48361	2.55073	2.47838	2.41617	2.36973	2.47545	2.46532	2.49921	2.44072
1553088_a_at	4.40751	4.1736	4.07925	4.28876	4.05367	4.40552	4.67332	4.15159	4.68149	4.55986	4.6364	4.27013	4.4685	4.24843	5.02685	4.35592	4.52141	4.04951	4.70732	4.08479	3.91893	5.6263	4.78941	3.75033	4.32291	4.14	4.27848	4.17602	4.2495	4.09724	4.15334	4.39162	4.5802	4.19223	4.20594	4.14215	4.64309	4.12515	4.28519	4.27627	4.31992	4.21705	4.44502	4.10718	4.01869	4.71227	4.11134	5.88989	4.29244
1553089_a_at	2.61114	2.52234	2.20582	2.19803	2.84429	5.01432	2.46503	2.48079	2.35567	2.55494	2.13978	2.1807	2.23644	3.25048	3.12271	2.28841	2.30542	1.55126	5.12327	1.83605	1.64138	6.26782	1.36433	1.7303	3.6578	1.60904	1.69797	1.71093	5.2664	1.3968	1.73838	1.36094	1.42539	1.65773	1.32706	1.48576	1.36706	2.90795	1.54633	1.78341	1.68312	1.54531	6.57907	3.30244	1.79482	2.75112	1.38518	1.56712	1.52261
1553093_a_at	2.22628	2.20804	2.27764	2.31129	2.25112	2.28979	2.25487	2.26732	2.37911	2.29079	2.32344	2.26164	2.30943	2.28007	2.26724	2.2602	2.32902	2.31756	2.23615	2.28766	2.26442	2.29553	2.38971	2.29651	2.35271	2.23345	2.26611	2.23412	2.28591	2.27006	2.25251	2.29839	2.30782	2.32037	2.3467	2.34807	2.26174	2.29365	2.26658	2.33306	2.31029	2.35289	2.28077	2.23709	2.20167	2.27258	2.26158	2.28821	2.2706
1553094_at	2.45063	2.41983	2.45065	2.92434	2.48937	2.45234	2.39659	2.39185	2.53323	2.51267	2.51404	2.47845	2.48286	2.56868	2.37676	2.53	2.52116	2.69512	2.51416	2.39626	2.39045	2.49976	2.54205	2.5221	2.60159	2.51742	2.48845	2.44473	2.49577	2.51886	2.45928	2.53936	2.55227	2.54075	2.54181	2.48989	2.495	2.58696	2.54917	2.66617	2.55059	2.59475	2.5303	2.34772	2.31342	2.44228	2.38832	2.44497	2.4901
1553096_s_at	6.69088	6.66715	6.03444	6.72083	5.7806	6.74801	7.02076	6.47911	7.61609	6.98884	7.9591	6.51058	6.71623	6.44625	9.91088	6.16471	7.56036	5.4325	7.54016	5.44282	5.52221	8.61121	6.79238	6.1175	7.42672	6.16569	7.13401	6.01513	7.46649	6.12494	6.46784	6.08369	7.02712	5.53823	7.36514	7.04657	7.79189	6.23879	6.43779	6.49757	6.39988	6.17992	8.80082	5.5403	5.81823	7.23021	6.48161	9.63653	5.49397
1553099_at	4.57195	5.79135	5.01702	6.28688	5.56564	6.93395	8.35317	5.38487	7.57733	5.60025	6.38206	5.70698	5.66033	6.59653	5.53211	5.37086	5.98764	5.93215	7.60542	5.43559	4.15526	6.14227	6.80907	5.28654	6.04117	6.56063	6.45218	5.48854	7.216	5.52775	7.18743	3.98795	5.89154	5.59047	7.07658	5.83888	5.11351	5.3592	7.25946	6.72023	7.43642	5.19398	7.29714	5.71286	5.5227	7.56007	5.1566	7.08341	4.99823
1553101_a_at	9.86458	9.06526	9.59041	8.97912	9.88663	9.63837	8.82165	9.21995	9.09635	9.56778	8.857	9.21207	9.88988	9.2318	9.64108	9.15252	9.32435	10.0842	10.3788	9.55884	9.36221	9.66855	9.16942	9.02024	8.63759	9.35743	8.75139	9.09738	9.11421	8.93953	9.08422	9.25303	8.8636	9.43373	8.07972	8.96967	9.28319	9.02384	8.1668	8.71661	8.87795	9.29095	9.90869	9.69224	9.59163	9.46568	9.31278	10.0852	10.1008
1553102_a_at	11.1364	10.879	10.535	9.38167	10.7446	8.25331	7.25196	10.4533	9.53294	10.3874	9.22861	10.0119	10.7422	9.64908	10.7308	10.4	10.2052	10.8854	10.0167	10.7561	10.3988	8.76507	8.70932	10.0625	9.43652	10.5121	9.48742	9.83996	9.39131	10.1134	8.3367	10.2823	10.2904	10.4643	7.8674	9.53671	9.2639	10.006	8.2547	9.65711	8.87967	10.3272	7.79299	10.9157	10.582	9.81124	10.677	10.006	10.4483
1553103_at	10.0588	10.1533	10.2465	10.0885	9.81622	9.90497	9.45757	10.0422	9.99419	10.5358	10.1147	10.1774	9.778	10.3378	9.654	10.2782	10.132	9.70506	10.1805	9.9538	9.75298	9.47417	10.5233	10.2086	10.3597	9.95039	10.1578	10.3649	10.6121	10.4643	11.0077	9.9568	10.0733	10.0409	10.5833	10.1818	10.0057	10.1559	10.128	10.1371	9.94111	9.05047	9.82814	10.5767	10.499	10.3024	9.97685	9.98617	9.69786
1553105_s_at	7.86675	6.12823	7.75138	8.60278	5.93738	6.73167	11.4682	7.38075	10.4801	7.44345	8.64775	7.35321	6.27921	8.47743	7.73028	7.15223	6.25017	6.79248	6.55834	7.41225	7.00293	11.7385	10.0001	6.80881	6.13118	6.67115	9.96632	7.35721	9.23674	7.63359	9.12475	6.87016	6.86283	7.60473	11.164	7.25799	6.29987	6.63535	9.96934	7.06977	9.62065	6.58678	11.2982	7.91929	7.52432	9.84032	6.10325	8.80399	7.02314
1553106_at	8.03991	8.09171	8.42764	8.19523	7.23453	7.07229	8.67214	7.91154	8.3281	7.7969	7.56295	8.34781	8.05021	8.49487	7.88565	8.23803	7.76114	8.16138	7.04682	7.50503	7.62231	9.08632	9.17199	9.05884	6.91383	7.05498	8.52608	7.61399	5.47662	9.27874	8.52777	8.36978	7.81697	7.49907	8.85471	8.07214	8.13635	7.66875	8.16535	8.19201	8.26442	8.52618	9.0104	8.07872	8.17787	8.33391	7.44339	8.59628	8.22616
1553107_s_at	6.5218	7.87369	7.15087	8.34789	7.80806	8.03825	7.87781	7.31303	7.08432	6.80466	6.4334	7.29992	7.51743	7.52613	6.75868	7.61543	7.28085	8.16255	6.54997	7.4814	6.50485	7.70533	8.9684	8.9742	4.96217	8.18352	8.6699	8.19444	8.02254	8.10166	9.12857	8.09416	8.20993	6.0272	8.21491	7.46156	6.49951	6.63173	7.65271	6.76975	7.96336	7.14474	8.31514	7.47509	6.62673	7.44506	7.61499	8.16497	6.47166
1553108_at	7.05994	6.37689	6.40873	5.96787	5.5353	4.14434	6.60581	6.63272	6.17804	6.42745	6.31692	6.65435	6.67707	7.49352	6.79822	7.04971	6.5463	6.33698	6.1601	5.79142	6.695	7.40711	6.8517	6.9503	5.88005	3.61601	6.46579	6.29137	6.17826	6.62966	6.39853	6.33248	5.1785	6.44465	6.55985	6.50271	6.13993	6.66471	6.53918	6.49413	6.51295	6.10047	7.45386	6.50117	6.59414	6.61385	6.37254	6.63831	7.26563
1553111_a_at	5.40351	5.61152	5.73586	5.88911	5.4405	5.66767	5.75403	5.46268	5.92005	4.03118	5.68181	5.65948	6.65931	5.67899	5.25893	5.36409	5.13228	5.43922	5.03735	5.46888	5.30038	5.30049	6.93466	5.8659	5.60078	5.97943	5.42201	5.1819	6.81689	5.48779	5.30025	5.47117	5.49689	5.78058	5.90274	5.76657	5.42737	5.25427	5.87474	5.2293	5.52389	5.93108	5.42456	5.08396	5.44956	6.26257	5.09102	5.74034	5.39716
1553112_s_at	6.88721	5.94901	6.56227	6.38424	6.8883	5.18749	8.31263	6.85961	7.08234	6.65687	7.65583	6.99746	6.24271	7.83453	6.89959	6.83288	6.30109	6.62233	6.51534	7.03387	7.36005	6.70221	7.12299	6.40875	6.388	3.99464	6.67865	6.45138	6.30145	5.72987	6.44406	6.45206	6.21321	6.03846	7.84558	6.73651	6.9539	6.72674	6.55337	6.38687	7.35341	5.80506	6.83101	6.77071	7.21901	8.51219	6.60178	8.0542	7.66671
1553113_s_at	8.41384	8.39374	8.89574	9.08068	8.0326	8.34106	9.88028	8.56713	9.24751	8.48469	9.20751	8.71988	8.27403	9.43864	8.28249	8.73451	8.81791	8.57312	7.90035	8.44817	8.83559	8.3661	9.20134	8.93101	9.32529	8.4671	9.21798	8.46964	9.13787	8.699	8.64967	8.63162	8.87816	8.82478	10.0027	9.20685	8.83183	8.86596	8.58128	8.93635	9.447	8.80379	8.96509	8.74995	8.90283	9.92908	8.51396	9.06391	8.56433
1553114_a_at	6.23762	6.08094	6.42843	7.51065	6.11608	8.07813	6.28087	6.25974	6.38381	6.20101	6.43619	6.1498	6.25095	6.28076	5.96194	5.9353	5.05467	6.06783	6.09898	6.13031	5.84892	7.36245	6.8066	5.86742	6.52114	6.24517	6.31952	5.44228	10.0099	6.13955	6.16022	6.09478	6.96716	6.1258	6.49919	5.36577	5.50198	5.51688	7.09466	5.95027	7.69767	5.84809	6.6529	6.14113	5.93127	6.23215	5.78027	6.08955	5.98624
1553115_at	1.4815	1.49352	1.46374	1.47682	1.41046	1.46937	1.42885	1.47136	1.46991	1.49767	1.49868	1.49447	1.5118	1.49664	1.43355	1.47581	1.49657	1.4809	1.42797	1.44789	1.41556	1.47962	1.51198	1.53521	1.46293	1.47971	1.50096	1.47021	1.49949	1.47792	1.49343	1.53393	1.57632	1.49389	1.53659	1.49053	1.45452	1.51435	1.5266	1.53693	1.50124	1.54951	1.49772	1.476	1.44453	1.45016	1.45934	1.44052	1.47931
1553117_a_at	8.29371	8.42936	8.53764	7.93647	8.20815	7.86215	8.62252	8.74134	9.52216	7.92691	9.71094	8.20239	7.6714	8.72888	7.94871	8.56903	8.20735	8.21805	10.4213	8.3712	8.70988	9.01375	8.30837	7.93993	8.06144	8.44183	8.28524	7.84231	8.70131	7.83059	7.57204	8.04993	9.22488	8.25458	8.77005	7.67906	8.22569	8.49851	9.66403	8.21426	7.98656	7.89144	9.209	7.87657	7.89961	8.94836	8.27087	10.1143	9.17706
1553118_at	7.24498	8.0976	8.08709	8.10104	7.32986	8.27518	7.95979	8.30028	8.85317	7.36956	7.58867	7.31619	8.51034	7.8369	7.7478	8.52248	8.79088	7.56934	7.80058	7.73835	7.57347	8.01789	9.21593	7.50454	8.15538	8.25231	7.8464	7.09239	7.7747	7.85372	8.23692	8.62415	8.60823	8.04887	7.89841	8.13851	7.85452	7.48517	8.48329	7.69186	8.69568	6.95163	8.61426	7.83799	7.91664	8.14394	7.63135	9.14649	7.90318
1553120_at	2.52915	2.52803	2.64763	2.6794	2.52802	2.68144	2.6495	2.5858	2.78057	2.73475	2.64108	2.61936	2.67631	2.67737	2.59166	2.72972	2.69394	2.57901	2.60958	2.60209	2.5371	2.92037	2.76944	2.59688	2.72927	2.612	2.66061	2.55518	2.60447	2.66976	2.60184	2.68535	2.66045	2.67167	2.70403	2.6601	2.62552	2.67602	2.61304	2.70486	2.6332	2.67196	3.58526	2.52864	2.53352	2.592	2.54186	2.69423	2.64961
1553122_s_at	5.55464	6.09577	6.00398	6.46851	4.16155	7.11897	6.59346	5.38401	6.51048	5.06043	6.00268	5.63668	4.28884	6.33732	5.99898	5.42757	6.169	5.70634	6.18893	5.32409	5.69038	6.14021	6.78515	6.0229	3.80636	5.37904	6.40968	6.25564	6.32589	6.41641	6.28057	5.29588	6.10913	5.56434	6.81652	5.82302	6.54777	5.1278	6.3673	6.57466	6.15039	5.65626	6.90981	5.84254	5.50349	6.17253	4.5568	7.7404	5.42391
1553123_at	3.14093	3.09831	3.17775	3.12831	3.01125	3.11785	3.13912	3.14737	3.15894	3.19756	3.1953	3.22933	3.20071	3.0953	3.06767	3.20725	3.16195	3.14659	3.0796	3.18228	3.04461	3.08897	3.27478	3.20592	3.33146	3.09515	3.13989	3.04601	3.3729	3.20301	3.11232	3.17523	3.15211	3.16067	3.17925	3.20501	3.28306	3.19396	3.17163	3.29808	3.17821	3.24205	3.17121	3.07021	2.89719	3.09941	3.04112	3.00407	3.11661
1553125_x_at	3.0494	2.97867	3.0734	3.07058	2.9937	3.15503	3.30998	2.92288	3.15372	3.20842	3.19213	3.07463	3.06869	3.07692	2.99389	3.15329	3.05379	3.07286	2.97992	3.05785	3.07991	3.08755	3.16717	3.05789	3.16927	3.25849	3.0776	3.03906	3.10389	3.15887	3.11332	3.12012	3.09466	3.12907	3.09252	3.15759	3.10272	3.15237	3.08928	3.21698	3.39085	3.20939	3.11928	2.99335	2.92471	3.04414	3.00608	3.02392	3.08003
1553126_a_at	2.47003	2.4649	2.5523	2.71147	2.56169	2.67771	2.56834	2.59443	2.66044	2.67788	2.66507	2.61384	2.69629	2.6209	2.68689	2.61673	2.72726	2.5771	2.55819	2.67462	2.64935	2.65145	2.74534	2.64081	2.81573	2.5337	2.56372	2.59321	2.54242	2.64322	2.54323	2.58847	2.72264	2.65769	2.70662	2.71042	2.63194	2.58059	2.62452	2.78295	2.69821	2.646	2.58457	2.49356	2.439	2.60537	2.60412	2.65167	2.58885
1553127_a_at	3.65537	3.57532	3.53955	3.77991	3.61331	3.59302	3.50937	3.73548	3.64008	4.0062	3.4748	3.56317	3.6353	3.71733	3.70456	3.60244	3.72416	4.07651	3.60698	3.60859	3.66591	3.73839	3.74241	3.5464	3.70337	3.56946	3.6129	3.56888	3.633	3.63014	3.62264	3.61961	3.58144	3.63558	3.6712	3.68702	3.60815	3.68578	3.63548	3.7084	3.64772	3.69574	3.65884	3.56861	3.54118	3.79132	3.54196	3.60275	3.64622
1553129_at	7.64215	6.12001	6.06976	3.97771	7.17912	3.00641	2.25376	7.40286	3.6865	5.27339	3.2295	7.5336	6.16294	4.64525	3.76042	4.88566	3.9607	6.18629	2.93401	5.18774	4.18981	2.59567	3.46415	8.29525	6.57006	7.7688	3.33037	4.81892	3.56256	6.17364	3.29783	7.50984	6.44396	6.30288	2.68458	7.04276	6.69764	5.63943	3.03219	3.42499	2.60863	7.57466	2.98164	6.38425	6.9388	3.20262	7.00549	3.27039	6.32026
1553130_at	1.89909	1.88241	1.91045	1.9139	1.85817	1.92219	1.90089	1.92276	1.89288	1.85461	1.89933	1.90845	1.88596	1.88776	1.99414	1.88935	1.9132	1.9115	1.92002	1.89391	1.80917	1.86383	1.86246	1.88668	1.9362	1.8635	1.82678	1.84368	1.86368	1.83711	1.85314	1.86187	1.94465	1.85724	1.9731	1.88767	1.87953	1.87362	1.92747	1.8764	1.8801	1.90025	1.87377	1.80894	1.77096	1.85188	1.82499	2.43749	1.85775
1553131_a_at	1.90284	1.88642	1.89228	1.92184	1.89935	1.91218	1.8771	1.89362	1.90359	1.86545	1.91946	1.88927	1.9277	1.92844	1.91928	1.85389	1.90505	1.85513	1.91515	1.89839	1.9271	1.92304	1.92094	1.92935	1.95521	1.83793	1.87079	1.87435	1.88612	1.90789	1.88973	1.88407	1.82773	1.90319	1.9842	1.91682	1.87756	1.88241	1.89955	1.90602	1.89824	1.91201	1.94641	1.89297	1.89397	1.90093	1.92616	1.89666	1.88591
1553132_a_at	9.1256	8.9718	8.97125	9.34417	8.13389	9.35359	9.03603	9.13038	10.0001	9.20225	8.70288	9.04759	7.69612	9.23541	8.32076	9.16765	9.25656	7.99821	9.70294	9.52137	9.40209	7.00709	9.70263	8.64973	8.86786	6.9864	9.05184	9.2279	9.32769	9.5391	9.83091	8.55236	7.89693	9.21591	8.86684	8.13366	7.94068	9.82702	10.3519	10.3171	10.9932	8.55384	11.2345	9.66956	9.4622	8.96164	8.19922	10.0666	9.48919
1553133_at	8.76656	8.19116	6.30751	7.40981	8.74279	6.39076	6.4028	8.97462	8.96645	10.2277	9.57038	8.98406	8.29386	9.14326	9.71109	8.9463	9.99231	7.6848	7.91806	8.68192	9.35628	8.90569	6.50855	8.45536	8.01395	7.9958	8.57938	9.19796	7.87667	8.19196	7.89647	9.11102	8.37298	7.98745	7.63231	9.20786	10.053	9.08916	7.7216	10.1645	8.06047	8.87707	6.71922	8.7778	9.7813	9.08193	9.87563	7.35428	8.43778
1553134_s_at	4.48813	4.01298	3.13797	4.01919	4.7927	3.87309	3.5026	4.34327	4.29439	6.37716	6.25584	5.13136	3.96655	4.75112	6.11209	3.88835	6.02368	3.77846	4.02276	4.78006	5.67376	4.48353	3.34498	4.34618	4.51014	3.2619	3.98747	5.3207	3.96549	4.16145	4.06915	4.87901	4.25384	4.40909	3.96524	4.59077	6.25059	4.6986	4.07142	6.69783	4.13161	4.59678	4.17462	5.30092	6.27461	4.60201	5.18122	4.06501	4.38141
1553136_at	3.14286	2.87805	3.00809	3.56018	3.20749	3.08115	3.36199	3.13883	3.4977	3.11438	3.25784	3.12531	3.11876	3.11774	3.14418	2.98995	3.24992	3.21231	3.21235	3.08368	2.87567	3.16522	2.91484	3.16929	2.8625	3.23801	3.05323	2.96734	3.19377	3.13093	3.0079	3.04712	3.19814	3.13785	3.22382	3.04098	3.16606	3.08365	3.25099	3.21756	3.57617	3.38764	2.94732	3.19533	3.074	3.19514	3.22597	3.21571	3.13513
1553137_s_at	6.58177	5.31053	4.91236	4.80099	5.84247	4.68186	5.25373	6.37709	5.04223	5.94756	5.63882	5.99714	6.94454	6.37952	5.15191	5.68953	4.82141	6.11344	5.39602	5.2337	7.20379	5.34158	5.0114	7.07186	5.20579	5.04795	5.33253	5.29066	5.118	5.16405	5.15751	6.27816	5.06681	5.15173	5.33619	5.30577	5.30167	6.96513	5.19908	5.36573	5.16938	5.64275	7.56985	6.06198	6.20452	5.16031	5.32002	5.78787	7.40329
1553138_a_at	2.62813	2.66455	2.73187	2.80233	2.57803	2.81837	2.78246	2.72162	2.84115	2.74331	2.71447	2.72302	2.74171	2.68184	2.60094	2.86095	2.86595	2.60069	3.89829	2.65218	2.53396	2.60671	2.67884	2.51126	2.63708	2.61352	2.63016	2.59107	2.63688	2.6345	2.55239	2.62262	2.78822	2.64979	2.65993	2.66079	2.62562	2.65872	2.61753	2.7053	2.65349	2.65866	2.65281	2.50469	2.51247	4.29465	2.52742	2.61764	2.60166
1553139_s_at	3.34154	3.11836	3.3154	2.54988	2.59079	3.01648	3.28791	3.41312	3.45846	3.26721	3.45612	3.38915	3.27252	3.31817	3.74327	3.54121	3.23313	4.22034	5.2056	2.49769	2.46362	8.65441	2.41526	2.36806	2.44099	2.27859	2.96389	1.65147	2.50461	2.40455	2.54147	2.56739	2.50749	2.55801	2.59421	2.36043	2.57017	2.23197	2.72598	2.54846	2.5464	2.31724	5.78212	2.60863	2.5708	3.42058	2.45842	5.11861	3.99226
1553140_at	5.08335	5.63377	4.71926	5.13638	3.85491	4.3158	3.99621	4.56757	3.90181	4.06983	4.62084	5.18164	5.40639	4.69202	3.755	5.27044	4.49096	4.6316	4.56501	4.61188	4.31937	3.93077	5.30698	6.00098	4.79758	4.66574	5.32322	4.65015	4.23604	5.09826	4.42108	4.45238	4.00399	4.47134	4.6684	5.02994	4.70083	4.74447	4.93138	4.79352	4.72715	4.93967	4.27293	5.45911	5.53028	4.58335	4.59865	4.38568	5.39363
1553141_at	3.09274	2.98125	3.02221	3.48498	3.32953	2.85317	2.81263	5.0319	3.13572	3.07176	5.48128	4.20448	3.08523	4.83101	4.86111	3.57522	3.26459	3.43164	3.43702	2.70355	3.67643	3.0941	4.89285	3.86817	3.28203	3.13104	3.43185	3.29552	3.44553	3.3194	3.33561	3.15637	3.44553	3.32055	4.95354	3.93213	5.54836	3.9558	3.92361	3.35309	3.70362	3.31302	3.62641	3.32834	3.98372	4.95883	3.08228	3.51206	3.11418
1553142_at	4.92725	5.61066	5.86421	6.21616	5.14296	4.56	4.51598	6.4406	5.93671	6.21886	7.15424	5.57205	4.55318	7.05995	6.43249	6.00352	6.68473	5.61469	5.00381	5.34202	6.74562	5.99961	7.39231	6.05683	5.54492	4.56363	5.73479	6.07663	6.15996	6.48849	5.80667	6.40719	5.91861	5.85067	6.19909	7.21106	7.01798	6.96864	5.69801	6.37054	6.79535	5.46753	5.5067	5.69731	6.03996	5.7592	5.64802	4.99379	5.89276
1553145_at	7.50699	8.55015	8.39336	8.55571	7.72096	10.4516	9.14806	7.80049	8.20242	6.62074	8.32237	6.68661	7.09149	6.74316	6.58241	6.73871	7.2064	8.54029	8.81697	7.61662	7.03571	7.60098	8.02852	7.35026	9.24564	8.77124	7.52826	6.63125	7.6155	7.41684	6.69167	7.42541	7.73072	8.42082	8.07838	7.50605	6.58024	6.86114	8.46893	6.6084	8.16868	7.72102	10.1155	7.55069	7.86914	7.81539	6.84165	8.53037	7.02415
1553146_at	2.46809	2.38059	2.45804	2.60358	2.43967	2.63122	2.45099	2.47175	2.55049	2.55092	2.52707	2.49773	2.55235	2.59079	2.54642	2.50285	2.54829	2.45282	2.41253	2.55245	2.47064	2.51745	2.65837	2.53335	2.60115	2.47356	2.48935	2.45336	2.48589	2.58664	2.48399	2.50821	2.56609	2.54328	2.53465	2.61672	2.50132	2.52226	2.49713	2.62597	2.52301	2.59142	2.54096	2.44431	2.43604	2.49914	2.48739	2.52208	2.50838
1553147_at	2.66246	2.63888	2.64025	2.77733	2.72852	2.80658	2.75866	2.71768	2.80244	2.93112	2.67543	3.26678	2.86	2.67933	2.74979	2.76216	2.71236	2.72155	2.69771	2.74457	2.69334	2.70623	2.86496	3.06035	2.89544	2.65998	2.68207	2.7182	2.67576	2.80417	2.72301	2.76545	2.83145	2.79799	2.85784	3.24302	3.47316	2.80286	2.74226	2.76913	2.75947	2.7873	2.71246	2.63488	2.65084	2.71407	2.78876	2.72275	2.83114
1553148_a_at	8.80925	7.45641	7.96405	7.31331	7.87233	7.53786	7.80706	8.42547	7.63282	8.25831	8.06785	7.80878	7.74606	8.70819	8.09189	8.089	7.83731	8.16241	7.82212	7.86023	7.56609	8.74598	8.13737	9.01841	7.20712	4.29594	7.56583	7.79244	7.65948	7.90772	7.51868	8.05739	7.56597	8.17721	8.24516	8.21467	8.12582	8.03825	7.93326	8.04051	7.84481	8.15772	9.18588	8.26511	8.44577	8.19668	7.02519	8.50311	8.80121
1553150_at	5.18769	4.46679	4.33908	4.17349	6.15092	4.19302	5.77813	5.46756	5.69905	5.03991	5.13923	4.58607	4.52446	5.11168	4.00998	4.69803	4.22343	6.78755	5.62205	5.86452	5.28219	6.56094	4.38519	4.53489	3.53676	3.20608	3.82107	3.56235	3.84347	4.15417	3.99476	4.34311	4.00728	4.47923	4.52544	4.38577	4.53153	4.47742	5.34238	3.67347	4.05027	3.69209	7.12052	4.99928	4.75911	6.22622	3.40476	5.42931	6.31859
1553151_at	1.7819	1.74277	1.90696	4.16245	5.04531	2.15994	4.02021	8.2269	5.73559	8.29012	3.0972	6.6142	6.85265	5.86286	7.92118	5.44729	6.17725	8.11867	3.04149	2.5967	8.01791	3.28647	2.66682	2.80483	5.48385	2.38147	6.57509	4.16678	3.17479	9.72029	8.56625	5.84065	3.37447	2.5267	3.79854	8.93264	8.56215	7.39448	5.41605	3.50994	5.82313	3.72183	3.66803	6.6371	6.68893	5.90529	4.9239	2.80373	3.27984
1553153_at	4.92764	5.41825	5.70428	7.11924	7.55323	5.81979	7.02202	9.18417	7.30832	9.56333	5.81916	8.00818	8.39683	7.48857	9.27712	7.85013	8.50098	10.0651	5.53428	5.10432	9.50875	5.32855	5.78871	5.22069	8.01765	5.63346	8.43556	6.67666	6.00658	11.2181	9.77296	7.758	6.18206	5.83171	7.17964	10.1456	9.30884	9.02377	6.86614	6.56784	7.59207	6.18572	6.47083	8.05842	8.0779	7.69506	6.90611	6.00855	6.40475
1553155_x_at	4.80402	4.86654	5.45211	6.94667	7.18182	5.75582	6.51398	8.82629	7.34123	9.32516	5.63539	8.26517	7.97089	7.185	9.00581	7.40326	8.548	9.80241	5.56947	5.57641	8.90295	5.95094	5.93189	5.11137	7.66823	5.58969	8.38423	6.17189	6.13668	11.2705	9.97861	7.28647	6.33243	5.78855	6.23018	10.3925	9.58042	8.71887	6.69116	5.94859	7.52024	5.7952	6.22574	8.2004	8.04379	7.20683	6.2503	5.53791	5.82611
1553156_at	1.8418	1.85687	1.88445	1.85712	1.82552	1.87798	1.8514	1.84053	1.85768	1.86782	1.87387	1.88419	1.895	1.87443	1.87601	1.83222	1.87409	1.85546	1.83888	1.82985	1.84637	1.8662	1.86483	1.90206	1.93703	1.85072	1.85409	1.82975	1.85069	1.86325	1.84846	1.90117	1.88459	1.85927	1.91838	1.88913	1.87058	1.85381	1.88243	1.9037	1.86329	1.88031	1.88351	1.83334	1.80774	1.84426	1.85789	1.85619	1.82406
1553157_at	1.87561	1.88074	1.92036	1.92063	1.87331	1.91358	1.91113	1.91156	1.90641	1.99013	1.92777	1.92346	1.93403	1.89347	1.88942	1.98842	1.95395	1.95727	1.8956	1.90462	1.87189	1.91502	1.90263	1.91635	1.97748	1.91365	1.88367	1.88448	1.90586	1.89974	1.87733	1.90854	1.95936	1.91372	1.97766	1.936	1.88511	1.90103	1.93893	2.00625	1.967	1.97837	1.91623	1.83229	1.82734	1.9032	1.87455	1.91179	1.91019
1553158_at	2.62157	2.70365	2.69825	2.61945	3.13398	2.16368	2.64082	2.63806	2.64711	2.66178	2.65907	2.60249	2.62023	2.52821	2.20607	2.55591	2.59046	2.31025	2.74779	3.10642	2.39194	2.70777	3.29546	2.40047	2.38688	2.53189	2.97519	2.59942	2.28956	2.25768	2.3215	3.21836	2.3137	2.27966	2.22469	2.3316	2.28228	2.27153	2.76738	2.27977	2.24936	2.29055	4.10167	2.1483	2.40465	2.76291	2.2112	2.39845	3.14291
1553159_at	4.28255	5.12596	4.39887	3.22846	5.27999	5.23212	3.76592	2.84314	4.40005	3.37152	3.84153	2.81969	3.3495	2.54715	3.30042	3.15547	2.9751	3.20927	2.68751	4.86716	3.16582	6.79895	3.28765	3.40092	3.12645	3.03663	3.19409	4.85697	4.68437	3.06067	3.07946	3.37157	3.27046	4.07878	3.01332	2.61347	2.91435	3.03126	2.79734	3.07322	3.25046	3.02531	8.23763	3.96223	3.85936	2.90001	2.71239	3.82271	2.8027
1553162_x_at	4.92029	4.67477	4.56095	4.69753	4.32757	4.06297	5.49427	4.61984	5.35162	4.56246	4.57181	4.23001	4.62103	4.6463	3.69294	4.86449	4.73235	4.54739	5.53271	4.50047	4.48061	5.1234	4.66271	4.33668	4.4442	4.49483	4.87742	4.51041	5.0803	4.24366	4.55214	4.51425	4.37017	4.52675	4.60308	4.1906	4.27084	4.36738	4.52494	4.65157	4.69975	4.58608	6.31051	4.90809	4.4651	5.62588	4.16757	4.47293	4.54005
1553163_at	1.85823	1.95299	1.92567	1.95127	1.84486	1.97857	1.87446	1.83899	1.99949	1.93925	1.88005	1.95075	1.90713	1.89306	2.01942	1.93437	1.90104	1.87193	1.88247	1.89783	1.88977	1.94279	1.97397	1.83023	1.89168	1.86836	1.91245	1.83143	1.87168	1.89497	1.8235	1.88707	2.0551	1.89475	1.9727	1.9077	1.87739	1.87341	1.98939	1.9582	1.89191	1.91618	3.09979	1.83385	1.88203	1.94084	1.83986	1.91528	1.90804
1553165_at	5.99558	7.17671	6.82466	7.75591	6.02536	7.90356	7.77062	6.68478	7.64842	6.60004	7.57609	6.6859	5.86679	6.92425	7.17854	6.83309	7.5626	6.72314	7.99714	6.70184	6.98564	6.99643	6.90745	6.36796	6.54989	7.81249	7.28497	6.17231	7.25889	7.03665	7.09598	6.47718	8.15284	7.34547	6.44766	7.0734	6.71236	6.56779	6.92773	7.11701	7.45813	7.59084	7.62055	6.59616	6.22288	7.42261	6.92775	8.12596	6.95932
1553166_at	2.365	2.34557	2.34562	2.5029	2.34213	2.46923	2.45555	2.34484	2.70059	2.46421	2.43611	2.4287	2.63926	2.46747	2.43247	2.46876	2.459	2.34669	3.30259	2.38019	2.41516	2.63998	2.5573	2.31684	2.37094	2.27839	2.36034	2.34699	2.34438	2.38799	2.26709	2.37549	2.53349	2.41363	2.38174	2.36633	2.37296	2.36116	2.41676	2.41109	2.4093	2.38029	4.25106	2.34838	2.37055	2.4	2.39269	2.37474	2.45008
1553167_a_at	4.69113	5.24924	6.08223	6.79701	4.05691	5.50922	7.01084	6.62383	5.69265	6.44309	6.99261	6.45368	5.3846	6.86188	5.96985	4.02557	6.21862	5.1392	6.53127	5.30612	5.89837	7.03803	6.87529	6.06485	5.79821	5.12281	6.15324	4.8273	6.12282	6.28538	6.12999	5.77451	5.18429	5.82841	7.71479	6.42036	6.4096	5.86574	6.91377	6.10689	7.04299	5.0745	6.49205	4.94811	6.16608	7.98974	6.01919	6.29638	5.1659
1553168_at	1.8363	1.83494	1.83547	1.91186	1.85507	1.89184	1.84447	1.84127	1.96615	1.8755	1.92078	1.87236	1.89635	1.88003	1.89458	1.8695	1.90149	1.85068	1.88521	1.91411	1.8839	1.88465	1.96259	1.90024	1.85006	1.83704	1.85833	1.83486	1.89175	1.90021	1.8505	1.87803	1.87842	1.87896	1.90646	1.89027	1.88181	1.8662	1.81264	1.90535	1.86478	1.87272	1.90425	1.84753	1.88746	1.87939	1.89092	1.87546	1.89327
1553169_at	5.46846	6.13524	6.9917	4.91733	6.32555	6.90068	1.87273	6.34135	2.84519	6.36166	1.40432	5.82066	6.58691	6.61534	6.60245	6.87589	3.93877	7.06837	2.24328	4.5085	7.45244	6.58937	3.5355	5.73161	2.74887	7.68566	5.15175	5.59882	1.94127	5.67103	7.27279	5.76338	5.20707	6.37412	2.04549	5.55407	2.51832	5.9051	8.52038	7.6622	3.38185	7.04069	2.05519	7.85853	7.0345	2.50227	7.15118	2.26481	5.93204
1553171_x_at	5.73752	6.41637	7.27756	5.53891	6.52727	6.88403	1.94458	6.03766	2.98636	6.63947	1.48706	6.19507	6.91898	6.97081	6.45212	6.89959	4.43579	7.16582	2.49497	5.54488	7.27478	6.67269	3.84024	5.77549	2.39218	7.61326	5.67016	6.13586	2.35802	6.1913	7.68612	6.21052	5.60809	6.62675	2.02834	5.9122	2.83792	6.43697	8.77183	7.41856	3.50976	7.07141	2.40121	8.06117	6.90632	3.4885	6.83096	3.37606	6.03604
1553172_at	8.0649	8.40841	8.75054	8.95502	8.14779	9.49214	8.8208	7.75502	9.26104	7.98394	8.71316	8.25646	9.43544	8.51301	7.80295	7.92249	8.3197	8.01202	8.87821	8.4534	8.62764	7.89263	9.18804	8.33031	9.01641	8.70304	9.07997	9.01952	8.43705	8.49925	8.73824	8.69913	9.02817	8.41845	9.61876	8.56658	8.42537	8.75965	8.45277	8.28628	8.49004	7.78165	8.52458	8.2384	8.62504	8.44377	8.45649	9.80893	8.72054
1553174_at	0.976062	0.935011	0.954861	0.94771	0.955267	0.93655	0.913252	0.97323	0.916516	0.959803	0.952429	0.94936	0.963444	0.96698	0.99942	0.924402	0.959463	0.973144	0.939318	0.955976	0.943639	0.967186	0.919518	0.979375	0.950045	0.932915	0.922346	0.928489	0.939672	0.930004	0.960258	0.954848	0.92806	0.933641	0.991864	0.955337	0.931665	0.934457	0.978378	0.987125	0.897522	0.95361	0.949045	0.962768	0.936786	0.936502	0.943625	0.963884	0.948334
1553175_s_at	6.40993	5.0316	3.41573	2.96745	3.80374	2.5061	2.977	6.11464	2.63577	3.16901	3.68445	5.88216	7.23712	4.43567	3.79371	3.69027	3.24851	3.99537	3.98089	4.07373	4.33932	4.00142	3.66068	7.23307	3.87115	3.67305	3.97608	4.82894	3.66451	3.90441	3.66743	5.48585	4.03943	4.01468	3.96466	4.12644	4.44229	3.95071	3.60939	3.71149	3.58168	4.1268	4.3004	4.46904	5.37811	3.72132	3.86823	3.66192	6.87202
1553176_at	2.11126	2.12106	2.15618	2.1482	2.06319	2.13407	2.10865	2.11128	2.19911	2.15705	2.12871	2.12756	2.15136	2.16163	2.14081	2.23173	2.14618	2.09477	2.07411	2.12929	2.12597	2.11995	2.19245	2.1772	2.16052	2.16254	2.1284	2.13024	2.12238	2.17102	2.11858	2.13497	2.16058	2.16504	2.14836	2.17474	2.11616	2.11048	2.13938	2.17171	2.10365	2.22803	2.13984	2.45069	2.08927	2.11665	2.10575	2.07182	2.16109
1553177_at	3.24119	6.70383	3.47481	2.63717	3.0289	2.5698	2.7044	2.72225	2.6351	3.27446	3.49235	3.32326	6.72965	3.25264	3.18671	5.73157	3.37817	3.18669	3.01706	5.00869	5.92237	2.84363	3.67846	5.92207	2.96463	6.07064	4.78873	6.65101	2.87622	3.2451	2.05489	2.33024	3.04038	3.34901	2.0958	4.24409	3.49833	3.99534	2.88847	4.01171	3.85344	5.90278	2.32922	7.09188	3.30313	2.35599	5.91968	2.18421	6.37651
1553178_a_at	1.9819	2.02934	2.03288	2.00815	2.00965	1.98173	1.95799	1.99245	1.96965	2.0102	2.0357	1.98761	2.0058	2.05368	2.00498	1.93693	1.99739	1.99957	2.04363	2.02478	2.02882	2.03895	1.98222	2.05532	2.02837	1.99462	1.97249	1.98124	2.00012	1.96522	1.99232	1.99356	1.94579	2.02118	2.07459	2.00654	1.99832	1.94754	1.98947	2.02042	1.9962	2.02444	1.99473	2.00584	1.96933	2.04359	2.01624	1.96127	1.99446
1553179_at	2.48325	2.12023	2.19891	2.17833	2.15885	2.19316	2.15574	2.15725	2.24563	2.20381	2.20166	2.2048	2.21783	2.18612	2.18765	2.2072	2.20212	2.23641	2.15461	2.19535	2.17241	2.19019	2.27663	2.25968	2.2592	2.20676	2.22147	2.17226	2.19108	2.21996	2.17278	2.22961	2.2965	2.24133	2.24407	2.26536	2.21447	2.23108	2.21139	2.2947	2.25519	2.25998	2.19371	2.15964	2.14747	2.17538	2.1837	2.21479	2.21356
1553180_at	3.52937	3.38969	3.53336	4.11096	3.70995	4.10489	3.71965	3.51203	3.82348	4.07513	3.57079	3.67769	3.82234	3.94049	3.79724	3.57023	4.09724	3.72867	3.63196	3.85051	3.53887	3.80957	3.91745	3.71627	4.08426	3.63029	3.74904	3.59026	3.7385	3.76796	3.67872	3.6993	3.87784	3.77739	3.91362	3.87672	3.71681	3.76109	3.79059	3.83634	3.78568	3.88443	3.73294	3.60749	3.61362	3.73119	3.67877	3.73676	3.74198
1553181_at	2.4805	2.41916	2.57415	2.62698	2.55473	2.65221	2.61782	2.5266	2.66328	2.57791	2.6029	2.54815	2.64475	2.60434	2.652	2.57625	2.60059	2.65226	2.54079	2.63925	2.5908	2.59506	2.6315	2.48367	2.58984	2.49431	2.55493	2.51982	2.52723	2.5664	2.65276	2.53922	2.57134	2.56574	2.58293	2.54702	2.5303	2.59437	2.63956	2.59804	2.56824	2.5533	2.59641	2.46196	2.52947	2.57264	2.56855	2.86435	2.58636
1553183_at	2.621	2.59582	2.77873	3.24187	2.90253	6.91797	6.57294	2.63643	2.85791	2.782	2.70493	2.64615	2.80827	2.78337	3.0053	2.7281	2.98973	2.91603	2.93973	3.03521	3.00766	2.99378	3.13002	2.97859	3.10993	2.91426	2.91826	2.89555	2.94418	3.03586	10.7128	2.96733	4.251	3.03341	3.00847	3.04285	2.96828	2.94357	6.44125	3.00365	2.99941	2.99718	3.02878	2.93503	2.87693	2.99315	2.92185	2.96564	2.97412
1553185_at	12.0987	12.5874	11.9682	12.5314	12.2736	13.3301	13.5297	12.144	12.8278	11.6568	11.7317	11.8471	10.2577	12.0248	11.8037	12.3899	12.1219	12.5552	13.7797	12.1972	12.174	11.7879	12.6485	12.0707	9.70921	12.235	12.1653	12.1318	12.7004	12.0405	12.7192	11.3409	12.2161	11.9722	12.9295	11.6523	12.0294	11.5997	12.0799	11.5434	12.8625	11.7912	12.7232	12.4688	11.2414	12.6718	11.6648	13.6936	11.5203
1553186_x_at	11.9761	12.464	11.8636	12.4318	12.2232	13.1313	13.3735	12.106	12.7213	11.6137	11.5913	11.7908	10.1509	11.9563	11.743	12.269	11.9982	12.3464	13.6019	11.9569	12.0391	11.7341	12.4011	11.9494	9.57739	12.1258	12.095	11.975	12.6336	11.9454	12.6392	11.2898	12.1426	11.8959	12.8396	11.6399	11.8419	11.4726	12.1023	11.5622	12.8106	11.8919	12.6864	12.534	11.175	12.5231	11.4438	13.5858	11.2189
1553188_s_at	3.03524	2.7751	2.61134	2.49942	2.68401	2.57451	2.58758	3.42851	2.65367	2.60771	2.61722	3.07125	2.568	2.59715	2.68738	2.64959	2.59851	2.72414	2.67026	2.69493	2.5077	2.72599	2.69747	3.24262	2.72743	2.55193	2.73247	2.72122	2.66858	2.74959	2.77206	2.77874	2.68649	2.63525	2.99577	2.79668	2.72757	2.64562	2.75438	2.65615	2.70586	2.74117	2.73062	2.74256	2.67484	2.70005	2.66522	2.68634	2.71879
1553190_s_at	2.48712	1.87838	1.8159	1.85004	1.78302	1.8372	1.80182	1.85282	1.85516	1.88515	1.84838	1.83396	1.90434	1.85524	1.83429	1.84069	1.8361	1.87617	1.87149	1.86414	2.04679	1.84013	1.94395	1.96606	1.88337	1.86739	1.89347	1.88872	1.89105	1.92788	1.89645	1.91273	1.87013	1.90954	1.93295	1.93708	1.8603	1.91982	1.90948	1.91684	1.8977	1.8933	1.91998	1.89118	1.91804	1.90266	1.88572	1.80991	1.88875
1553191_at	4.73082	4.86523	2.60793	2.55886	3.16665	2.60327	2.55259	4.82044	2.54758	3.3241	2.59393	5.69342	3.20223	3.96327	3.35831	3.7917	2.72115	3.97507	3.20758	3.7622	3.18803	3.36205	3.56359	7.10317	3.38865	3.30941	3.52086	5.00809	3.12822	3.40598	3.16741	3.40908	3.30951	3.37699	3.3367	3.76272	3.34667	3.21823	3.21065	3.4654	3.26536	3.45958	3.2019	4.53219	3.23998	3.38943	3.38155	3.20324	3.76078
1553192_at	4.07657	4.9346	4.5841	4.5838	4.1288	4.88588	3.89335	4.16288	4.27545	4.52469	3.92694	4.23199	4.08425	5.11134	4.25835	4.17058	4.77665	5.47584	4.26117	4.41617	3.97408	4.29548	4.35268	5.64947	3.93121	4.19301	4.25012	3.98443	4.01172	4.23788	4.10751	4.31348	4.24705	4.2485	4.82562	4.60009	4.32503	4.0334	4.68131	4.37041	3.9915	4.41474	4.61713	4.5639	4.3003	4.16476	4.00015	4.36122	4.06854
1553193_at	4.06649	4.3653	4.60807	4.70351	4.23605	4.97635	4.28678	4.08874	4.44338	4.52441	4.18572	4.29689	4.57427	4.8423	4.41536	4.32317	4.64534	4.40453	4.20789	4.38559	4.12208	4.42031	4.52971	4.90834	4.83228	4.69176	4.71523	4.3858	4.1979	4.51678	4.15287	4.25131	4.66953	4.50578	4.46694	4.60307	4.31904	4.8139	4.28409	4.50162	4.5739	4.8029	4.26882	4.48634	4.3029	4.28194	4.4819	4.31983	4.25292
1553194_at	5.39514	5.40315	3.20681	3.30413	4.47874	3.28018	3.01108	5.68776	3.11903	3.57328	3.11137	3.37871	6.33291	3.18855	3.3103	3.10598	3.13708	3.41487	3.20311	3.86644	3.28763	3.34001	3.40009	5.80091	3.3708	3.26336	3.32253	4.31676	3.33824	3.38667	3.30251	5.5305	3.39465	3.27303	3.3917	3.86159	4.0516	4.97289	3.37429	3.46508	3.35499	4.91525	3.30665	4.19242	6.2813	3.31152	4.4332	3.30942	5.20733
1553196_a_at	2.25733	2.28062	2.27469	2.32594	2.27302	2.3428	2.29986	2.30293	2.39701	2.29725	2.3874	2.32552	2.40173	2.34209	2.29022	2.30009	2.32185	2.19103	2.29166	2.29327	2.28578	2.32507	2.44449	2.30592	2.3285	2.29215	2.27549	2.25842	2.33821	2.31013	2.25361	2.28233	2.27813	2.28923	2.30975	2.33022	2.2959	2.25458	2.31138	2.35514	2.32103	2.34966	2.31291	2.34292	2.27049	2.32154	2.24193	2.30337	2.27128
1553197_at	2.51867	2.39497	2.53988	2.59231	2.4346	2.62902	2.55979	2.49614	2.61305	2.59459	2.56272	2.53814	2.6421	2.6009	2.45026	2.54747	2.61145	2.4051	2.40718	2.47177	2.4171	2.44978	2.50838	2.41495	2.48734	2.36593	2.37473	2.37505	2.37602	2.43843	2.35427	2.37469	2.55471	2.44564	9.5353	2.41686	2.3845	2.38586	2.38958	2.43003	2.44274	2.45976	2.4599	2.33797	2.36824	2.4181	2.46837	2.50132	2.43476
1553199_at	3.80644	3.64144	3.81171	4.0245	3.81319	4.15636	3.99717	3.74887	4.01266	4.0744	3.85978	3.67312	4.1747	4.03735	3.96223	4.18071	4.02548	3.90908	3.72115	3.92572	3.84484	3.95493	3.97601	3.70617	4.24488	3.6923	3.77938	3.71499	3.69397	3.96523	3.65326	3.89099	4.04981	3.92416	8.91143	4.03444	3.85944	3.82745	3.91724	3.95469	3.94273	4.02805	3.69005	3.50948	3.47801	3.76984	3.78892	3.82797	3.75256
1553202_at	2.72328	2.74723	2.82604	2.88073	2.74267	2.86505	2.77451	2.75591	2.93365	3.40464	2.88739	2.79296	3.0977	2.81467	2.74658	2.88553	2.85552	2.74971	2.71375	3.45794	2.61221	2.75168	2.85913	2.73221	2.94163	2.7108	2.73873	2.71575	2.7906	2.77418	2.74356	2.76946	2.83815	2.82044	2.85304	2.84974	2.75208	2.73475	2.78651	2.8168	2.80267	2.85913	4.42417	2.64831	2.64456	2.72486	2.73041	2.99764	2.73151
1553204_at	2.35206	2.39512	2.43999	2.56639	2.55546	2.56739	2.38941	2.4372	2.44838	2.38717	2.4689	2.46933	2.46624	2.51357	2.46899	2.51841	2.48579	2.39756	2.35418	2.55667	2.42003	2.44619	2.52395	2.4345	2.57049	2.41932	2.45975	2.42931	2.42548	2.42734	2.42672	2.49913	2.48289	2.46199	2.48715	2.47598	2.486	2.58814	2.42834	2.49029	2.41461	2.48328	2.42716	2.38652	2.35312	2.4614	2.45253	2.4157	2.41265
1553205_at	2.03604	2.0189	2.04182	2.02704	2.00583	2.01473	1.98169	2.00498	1.98204	2.06462	1.98563	1.9978	2.02723	2.06767	2.00403	2.02907	2.04826	2.00761	1.97541	2.02616	2.03101	2.00815	2.01331	2.00939	2.08683	2.01156	2.01697	2.00986	2.03024	2.03151	1.99796	2.01894	2.09879	2.01938	2.06696	2.02455	2.01924	1.99211	2.07748	2.06361	2.00071	2.06367	2.00779	2.02611	2.00326	2.01385	2.12679	2.00976	2.02538
1553207_at	2.45406	2.43338	2.53703	2.59324	2.55152	2.63331	2.5396	2.51396	2.6291	2.69384	2.62504	2.50982	2.59285	2.63674	2.55125	2.56982	2.59358	2.42202	2.49255	2.62835	2.54357	2.54912	2.68092	2.56872	2.75971	2.53503	2.58671	2.48395	2.59006	2.6034	2.52807	2.63259	2.63485	2.60074	2.6957	2.67497	2.61313	2.61235	2.62255	2.69227	2.68392	2.5719	2.50973	2.47886	2.43487	2.46716	2.49648	2.54795	2.5587
1553208_s_at	2.16885	2.16846	2.2419	2.50296	2.23087	2.35425	2.26254	2.29182	2.37619	2.30339	2.35963	2.2722	2.37559	2.28582	2.27772	2.26112	2.30034	2.21343	2.22885	2.26925	2.61405	2.24109	2.33999	2.17782	2.30167	2.04092	2.17633	2.20636	2.21415	2.19331	3.15014	2.13708	2.25663	2.24696	2.75081	2.16691	2.18518	2.09296	2.25244	2.16482	2.20912	2.19147	3.44607	2.18617	2.19918	2.1969	2.2381	2.28853	2.2377
1553209_at	1.71378	1.67859	1.72957	1.75866	1.68591	1.74022	1.70941	1.74443	1.71461	1.72809	1.73096	1.72686	1.75992	1.8027	1.69661	1.73875	1.76091	1.70945	1.69786	1.71592	1.69613	1.70287	1.69897	1.70632	1.73374	1.6635	1.65917	1.68765	1.69743	1.69852	3.3611	1.68328	1.72173	1.71625	1.77149	1.71583	1.67145	1.67668	1.6957	1.74467	2.01059	1.7367	1.69814	1.69242	1.64992	1.7056	1.69834	1.7114	1.67909
1553211_at	2.20945	2.96861	2.20028	2.22289	3.47926	2.34268	2.12634	2.1742	2.14409	2.16248	2.14189	2.16852	2.22035	2.21705	2.07077	2.14161	2.16958	2.01911	2.02656	3.36441	2.02536	2.06749	2.04687	2.11257	2.10359	1.98212	2.0394	2.63193	2.07831	1.9935	2.04456	1.9806	2.08309	2.08959	2.06125	2.06763	1.98108	1.95607	2.02784	2.04186	2.02884	2.05103	2.03391	2.04494	2.06074	2.02556	2.03147	2.03599	1.99278
1553212_at	3.32603	3.32948	3.46025	3.61243	3.45052	3.70298	3.61526	3.34326	3.78073	3.61403	3.82893	3.50153	3.69961	3.42591	3.58976	3.54697	3.90201	3.66945	4.144	3.56178	3.34892	3.53405	3.64908	3.42527	3.74872	3.44694	3.5332	3.3621	3.67663	3.52834	3.45381	3.50157	3.73942	3.5917	3.56024	3.60711	4.1574	3.60218	3.55	3.59444	3.61142	3.51943	3.48417	3.32041	3.08916	3.53071	3.51576	3.551	3.51989
1553213_a_at	2.07129	2.04583	2.06505	2.1379	2.0659	2.12009	2.11011	2.06689	2.14903	2.1207	2.10463	2.08993	2.09967	2.14724	2.1131	2.09175	2.13469	2.0861	2.07146	2.11373	2.07178	2.10737	2.16972	2.06383	2.15847	2.05696	2.10101	2.06405	2.09182	2.11768	2.07499	2.10159	2.14561	2.11937	2.18188	2.12811	2.11081	2.08632	2.08024	2.15215	2.12485	2.11177	2.12136	2.03838	2.05451	2.0957	2.06768	2.11325	2.10014
1553214_a_at	3.99885	4.33499	4.07432	4.57992	4.47555	5.50871	4.49103	4.21812	4.59128	4.85204	4.11861	4.09057	4.72252	4.92705	4.57144	4.44124	4.62499	4.37403	4.23975	4.6098	4.33792	4.51584	4.68167	4.33917	4.73828	4.38932	4.46431	4.33649	4.28972	5.0065	4.20102	4.38452	4.41936	4.59949	4.6444	4.77809	4.72849	4.43068	4.44229	4.97887	4.6674	4.72968	4.28913	4.17847	4.29882	4.35573	4.33663	4.41005	4.32999
1553215_s_at	3.44669	3.44958	3.58059	3.81987	3.46012	4.24437	3.49392	3.42772	3.54713	3.79585	3.61502	3.56318	3.57542	4.3479	3.66305	3.46803	3.63166	3.60831	3.58338	3.65281	3.61925	3.56569	3.76546	3.67599	3.75872	3.6014	3.67444	3.4557	3.62792	3.72904	3.43242	3.64555	3.95628	3.66687	3.96615	3.74747	3.89536	3.66572	3.75636	3.78068	3.66634	3.75458	3.56253	3.44328	3.40895	3.52611	3.85439	3.48072	3.48989
1553216_at	4.7023	4.57266	4.80022	4.07179	4.55163	4.58999	3.74593	4.75713	4.02614	3.96643	4.42517	4.26418	4.48565	5.01791	3.40854	4.52756	3.87887	4.05359	4.23064	4.29001	4.86473	4.15355	3.44521	4.44475	4.23281	4.07696	4.08805	4.08932	3.47949	3.93318	4.27162	4.1305	3.39888	4.59417	4.94899	4.32012	4.26717	4.30728	5.88295	4.12531	3.69714	4.6061	6.15573	4.78252	4.62566	5.67297	4.25183	4.19021	5.61134
1553217_s_at	5.1694	4.61551	4.88406	5.15449	4.53327	5.18734	4.15644	4.72442	5.00067	4.31472	4.86891	4.59774	5.19064	5.12383	4.35757	4.88918	4.80149	4.56763	4.5088	4.90303	5.10448	4.54816	5.16372	4.48694	4.93221	4.40526	4.43492	4.37215	4.42716	4.52802	4.41711	4.49838	4.50275	4.97083	5.52924	4.97543	4.85528	4.66178	6.30953	4.78783	4.1885	4.69876	6.40116	4.34463	4.85926	5.62453	4.54071	4.51636	5.55597
1553218_a_at	8.70629	8.93352	8.44684	7.7056	8.93865	8.09719	9.80784	8.70883	8.52013	7.94813	8.90694	8.22643	9.18464	8.37345	8.61352	8.44098	8.06463	8.58416	8.31837	8.77212	8.49566	9.17097	7.85858	8.51214	8.86087	8.19758	7.95449	8.27656	8.31965	7.98075	8.38715	8.28937	8.33263	8.61175	8.09364	8.32098	8.11662	8.47138	8.30411	7.91909	8.22226	8.51566	8.45282	8.70009	8.47224	8.2305	7.84381	8.44958	9.32714
1553219_a_at	2.94392	2.7617	2.82518	2.87965	2.51882	2.36542	2.88332	2.86753	3.29394	2.77077	2.9152	2.84799	2.88867	2.93509	2.54057	2.9689	2.83648	2.55106	3.44462	2.61371	2.68993	3.81647	3.81508	2.59151	2.10079	1.98987	2.64713	2.58441	2.66264	2.15215	2.60635	2.64176	2.31776	2.70492	5.20536	2.63376	2.61988	2.6353	3.87543	2.47314	2.66624	2.58332	4.34612	2.64438	2.70353	3.16361	2.09225	4.36742	3.82131
1553220_at	3.74875	3.81274	4.18425	5.29738	3.40043	5.90549	6.21248	5.0581	6.49967	4.32126	3.2441	4.74915	4.36466	4.17512	2.92131	3.36193	2.88916	4.0813	5.38165	3.57932	3.75968	4.35944	5.83368	5.0215	5.15518	4.34045	5.29474	2.91428	5.32659	4.60371	4.72209	5.07081	3.86593	3.95473	6.693	4.20555	4.59847	4.42516	4.85238	2.87826	3.74671	3.51718	6.17828	2.91843	4.22076	6.07235	5.31229	6.88733	4.86888
1553221_at	4.45896	4.74617	4.50188	4.1521	5.18136	4.13907	3.49982	4.43316	3.88859	3.64387	4.37852	4.08245	4.54707	4.60158	3.85222	4.44682	4.38939	4.09187	3.82733	4.90729	5.50712	3.11125	4.5594	4.08996	4.08962	4.02565	3.49806	4.42732	2.89452	3.8875	4.07172	4.18651	3.82676	4.59602	4.44404	4.11415	3.74177	4.6915	4.40567	4.43549	3.18224	4.07652	4.13261	4.6883	4.66931	4.5201	4.12266	4.40219	6.3356
1553222_at	1.47533	1.5184	1.47868	1.53105	1.5128	1.51045	1.50098	1.48624	1.5146	1.50319	1.48157	1.50988	1.52334	1.55394	1.58762	1.49831	1.5021	1.48713	1.49851	1.50859	1.47682	1.5195	1.53865	1.44557	1.47077	1.46039	1.4912	1.46685	1.46289	1.47547	1.45092	1.41694	1.47414	1.47475	1.52991	1.45798	1.48598	1.43824	1.51434	1.50364	1.45243	1.4804	1.46835	1.43454	1.44387	1.48309	1.51932	1.5001	1.48266
1553224_at	4.2004	4.47991	2.73186	3.27911	4.55101	3.24513	3.20085	4.42873	3.21334	3.48379	3.43097	3.47271	4.06759	2.49886	3.58101	3.69115	3.27385	3.83436	2.81563	3.25102	5.10302	3.67905	3.20503	4.77194	1.78605	2.79595	2.54573	3.01591	3.15346	4.61233	3.29372	3.48304	3.44329	1.96332	3.35104	3.2398	3.14658	4.39245	3.00756	3.13452	3.09227	3.49712	3.3245	4.86756	3.40991	3.49641	3.08151	2.4837	4.54721
1553225_s_at	7.32886	6.91121	7.09524	6.50928	6.71554	6.92865	5.90501	7.28032	6.93893	6.08423	6.54355	6.8988	6.68835	7.67137	6.59038	6.499	5.9675	6.66064	6.79559	6.48172	6.84722	7.563	6.46018	7.11483	6.72018	5.9787	6.41805	5.92006	5.69818	6.7031	6.51923	7.13688	6.3448	7.04005	6.709	6.82061	6.78951	6.69813	7.43239	6.56972	6.49644	7.16567	7.09746	6.36768	7.02778	6.84358	6.47118	8.17455	7.58737
1553226_at	2.58342	2.52512	2.62001	2.7333	2.59322	2.75647	2.66573	2.60436	2.77614	2.71721	2.64887	2.63745	2.7307	2.64569	2.7214	2.61284	2.71097	2.61192	2.66516	2.70497	2.62053	2.67653	2.79983	2.63152	2.77737	2.59626	2.63426	2.61648	2.62475	2.7079	2.63363	2.64833	2.71696	2.71666	2.71719	2.73349	2.65021	2.58762	2.64614	2.73236	2.70819	2.68018	2.68622	2.54567	2.55665	2.66094	2.73262	2.69474	2.66999
1553227_s_at	7.38065	7.66678	6.99195	7.1407	7.52225	6.99545	9.40709	7.2588	7.2921	6.93457	7.1513	7.0681	6.36053	7.15106	6.92776	6.97462	7.25017	7.37995	7.7735	6.82734	7.30044	6.38465	7.59589	7.3882	7.33996	6.19926	7.04964	6.83308	7.04654	7.2522	6.93656	7.42445	7.09586	7.7539	6.97807	7.44731	7.56388	7.01179	8.1484	7.33241	7.73236	8.00659	8.15346	7.16258	7.66961	7.28294	7.47233	7.48487	7.24514
1553228_at	3.12717	3.10793	3.43641	3.35602	3.22073	3.27194	3.09396	3.03862	3.22908	3.6949	3.03739	3.36081	4.5766	3.12356	3.34889	3.31588	3.23778	3.2622	3.266	3.52825	3.1429	3.26816	3.4132	4.31164	3.46196	3.20915	3.24748	3.44979	3.29768	3.32482	3.29491	3.28633	3.40044	3.69528	3.33945	3.46283	3.29957	3.12956	3.25983	3.35248	3.32077	3.56516	3.12829	3.13534	3.23232	3.16495	3.25632	3.22878	3.29554
1553229_at	3.27897	3.21534	3.29068	3.44785	3.2876	3.48097	4.44018	3.29321	3.5297	3.36641	3.53387	3.38181	3.45631	3.31499	3.38983	3.42765	3.44292	3.3964	3.53845	3.38111	2.88665	3.49356	3.46892	3.22346	3.43419	3.36579	3.39225	2.93928	3.89012	3.37946	3.37052	3.34067	3.52714	3.37469	4.96257	3.37495	3.35358	3.42324	3.80519	3.43771	3.45151	3.42998	4.06021	3.1736	3.20476	3.49096	3.22398	4.7516	3.33352
1553232_at	3.19571	3.15098	3.15892	3.17068	3.00075	3.23656	3.13861	3.2382	3.26873	3.15985	3.11658	3.16839	3.17595	3.229	3.17481	2.98915	3.17909	3.47533	3.1537	3.17111	3.17726	3.15247	3.17516	3.24749	3.1873	3.10759	3.10304	3.16242	3.13657	3.19973	3.02387	3.18067	3.21822	3.18989	3.25011	3.17275	3.14675	3.22046	3.19783	3.22289	3.19642	3.20644	3.1798	3.18024	3.16665	3.04006	2.99638	3.16374	3.52096
1553234_at	2.70568	2.67592	2.77095	2.7297	2.70097	2.69294	2.73943	2.69685	2.71068	2.7171	2.83904	2.71508	2.71408	2.75264	2.70626	2.7207	2.72541	2.74905	2.68073	2.73117	2.64855	2.69438	2.74692	2.76546	2.87964	2.70967	2.71791	2.6792	2.73532	2.75295	3.1249	2.73532	2.79408	2.75694	2.78078	2.73703	2.70541	2.76002	2.76249	2.78784	2.79357	2.76632	2.70211	2.67411	2.54244	2.66494	2.69386	2.69999	2.68717
1553235_at	1.83649	1.89505	1.92428	2.04566	1.93995	1.91325	1.92214	1.89872	2.66382	1.97616	1.8912	1.8878	1.9281	1.95077	1.98738	1.90537	1.92268	1.94129	1.97675	2.00249	1.9664	1.96465	2.09631	1.92671	2.03459	1.89456	1.95186	1.97349	1.95983	1.95569	1.90349	1.95754	2.09407	1.96986	2.01404	1.9645	1.98325	1.96808	2.02138	1.9839	2.02836	2.06137	1.9369	1.86908	1.88608	1.95171	1.94993	2.01158	1.93718
1553237_x_at	2.34603	2.39303	2.39741	2.45038	2.44599	2.72576	2.41115	2.39026	2.98972	2.47778	2.39711	2.40179	2.52902	2.47291	2.48596	2.39437	2.54342	2.46158	2.49508	2.55333	2.44742	2.52138	2.657	2.47485	2.60414	2.40486	2.48286	2.429	2.47823	2.47323	2.41034	2.48419	2.64712	2.47514	2.56205	2.52893	2.44839	2.45717	2.48436	2.50455	2.59454	2.49179	2.51591	2.38764	2.40368	2.49323	2.44222	2.64174	2.4399
1553238_a_at	3.33686	3.16944	3.20431	3.19103	3.27196	3.18534	3.33636	3.20613	3.38015	3.47137	3.27565	3.24406	3.26612	3.27769	3.31171	3.29498	3.47009	3.26598	3.16245	3.24413	3.27262	3.28224	3.32992	3.25537	3.38188	3.26861	3.29983	3.25463	3.24277	3.3156	3.23704	3.28382	3.30874	3.31205	3.27574	3.36584	3.23201	3.28722	3.26676	3.40101	3.27744	3.3423	3.10352	3.18724	3.14587	3.26417	3.32041	3.51837	3.27756
1553239_at	2.07692	2.00853	2.02621	2.03762	2.04533	2.03451	2.0188	2.01646	1.93829	2.06366	2.04241	2.03839	2.03056	2.02479	1.98194	2.04829	2.04436	1.98105	2.07067	1.91491	2.06078	1.94473	2.03192	2.0397	2.02401	1.99267	2.01347	2.00148	2.00166	2.08101	1.97625	2.26074	2.08145	1.99334	2.04374	2.02433	2.26902	2.09267	1.99684	2.06363	2.02329	2.11863	1.98595	1.97074	1.9271	1.99597	1.9821	1.95418	1.99523
1553241_at	2.72941	2.62076	2.81275	2.80135	2.68584	2.77344	2.74162	2.75427	2.85365	2.78266	2.8043	2.73617	2.79027	2.74154	2.74093	2.76316	2.78873	2.84645	2.72728	2.71793	2.73095	2.77425	2.8452	2.66664	2.90793	2.74061	2.73912	2.72252	2.76179	2.80163	2.76412	2.77818	2.9687	2.80065	2.84061	2.81296	2.78399	2.82009	2.73713	2.83805	2.84998	2.86127	2.75105	2.67177	2.60238	2.74598	2.70462	2.75826	2.74464
1553243_at	9.45257	9.48894	9.85312	7.26679	9.20755	5.72257	6.24091	8.18466	5.76209	8.24929	6.49527	9.04668	9.9497	9.57283	7.71453	9.66278	7.85362	9.96235	5.88286	9.66665	9.38951	6.24048	5.73063	10.2402	8.72793	9.87	6.37777	9.03169	7.15477	8.82679	6.21653	10.4094	8.23646	10.0687	6.40034	8.4352	7.83324	9.49089	6.1247	9.14952	6.15887	10.1334	5.66526	9.80845	10.4494	6.27428	9.31576	6.16487	9.42555
1553244_at	3.16245	3.18004	3.20278	3.46021	3.25903	3.52279	3.60935	3.20769	3.46129	3.31331	3.29402	3.25209	3.37318	3.46331	3.33392	3.45856	3.33212	3.33414	3.3081	3.37582	3.14822	3.41932	3.53621	3.27792	3.58118	3.25551	3.35186	3.32979	3.39128	3.34939	3.30484	3.27666	3.49665	3.42809	3.47767	3.39982	3.3676	3.26061	3.3506	3.41794	3.39892	3.41725	3.39558	3.2024	3.26454	3.26115	3.31196	3.38418	3.22705
1553246_a_at	1.60738	1.57401	1.61379	1.63801	1.60716	1.65063	1.64868	1.61219	1.69622	1.69629	1.63697	1.63193	1.60964	1.63779	1.62996	1.63626	1.64104	1.67878	1.62997	1.65177	1.56916	1.65789	1.64632	1.62871	1.69021	1.60463	1.6183	1.59536	1.62563	1.66239	1.59219	1.65747	1.66442	1.63349	1.72006	1.66961	1.63121	1.64243	1.64735	1.72481	1.65266	1.71009	1.60996	1.53666	1.57877	1.60377	1.62334	1.69732	1.60325
1553247_a_at	4.55102	4.50554	5.10027	4.5652	4.59028	5.01431	4.55593	4.28925	4.77476	4.44874	4.49814	4.56098	5.27177	4.61728	4.58741	4.58944	4.49285	4.54914	4.49058	4.78243	4.36362	4.56845	4.44587	5.10652	5.01564	4.63461	4.39834	4.56084	4.28916	4.46564	4.47513	4.65083	4.67003	4.65118	4.66677	4.7167	4.22936	4.51789	4.46286	4.29162	4.60546	4.72742	4.71738	4.62756	4.4058	4.63877	4.65085	5.66185	4.66311
1553248_at	3.82217	3.85451	3.84374	4.51267	4.63174	4.09768	5.31486	3.97286	4.99217	3.96235	4.99884	4.13527	3.84013	3.80336	3.68259	3.4333	3.98673	3.64502	6.24308	3.66641	3.35495	5.78605	4.41055	3.92039	4.40336	3.88934	3.62547	3.70046	3.93322	4.82653	3.64432	3.84411	4.00093	3.83726	4.17773	2.86602	3.79909	3.59095	4.58143	3.61338	4.27561	3.88979	6.37076	3.53897	3.23434	3.78086	2.94736	5.77622	3.89628
1553249_at	2.53804	2.49545	2.54177	2.57477	2.46168	2.60105	2.51791	2.52687	2.60663	2.62814	2.59407	2.56822	2.57515	2.56754	2.54586	2.57259	2.63769	2.56164	2.67872	2.63483	2.56252	2.53148	2.6289	2.58857	2.64526	2.58543	2.52867	2.50688	2.51993	2.60863	2.56082	2.57036	2.60512	2.61076	2.54187	2.62832	2.57483	2.68592	2.56794	2.64773	2.58666	2.64406	2.62791	2.54038	2.54135	2.52182	2.56333	2.5676	2.57697
1553252_a_at	7.05878	8.06111	7.32014	7.54771	6.84794	8.61547	8.24126	7.15055	8.5279	6.76496	7.12654	7.15254	6.54897	7.19486	7.01933	6.94972	7.10718	6.9061	7.70903	6.9896	7.24153	8.1929	7.29587	7.87311	5.03743	7.63476	8.45261	8.12975	7.30212	7.8655	7.77695	6.81975	7.74605	6.53596	8.80968	7.20504	7.40802	6.58833	8.48131	6.99805	8.033	7.65484	8.54263	7.44919	6.95741	7.74962	7.63954	7.62607	7.01296
1553253_at	1.85462	1.83552	1.79965	1.89508	1.84737	1.89637	1.83565	1.91239	1.88819	1.85183	1.89097	1.87173	1.89449	1.93226	1.90846	1.86924	1.88593	1.83092	1.86782	1.92405	1.8632	1.86337	1.87482	1.83357	1.85642	1.83927	1.82624	1.83271	1.83853	1.86528	1.86292	1.8069	1.81928	1.8456	1.86802	1.84809	2.21215	1.85357	1.86045	1.86614	1.85739	1.89488	1.88753	1.83559	1.85833	1.87153	1.86375	1.87033	1.8905
1553254_at	2.50355	2.49916	2.6662	2.69952	2.62597	3.48675	2.83176	2.59782	2.7809	2.68852	2.6655	2.63566	2.75439	2.5856	2.75032	2.68563	2.69163	2.71307	2.63446	2.7745	2.6647	2.69183	2.92321	2.67564	2.89046	2.7026	2.71816	2.68221	2.71442	2.81576	2.69452	2.69095	2.89201	2.73043	2.73101	2.82344	2.7159	2.64784	2.68122	2.86747	2.75935	2.81261	2.70379	2.55986	2.5421	2.69116	2.69763	2.77885	2.70231
1553255_at	3.2713	3.15562	3.31013	3.27732	3.34943	3.46403	3.66839	3.26658	3.21133	3.36329	3.27262	3.31262	3.44513	3.30095	3.387	3.30387	3.26394	3.29946	3.30142	3.36468	3.33638	3.34452	3.48224	3.2717	3.48789	3.20872	3.3064	3.23309	3.3155	3.31959	3.17017	3.32555	3.39462	3.35318	3.39547	3.37768	3.31361	3.28142	3.36321	3.3975	3.34015	3.35106	3.33741	3.10795	3.02256	3.33328	3.34404	3.32444	3.31713
1553257_at	1.77552	1.74195	1.77299	1.82793	1.73315	1.78881	1.77964	1.77459	1.85991	1.84338	1.82957	1.80701	1.78982	1.79128	1.80815	1.86126	1.83136	1.78503	1.73268	1.81877	1.69973	1.78086	1.85368	1.79178	1.7893	1.81764	1.82148	1.79565	1.81343	1.82063	1.77358	1.84543	1.89342	1.81007	1.79876	1.83373	1.82852	1.87684	1.80712	1.85154	1.80137	1.84777	1.79255	1.77779	1.77068	1.78731	1.75231	1.76873	1.84697
1553258_at	1.85519	1.8211	1.85386	1.88746	1.79385	1.87698	1.85802	1.86099	1.91748	1.90201	1.86255	1.86312	1.90155	1.8608	1.83907	1.87306	1.89511	1.83197	1.83653	1.8472	1.90039	1.87189	1.95389	1.90743	1.92572	1.83386	1.85259	1.84828	1.86602	1.88101	1.85913	1.88465	1.8858	1.91057	1.91798	1.92463	1.87589	1.8525	1.89349	1.93768	1.94581	1.91351	1.89086	1.84071	1.81211	1.84964	1.88072	1.82775	1.87063
1553260_s_at	3.41785	3.61165	3.49829	4.92587	3.49538	5.10989	3.81096	3.60247	4.45762	3.76788	3.58105	3.50597	3.67373	3.58089	3.60751	3.71444	3.9046	3.50853	3.27599	3.67324	3.30816	3.61068	3.73655	5.01208	3.72003	3.60565	3.59656	3.28586	3.39431	3.53624	3.39078	3.53595	4.19288	3.66655	3.50193	4.12986	3.54497	3.32849	4.02994	3.50397	3.65456	3.91357	6.3341	3.23499	3.30075	3.48147	3.50718	3.87137	3.56034
1553261_x_at	3.29316	3.32303	3.512	4.41731	3.80665	4.46282	3.88549	3.6614	3.93445	3.65926	3.69809	3.43741	3.98701	4.21612	3.89325	3.80966	3.71207	3.79142	3.62724	3.88848	3.48964	3.88574	3.90901	3.71597	4.21405	3.62726	3.68472	3.58434	3.83191	3.75927	3.73573	3.76122	3.91852	3.82752	3.92325	4.00488	3.75243	3.78709	3.86168	3.88187	3.81633	3.93718	3.86091	3.54681	3.44462	3.75284	3.71104	3.77937	3.68068
1553262_a_at	0.749659	0.769073	0.754589	0.707646	0.827451	0.738435	0.707374	0.755676	0.77327	0.692258	0.769955	0.712854	0.744314	0.831648	0.722949	0.654782	0.718821	0.676854	0.700989	0.708603	0.73786	0.723852	0.724478	0.832089	0.740034	0.699033	0.676988	0.698032	0.722946	0.714205	0.737862	0.674526	0.671986	0.698999	0.744308	0.692103	0.700968	0.639453	0.723258	0.691448	0.85786	0.730503	0.76218	0.723017	0.735797	0.705434	0.710095	0.705427	0.692349
1553263_at	1.58032	1.57756	1.60105	1.5943	1.56741	1.61247	1.55999	1.60773	1.55831	1.61023	1.6038	1.5917	1.68994	1.61869	1.6003	1.57662	1.57918	1.58903	1.59737	1.59892	1.60443	1.62005	1.59675	1.63289	1.59966	1.57994	1.58413	1.58936	1.56904	1.60991	1.59795	1.62187	1.57754	1.59428	1.60929	1.60188	1.59314	1.58484	1.60082	1.63715	1.58909	1.62862	1.59864	1.59966	1.57777	1.56901	1.59862	1.59645	1.59808
1553264_a_at	1.91252	1.85934	1.87733	1.87419	1.80762	1.85606	1.83921	1.8611	1.93195	1.89778	1.9382	1.89817	1.86698	1.97484	1.96778	1.83681	1.90078	1.82967	1.87706	1.90418	1.85246	1.8881	1.90863	1.94884	1.95401	1.87078	1.84625	1.8519	1.85617	1.8786	1.90545	1.89368	1.915	1.87329	1.90448	1.90268	1.85851	1.90063	1.88175	1.93473	1.88152	1.94347	1.90447	1.88162	1.81469	1.87265	1.95029	1.83327	1.8359
1553265_at	3.71996	3.6029	3.48469	3.02235	3.64846	3.56985	3.45716	3.57878	3.57315	3.03517	3.53164	3.49299	3.13248	3.349	2.83862	3.62654	3.4854	3.13166	3.20322	3.22229	3.90478	3.05629	3.47323	3.08573	2.65574	4.66008	3.25901	3.03961	3.58238	3.19717	3.07424	3.44663	4.09677	3.35193	3.24961	3.17298	2.59453	3.21483	2.60522	3.24568	3.14585	3.2187	3.57123	3.49089	2.74522	4.25704	3.20492	4.19321	3.92003
1553266_at	3.2434	3.23181	3.26809	3.51684	3.31962	3.59024	3.35208	3.21543	3.66513	3.50865	3.33476	3.27292	3.60494	3.42926	3.45945	3.33007	3.51857	3.41548	3.31907	3.42223	3.283	3.45345	3.57951	3.40804	3.6622	3.29307	3.38127	3.29856	3.35688	3.41854	3.29061	3.41582	3.58371	3.46712	3.49929	3.56119	3.41797	3.41325	3.44891	3.54529	3.51502	3.5384	3.32213	3.17498	3.13832	3.36396	3.3341	3.37521	3.3197
1553267_a_at	2.78276	2.76983	2.73749	2.77449	2.70402	2.76105	2.73418	2.82437	2.78744	2.79735	2.83792	2.77452	2.80158	3.62658	2.86639	2.78945	2.81842	2.73518	2.73403	2.7017	2.73348	2.75204	2.8564	2.85402	2.81638	2.63239	2.7495	2.70098	2.77654	2.74475	2.81338	2.77366	2.76409	2.76935	2.80023	2.78214	2.78113	2.76947	2.76807	2.8309	2.76797	2.77857	2.77622	2.61437	2.70391	3.49055	2.91453	2.71994	2.79832
1553268_at	2.03351	1.99398	2.05082	2.06793	2.06761	2.11233	2.0749	2.06784	2.08429	2.06758	2.08312	2.05105	2.0871	2.05351	2.09653	2.07355	2.08566	2.05968	2.07551	2.19629	2.07076	2.09027	2.10629	2.07098	2.08451	2.02482	2.03334	2.03491	2.05097	2.04595	2.02818	2.03807	2.08329	2.06539	2.10736	2.0604	2.04479	2.06478	2.08819	2.03218	2.05725	2.01201	2.21557	2.00095	2.03083	2.08016	2.07728	2.12899	2.08215
1553269_at	5.77429	6.52174	6.53415	6.88574	5.64105	6.4627	8.01694	5.34963	5.81393	4.98081	5.843	7.13571	6.29944	7.35536	5.62976	6.214	4.91019	5.08703	8.38512	4.59934	5.5722	6.49488	8.07008	6.46866	6.4711	5.71918	6.40942	6.885	7.5292	6.64109	7.02433	5.14808	5.38018	6.40656	7.27063	6.34407	5.04379	5.73501	7.35288	5.75058	6.04582	6.68764	9.69387	5.89498	5.88207	6.01283	5.68097	5.71678	6.10213
1553271_at	5.59324	6.30067	6.61802	7.49869	6.48122	7.1254	7.34024	6.22832	7.3265	6.23444	8.45814	6.825	6.4223	7.49101	7.53716	6.85302	6.4513	6.57416	6.76798	6.87997	6.17468	6.81395	7.23926	6.58935	7.06704	6.80808	6.4767	6.12741	8.60648	6.53332	6.59684	6.10618	6.7705	7.07465	7.99501	7.61115	6.73028	6.75737	6.70625	6.83945	7.85829	6.8494	6.63033	5.98758	6.59227	6.77741	6.39663	6.38469	6.26616
1553272_at	2.25263	2.18192	2.21795	2.23696	2.55544	2.20958	2.15061	2.26803	2.16023	2.23898	2.28613	2.21871	2.29565	2.25128	2.31615	2.1774	2.25915	2.266	2.2966	2.18728	2.18617	2.24616	2.23018	2.28291	2.28875	2.15543	2.21996	2.20796	2.18745	2.14849	2.18884	2.21633	2.23013	2.20102	2.35383	2.24121	2.22376	2.20324	2.29371	2.19134	2.23634	2.237	2.17006	2.20955	2.23979	2.22871	2.13325	2.23424	2.22649
1553274_a_at	7.21082	7.50514	7.84202	8.44623	6.95896	7.46535	8.05942	7.76812	9.10249	6.96348	8.57693	7.87876	7.31668	7.54328	7.12127	7.67726	8.13865	7.65493	8.30631	7.97769	7.69494	8.20012	8.30401	7.96229	6.64559	7.69613	8.53381	7.40142	8.42064	8.00447	7.65739	7.64057	7.69678	7.32095	8.88687	7.46206	7.56571	7.70926	8.3367	7.55771	8.29026	7.31174	8.51089	7.02066	7.08923	8.64055	7.52242	7.62105	7.80382
1553275_s_at	6.99892	7.86225	6.80215	6.62032	7.33484	4.47703	3.97519	7.9746	5.34448	8.70901	8.67251	7.26917	6.50508	5.11111	6.71009	7.38898	7.60896	6.08119	5.88664	5.7193	5.41147	5.4149	6.44947	7.02618	7.34034	6.34527	6.68523	7.00491	7.3858	7.10002	6.91832	6.95007	8.24835	7.5852	7.06623	8.55627	7.52588	7.15212	7.20224	5.56848	6.40162	7.10253	5.42397	7.12793	6.98547	6.41503	7.35261	6.07257	6.40495
1553276_at	2.45661	2.43226	2.51738	2.61934	2.44486	2.62752	2.5352	2.48448	2.64079	2.57189	2.53713	2.5124	2.65462	2.55979	2.53409	2.55974	2.59361	2.41711	3.18434	2.50187	2.43672	2.45915	2.61191	2.4045	2.5376	2.415	2.43195	2.4069	2.4112	2.50365	2.42349	2.4479	2.55949	2.47207	2.50226	2.50533	2.45213	2.42001	2.46501	2.50729	2.48615	2.47767	2.51484	2.39945	2.35265	2.47761	2.44323	6.27623	2.47026
1553277_at	3.17107	3.19149	3.3394	3.57593	3.41932	3.8929	3.41693	3.26568	3.61278	3.78743	3.43756	3.34638	3.67741	3.53065	3.57926	3.3809	3.62907	3.43641	3.38102	3.58241	3.3801	3.62423	3.74713	3.35936	3.66066	3.41068	3.44086	3.32813	3.4532	3.50839	3.4467	3.43979	3.58352	3.56592	3.53199	3.58089	3.46342	3.45862	3.63375	3.56123	3.50188	3.54174	3.42304	3.38961	3.18881	3.45017	3.49303	3.46635	3.43919
1553279_at	6.49703	5.89436	5.28609	3.51923	4.16109	3.19037	3.2825	3.535	3.21755	3.88167	3.25423	5.24196	5.24558	3.71949	3.50041	6.94213	3.30544	7.31161	3.4574	3.87442	3.27938	3.72581	3.50999	6.75798	3.67531	6.08349	3.43214	3.6743	3.44654	5.13424	3.35852	4.58125	3.77073	5.38146	3.55523	3.40276	3.40617	4.6072	3.46286	3.60581	3.36595	6.17233	3.38825	5.34405	4.62609	3.39643	7.32973	3.59517	6.17207
1553280_at	5.72715	5.50211	5.71936	5.78344	5.5275	5.66278	5.81633	6.26848	5.86226	5.95704	6.08191	6.03487	5.33833	6.56826	5.60674	5.68122	5.56305	5.64918	5.32638	5.74239	6.00928	5.61239	6.28166	5.62186	5.80691	5.40803	5.94656	5.58553	5.84292	6.00236	5.58835	5.62098	5.91218	5.77645	5.73959	6.20595	6.28764	5.86389	6.8155	5.74055	5.67031	5.41765	6.30066	5.41068	5.74405	6.39412	5.23107	5.53071	5.71843
1553281_at	1.67407	1.70172	1.68092	1.71196	1.67115	1.70779	1.68399	1.70614	1.74195	1.72109	1.69565	1.70614	1.71197	1.69507	1.71838	1.67397	1.71185	1.69517	1.63458	1.69266	1.7106	1.73126	1.7634	1.74051	1.74825	1.66626	1.67362	1.67783	1.74688	1.71955	1.69228	1.69231	1.70788	1.70898	1.75925	1.73383	1.69942	1.7177	1.68282	1.71618	1.7141	1.73927	1.74512	1.68513	1.66757	1.67649	1.67726	1.68995	1.6702
1553282_at	1.81483	1.84113	1.85575	1.89882	1.84414	1.93404	1.90024	1.83692	1.96948	1.95039	1.87272	1.88243	1.9288	1.8576	1.95524	1.97439	1.96964	1.87987	1.83802	1.94765	1.84855	1.87264	1.984	1.83832	1.97427	1.84569	1.92678	1.87293	1.90885	1.89749	1.85183	1.86093	1.98842	1.91058	1.94295	1.92678	1.89769	1.93569	1.91976	1.97366	1.93856	1.91483	1.90093	1.81151	1.83113	1.86165	1.84546	1.86584	1.91966
1553284_s_at	3.45251	2.86431	2.79685	2.90057	3.1224	2.95777	2.90213	2.92776	2.89566	3.01478	3.36157	2.87082	2.95501	2.85465	2.9967	2.7907	2.94092	2.69004	4.6846	2.77662	2.70254	2.6666	2.68808	2.49435	2.71333	2.49814	2.61566	2.57198	2.56707	2.55071	2.50169	2.55259	2.59782	2.65204	2.68402	2.66289	2.59771	2.53783	2.88213	2.52392	2.58626	2.63017	5.09826	2.99233	2.71157	4.81924	2.56619	4.36256	2.98806
1553285_s_at	3.07974	2.90219	3.37566	3.17564	3.20626	3.53425	3.26535	3.28331	3.30899	3.21382	3.22098	3.08384	3.3261	3.1801	3.40552	3.16162	3.21872	3.20881	3.78723	3.18313	3.12744	3.37174	3.48333	3.21586	3.31164	3.07837	3.13524	3.16234	3.06767	3.1631	3.15834	3.21668	3.46476	3.1987	3.27375	3.26964	3.19655	3.07417	3.2913	3.23372	3.22353	3.26414	3.08704	3.17467	3.14543	3.20061	3.38783	3.27713	3.16367
1553286_at	5.62366	6.38483	6.6406	6.79058	5.98856	6.42774	6.3286	5.72846	7.16645	5.98791	6.42662	6.43239	6.26891	6.53452	6.19692	6.36619	6.59622	6.39623	6.27731	6.65768	6.75286	6.49449	6.49544	6.26778	6.67726	6.51416	6.4898	6.51533	5.53201	5.91862	6.11815	5.70509	6.1373	5.6204	6.75065	6.55248	6.34668	6.54581	7.51092	6.57236	6.0714	6.59841	6.35502	5.83954	6.41406	6.64301	6.59316	6.84207	6.35283
1553288_a_at	2.62708	2.63823	2.70152	2.72759	2.7406	2.71494	2.78632	2.65324	3.0016	2.80418	2.70221	2.67167	2.90261	2.74595	2.80453	2.77547	3.00992	2.76794	2.71979	2.77198	2.81631	2.78405	2.92873	2.6539	2.80359	2.70257	2.70985	2.72187	2.71253	2.80207	2.70124	2.76049	2.87995	2.96674	2.86358	2.74016	2.7947	2.75315	2.75743	2.82286	2.81013	2.78962	2.71164	2.66016	2.55093	2.66628	2.84271	2.77708	2.74013
1553292_s_at	7.40495	7.69867	7.68704	9.57997	7.11784	8.52119	11.237	7.66984	8.36635	6.99203	9.07406	7.56094	5.02539	7.58476	7.26679	7.85109	7.83162	7.58677	10.1195	6.96163	8.04903	7.84758	8.93118	7.27484	8.58991	7.67086	8.11172	7.51503	8.00877	7.59961	9.54772	7.85752	7.72244	7.86314	7.39663	7.31071	7.72019	7.41085	9.49505	7.68242	8.44472	7.11256	10.1785	7.70869	7.43696	8.38564	6.62563	8.85713	8.13411
1553293_at	2.06833	2.04024	2.10903	2.17917	2.11664	2.14497	2.12455	2.10958	2.18821	2.14911	2.14518	2.11842	2.19056	2.14742	2.17397	2.10999	2.20031	2.11792	2.13686	2.16419	2.16474	2.1603	2.21073	2.11527	2.2363	2.08834	2.10886	2.11117	2.09751	2.14092	2.09936	2.10852	2.16142	2.18778	2.20265	2.15601	2.12482	2.09475	2.12465	2.1817	2.16281	2.18389	2.11886	2.04273	2.06303	2.13616	2.11793	2.15324	2.13104
1553295_at	2.98883	2.98876	3.05711	3.26421	2.97038	3.24834	3.104	3.05154	3.2304	3.36487	3.07721	3.1034	3.22709	3.12895	3.06317	3.10138	3.20774	3.00295	3.81369	3.14786	2.91872	3.0511	3.18513	2.98191	3.11579	2.97302	3.00632	3.04927	4.6883	3.08527	2.94833	3.01682	3.14505	3.12313	3.08574	3.12097	2.99441	3.03228	3.04157	3.10835	3.08609	3.0842	4.81631	2.91024	2.88778	3.03964	2.9921	3.0491	2.98911
1553296_at	2.24197	2.21451	2.26814	2.39786	2.3093	2.34445	2.30312	2.2709	2.37451	2.36432	2.29487	2.28258	2.34063	2.34537	2.45114	2.31681	2.41535	2.29074	2.27642	2.35639	2.31016	2.36687	2.4217	2.29267	2.41978	2.26502	2.277	2.27613	2.27706	2.32685	2.27316	2.27952	2.38232	2.34275	2.52657	2.35769	2.2984	2.26756	2.30896	2.35924	2.32752	2.3301	2.30982	2.21978	2.18291	2.29563	2.30647	2.37687	2.31511
1553297_a_at	9.42936	8.10095	9.40775	8.51495	8.92555	7.36874	7.39561	9.53389	9.52132	9.47203	8.74266	9.00163	7.86095	8.50093	9.11605	9.82203	9.31847	10.5724	8.92252	8.7444	9.18455	8.23122	8.35112	8.24448	7.92616	9.63447	8.3426	9.29267	7.54892	9.33502	8.28886	9.30925	7.65043	8.89092	5.55684	8.44209	8.6093	10.2289	7.60494	9.0528	8.16871	8.11778	9.77844	9.45045	9.39774	9.05915	9.54545	6.21779	9.54189
1553298_at	4.03639	3.97561	4.25956	4.34414	4.20764	4.75852	4.22364	4.26794	4.36149	4.32476	4.14973	4.12582	4.25555	4.28901	4.31918	4.32626	4.66711	4.27779	4.16447	4.30957	4.1699	4.33064	4.48957	4.25201	4.53795	4.27902	4.23843	4.129	4.10861	4.25676	4.22472	4.28745	4.40229	4.34313	4.43321	4.45194	4.22764	4.31221	4.29413	4.45072	4.31587	4.47422	4.17208	4.14361	4.04414	4.25385	4.23796	4.27426	4.27855
1553299_at	2.5743	2.87857	3.671	4.0608	3.3425	4.13612	7.62186	2.89753	5.11996	2.97003	3.21174	2.95862	3.13364	2.88287	3.50096	2.89235	3.01607	3.29806	3.71219	3.53176	3.1454	5.24322	3.89175	3.31119	3.68613	3.3815	5.23829	3.40942	3.39011	3.42407	3.4292	3.43311	3.50816	3.6629	4.98563	3.55957	3.47748	3.37044	5.05488	3.55591	3.5336	3.47437	3.20404	3.11351	3.43993	3.437	3.30355	3.3406	3.21885
1553300_a_at	3.53381	5.00009	3.16207	3.93605	3.11482	3.15895	5.41148	3.73858	3.23735	3.13077	3.70314	3.60599	3.06471	4.74266	4.19905	3.04763	3.23316	3.3106	3.30177	3.70087	3.77354	5.10215	4.49701	4.77112	3.29184	2.99018	3.56811	4.2613	5.87989	3.62798	3.50991	3.3788	3.43669	2.22161	4.89112	3.41808	3.52662	3.81229	3.308	3.45501	3.41091	3.16834	4.3389	4.5983	2.53143	3.70611	3.19713	4.25866	3.53787
1553301_a_at	2.98787	2.94247	3.11571	3.15884	3.15486	3.2396	3.22794	3.04636	5.85743	3.11633	3.39263	3.04569	3.12952	3.14297	3.19016	3.0373	3.10291	3.11528	3.63273	3.1643	3.10698	3.25813	3.86249	3.24902	3.33972	3.12282	3.17562	3.06554	3.2517	3.18156	3.2076	3.22833	3.1646	3.17589	3.32189	3.24598	3.14086	3.08428	3.30164	3.23388	3.22074	3.22124	3.4943	2.95829	3.27612	4.92039	3.17676	3.19179	3.13317
1553303_at	1.95441	1.96257	1.97581	2.00822	1.95696	2.0105	1.97811	1.9759	2.01	1.9831	1.99752	1.98616	1.98639	1.99618	1.98207	2.01673	1.99225	1.94588	1.93981	2.03906	1.96748	1.9777	2.03354	2.02022	1.99949	1.98511	1.96796	1.94802	1.9837	2.01332	1.97864	1.97542	2.01356	2.00139	1.99119	2.01742	1.9699	2.00834	1.97394	2.05014	1.97212	2.03939	1.99594	1.99198	1.97291	1.99934	1.93236	1.99125	1.96911
1553304_at	3.13192	3.15837	3.13341	3.12869	2.17878	3.13248	3.26578	3.14889	3.20664	2.68989	4.07264	3.14686	4.36916	3.15544	3.26032	3.16777	3.14449	3.36095	3.29245	3.08454	3.08835	3.33751	3.53622	3.70689	2.55081	3.28383	3.42441	3.43466	3.51263	3.33761	4.12562	2.55546	3.39714	3.31151	3.56706	3.34034	3.34139	3.34163	4.57716	3.04726	3.30484	3.24831	3.96775	2.56268	2.92424	3.76464	3.25556	3.34282	3.26898
1553306_at	1.75433	1.72868	1.78724	2.19305	1.84057	1.80843	1.92859	1.79191	1.84829	1.78947	1.83735	1.81847	1.84431	1.77935	1.87813	1.78112	1.8243	1.89744	1.93659	1.8763	1.84581	1.89097	1.85865	1.82191	1.96582	1.75315	1.78015	1.79089	1.87182	1.88991	1.79942	1.7208	1.91974	1.9164	1.94218	1.88383	1.79918	1.77944	1.89702	1.75655	1.90437	1.96034	1.77515	1.73512	1.79203	1.73363	1.83594	1.89633	1.76119
1553310_at	2.66035	2.63986	2.75214	2.7936	2.66974	2.81749	2.68089	2.67903	2.84744	2.76393	2.79176	2.72845	2.83484	2.78581	2.74555	2.74205	2.8358	2.70704	2.66337	2.76809	2.68281	2.74247	2.87967	2.81658	2.89396	2.71229	2.72731	2.70608	2.76344	2.76869	2.72268	2.78477	2.74649	2.80903	2.84491	2.86269	2.73742	2.77826	2.79953	2.9042	2.83288	2.86564	2.73087	2.69305	2.64743	2.70655	2.70315	2.69632	2.74493
1553311_at	3.14696	3.059	3.19067	3.33261	2.909	4.902	3.20127	3.09252	3.28644	3.21198	3.12223	3.18163	3.31295	3.22551	2.91193	3.18083	3.59923	2.72878	2.89563	2.87653	2.97259	2.84737	3.0144	2.65817	8.77779	2.72384	2.69154	2.70366	2.81107	2.93747	9.62516	2.81964	3.30641	3.36858	2.86304	3.07643	3.27977	2.66603	2.75358	2.87194	3.3252	3.68331	2.68865	2.83597	2.62679	4.74622	2.79094	2.79707	2.74029
1553313_s_at	1.98706	2.06194	2.06482	5.07053	2.53612	5.73063	2.34417	2.23914	2.64439	2.10292	4.48021	2.39491	2.00144	2.11266	2.57408	2.07939	2.12389	2.53699	2.67984	2.61852	2.56186	3.54774	3.07221	2.69037	2.64936	2.54426	3.45007	2.56958	2.81865	2.61546	2.55192	2.59795	2.63334	2.62374	2.75931	2.83405	2.62071	2.56966	3.20773	2.62938	2.59509	2.64871	3.28425	2.54494	2.53031	3.01267	2.52951	2.58854	2.57882
1553314_a_at	1.87944	1.94202	2.04472	6.45251	2.40917	1.9152	1.86042	1.8922	1.98975	1.92527	1.93074	1.89549	1.96861	1.91972	2.1521	1.92849	1.97713	2.05897	2.48131	2.14499	2.10218	2.1355	2.11141	2.05958	2.14806	2.0495	2.07793	2.08559	2.14533	2.09693	3.33868	2.13722	2.55833	2.12916	2.13172	2.1121	2.07147	2.02445	2.09248	2.08797	2.08563	2.05901	2.10651	2.07631	2.04508	2.09787	2.01151	2.10329	2.06174
1553315_at	3.18152	3.10073	4.60524	3.53991	3.43376	4.92386	3.31391	3.53939	3.99481	3.32942	3.32652	3.24903	3.167	3.51989	3.56233	4.23015	3.93684	3.49183	3.8493	3.44903	3.25066	3.45677	3.70361	3.42111	3.68167	4.75824	3.34859	3.37482	3.35662	3.42126	3.58257	3.46742	3.549	3.45049	3.86419	3.4804	3.38752	3.42499	4.13969	3.43204	4.43789	3.48719	4.44621	3.32199	3.13398	3.42313	3.34886	3.57682	3.40382
1553316_at	2.61539	2.56828	2.62829	3.84291	2.54274	2.71093	2.65996	2.65216	2.72944	2.68474	3.42561	2.66896	2.69954	2.66828	2.86162	2.72101	2.74431	3.29962	2.77688	2.65313	2.64073	2.6987	4.35203	2.60282	2.66728	2.62357	2.69513	2.59797	2.67679	2.73459	2.81485	2.60631	2.74748	2.63741	2.72902	2.66967	2.74008	2.69427	2.93318	2.68247	2.71131	2.59536	2.66047	2.54693	2.60907	3.47158	2.63526	2.62755	2.66237
1553317_s_at	2.99106	3.24374	3.90509	4.49401	3.30166	4.63653	3.25321	3.28821	3.47239	4.64036	4.77628	3.32672	3.69263	3.31093	3.88455	3.37624	3.61823	5.77526	3.82241	3.3081	3.21554	4.17618	6.00918	3.13092	3.43228	3.36176	3.60961	3.34639	3.57053	3.64871	3.78085	3.38027	3.54172	3.40242	3.75353	4.45577	5.29919	3.36938	3.89077	3.41803	4.77935	3.47853	3.28253	3.23767	3.2669	4.10317	3.26023	3.49609	3.40078
1553318_at	2.36444	2.31553	2.37922	2.43137	2.42854	2.42703	2.40296	2.3235	2.48925	2.39102	2.38282	2.38039	2.48324	2.41703	2.44175	2.46233	2.41722	2.40401	2.40796	2.47596	2.37354	2.43988	2.48676	2.38652	2.41294	2.31137	2.37643	2.33752	2.37549	2.43182	2.37755	2.34717	2.46139	2.40128	2.42608	2.39847	2.40784	2.34695	2.39513	2.40591	2.35932	2.47759	2.42051	2.30657	2.3406	2.40529	2.41772	2.48568	2.39704
1553319_at	1.80047	1.76102	1.80095	1.8742	1.73703	1.86695	1.80698	1.79081	1.90675	1.85145	1.8311	1.83222	1.81537	1.83435	1.83676	1.85858	1.85826	1.73232	1.75062	1.82663	1.76162	1.79068	1.89332	1.82573	1.76873	1.74035	1.76226	1.7425	4.16318	1.80722	1.76114	1.78307	1.80744	1.78442	1.76959	1.81137	1.77673	1.78923	1.75337	1.80264	1.77683	1.75797	1.81169	1.74481	1.75923	1.78934	1.8019	1.8218	1.81726
1553320_s_at	3.22693	3.16404	3.3629	3.62826	3.44624	3.83781	3.4707	3.459	3.47615	3.54927	3.43434	3.33413	3.67375	3.69086	3.60257	3.33744	3.64755	3.58271	3.38516	3.57901	3.3598	3.55169	3.65263	3.40914	3.76986	3.3517	3.40878	3.39285	3.3873	3.5009	3.38265	3.42234	3.56761	3.56061	3.60507	3.59009	3.45969	3.40401	3.51039	3.56773	3.54777	3.54278	3.42478	3.2734	3.23431	3.4678	3.45766	3.50644	3.42256
1553321_a_at	7.15926	6.31266	4.82088	3.43766	6.70699	3.49455	3.90785	6.51902	3.3748	5.84844	3.52743	6.03252	7.93713	5.42192	4.14232	7.12689	3.51059	7.0067	3.47015	6.03469	5.9048	2.94365	4.1326	7.67733	4.80656	4.5746	4.77759	6.23763	3.70448	6.00066	3.29855	5.65338	3.85019	5.49362	3.65093	5.61399	4.91607	8.33171	3.31546	3.96379	2.88168	6.69934	3.30134	6.35727	6.93238	4.35483	6.84931	3.53797	7.71798
1553322_s_at	3.31652	2.91933	2.88053	2.91311	2.54891	2.8424	2.85473	2.9121	2.80853	3.19988	2.90069	3.34852	2.88364	3.11047	2.7959	3.06081	2.87165	2.77153	2.83222	2.73406	2.72934	4.41184	4.34054	4.13976	2.6736	2.60886	3.44859	3.71405	2.75896	2.81214	2.82773	2.79779	2.70873	2.67579	2.82324	2.59486	2.76728	2.80722	3.22239	2.82886	2.70741	2.78678	3.20072	3.13747	2.77671	3.00207	2.50992	3.77965	3.41532
1553323_a_at	2.36791	2.34487	2.35995	2.42785	2.51417	2.43404	2.38361	2.38836	2.33939	2.41165	2.37577	2.37935	2.42299	2.34118	2.16199	2.37765	2.4541	2.56946	2.12024	2.32045	2.21931	2.94746	2.21084	2.15054	2.65838	2.17429	2.20571	2.18302	3.0751	2.17034	3.29	2.189	2.13027	2.23884	2.27173	2.18799	2.21577	2.24078	2.17912	2.27515	2.44829	2.04971	2.16729	2.28986	2.28835	3.4232	2.11008	2.22234	3.25289
1553325_at	2.91946	2.88064	2.95152	2.9836	2.91521	2.96037	2.91924	2.93841	3.00853	3.04093	3.00805	2.95735	3.19265	3.04258	3.05571	2.93813	3.06494	3.00838	2.93516	2.9462	2.96936	3.01494	3.07948	3.02136	3.21015	2.92355	2.96187	2.96903	2.96524	3.00089	2.94529	2.94446	2.9979	3.01459	3.01024	3.03571	2.99349	2.95116	3.0266	3.05253	3.00018	2.99168	2.9644	2.94528	2.86118	3.01314	2.9285	2.95279	2.94526
1553326_at	2.26006	2.2639	2.29856	2.38401	2.34066	2.41411	2.34266	2.29125	2.44242	2.3854	2.34632	2.32901	2.42116	2.36925	2.39481	2.34954	2.40688	2.2776	2.32321	2.46722	2.34783	2.37598	2.50489	2.30988	2.34397	2.2857	2.3459	2.33422	2.32451	2.36973	2.30906	2.34701	2.50357	2.38031	2.40292	2.3856	2.37525	2.33232	2.30061	2.3768	2.35227	2.34598	2.38057	2.25377	2.26485	2.35798	2.33244	2.36693	2.35736
1553327_a_at	1.80255	1.8201	1.83863	1.90397	1.82587	1.89244	1.86461	1.86155	1.94517	1.9069	1.86798	1.87495	1.90509	1.8406	1.86248	1.90111	1.89702	1.85412	1.83334	1.85891	1.82932	1.84302	1.95909	1.91401	1.94711	1.83952	1.87927	1.83761	1.89229	1.91484	1.85357	1.89365	1.90169	1.88699	1.9274	1.92368	1.87291	1.87771	1.85734	1.94015	1.91618	1.93795	1.90544	1.8028	1.81557	1.85494	1.83238	1.86514	1.85839
1553328_a_at	7.11149	3.82218	6.04851	4.22538	6.35794	4.36386	2.52944	6.21092	3.2647	3.75749	3.82021	2.75083	5.71685	4.8497	6.95197	3.74894	4.30638	3.5962	2.33846	4.18756	5.28346	3.76522	3.64356	5.65072	3.6105	2.61107	3.71191	5.52664	3.14003	4.0418	3.60587	7.43068	3.56753	3.71878	3.6898	6.27522	4.73944	5.051	4.59635	3.99572	6.42752	3.97699	2.39916	4.46958	6.71702	3.31943	3.38023	2.46454	5.97882
1553329_at	3.13032	3.06474	3.16534	3.15993	3.24317	3.25404	3.10407	3.11543	3.29099	3.18248	3.21718	3.20565	3.26869	3.30289	3.20503	3.10516	3.28646	3.212	3.14786	3.24272	3.16072	3.21804	3.30159	3.25668	3.26609	3.16025	3.11697	3.08706	3.19648	3.25045	3.14647	3.183	3.30302	3.24265	3.23045	3.23554	3.19725	3.2457	3.20582	3.24661	3.2224	3.25339	3.06397	3.0676	3.13007	3.1676	3.13814	3.24144	3.22645
1553330_at	3.05916	2.97537	3.07979	3.18296	3.03274	3.10638	3.01361	3.06849	3.19465	3.21065	3.04082	3.16226	3.12498	3.27461	3.11033	3.21528	3.10754	3.07286	2.97883	3.15019	2.96365	3.1131	3.21349	3.10289	3.17798	3.10745	3.10697	3.06975	3.09313	3.15603	3.07637	3.11138	3.16544	3.18325	3.25913	3.19216	3.09931	3.22522	3.16222	3.27834	3.12975	3.18205	3.09817	2.99891	3.09603	3.08128	3.06327	3.06746	3.16614
1553333_at	2.1765	2.14612	2.27288	2.30002	2.61949	8.39334	2.25156	2.24245	2.34997	2.33968	3.49153	2.24117	2.326	2.28639	2.75018	2.28065	2.30305	2.70389	2.67022	2.71769	2.64706	2.92914	2.81725	2.68233	2.77796	2.68211	2.67205	2.62419	3.80478	2.7426	2.66829	2.7081	2.77729	2.72307	4.12394	2.74886	2.69729	2.6814	3.20888	2.77559	2.73662	2.73556	2.71397	2.56635	2.61636	2.67834	2.67647	2.72563	2.66915
1553335_x_at	2.45974	2.40906	2.51618	2.50602	2.439	2.61674	2.4652	2.38234	2.6033	2.56804	2.54248	2.50417	2.46342	2.55149	2.47046	2.55768	2.56953	2.46398	2.44436	2.47999	2.43562	2.52393	2.59293	2.49322	2.48512	2.53228	2.54199	2.46393	2.48985	2.57994	2.50006	2.51326	2.55894	2.55158	2.5356	2.55664	2.49448	2.52321	2.51235	2.62127	2.52552	2.54381	2.56375	2.48013	2.51925	2.48333	2.50154	2.57923	2.51859
1553336_a_at	3.86135	3.78208	3.80202	3.86735	3.64368	3.79605	3.92319	3.8747	3.82197	3.84892	4.03783	3.86895	3.86393	3.86345	3.91589	3.7362	3.85506	3.66383	3.86282	3.74616	3.82304	3.84424	3.87611	3.8909	3.72515	3.61713	3.78998	3.76367	3.77338	3.75158	3.79354	3.81324	3.73667	3.71797	5.18344	3.71731	3.83469	3.8332	3.82921	3.51629	3.75282	3.70291	4.87021	3.78836	3.69493	4.23265	3.21501	3.87949	4.34962
1553338_at	6.19311	5.14602	4.6484	4.93183	4.92566	4.86564	5.21727	5.76763	5.70344	6.5112	6.28713	5.61668	6.05321	5.6074	5.9065	5.62202	5.28732	5.05222	6.18618	4.83014	6.17265	5.7966	5.92411	5.71363	4.51838	3.83354	5.65359	6.00166	4.93196	5.25679	5.48187	4.97006	4.55503	4.62824	5.73181	4.96642	5.28385	6.36477	7.49174	5.86935	5.38469	4.88575	6.89377	5.56637	5.22624	6.08313	5.14492	6.67743	6.7485
1553340_s_at	1.33989	1.27262	1.3951	1.37535	1.35283	1.38061	1.35637	1.39046	1.36559	1.36587	1.35995	1.3948	1.38461	1.39186	1.4448	1.37002	1.37596	1.40789	1.44535	1.3709	1.35499	1.33908	1.38355	1.33145	1.45858	1.30174	1.32451	1.32567	1.31057	1.35914	1.31708	1.33341	1.36365	1.34883	1.45172	1.38579	1.3405	1.33036	1.37252	1.36044	1.3666	1.37419	1.34518	1.32361	1.30413	1.35425	1.32932	1.52456	1.35765
1553341_at	1.57547	1.57766	1.61749	1.60182	1.53732	1.60789	1.59391	1.57581	1.6352	1.6221	1.59832	1.60524	1.61096	1.60327	1.57457	1.61816	1.6152	1.60361	1.5959	1.61846	1.58463	1.61261	1.64279	1.60882	1.6674	1.57718	1.58983	1.58674	1.59744	1.62126	1.57295	1.62567	1.69621	1.63074	1.63046	1.64845	1.61216	1.64437	1.62251	1.67106	1.6275	1.65552	1.58523	1.56432	1.56294	1.56463	1.57872	1.57794	1.57428
1553344_at	2.54319	2.50224	2.58093	2.79518	2.65539	2.77007	2.66593	2.56054	2.79766	2.77624	2.61044	2.59497	2.77803	2.69928	2.74506	2.593	2.75212	2.62714	2.61604	2.7792	2.63041	2.69248	2.85345	2.54721	2.76198	2.59319	2.63628	2.63269	2.6131	2.68615	2.57878	2.62138	2.77339	2.69463	2.70963	2.72893	2.64591	2.60365	2.65347	2.70788	2.68788	2.68145	2.66633	2.51881	2.53852	2.65184	2.68748	2.67261	2.66532
1553346_a_at	4.45972	2.84949	2.50158	2.83265	3.01106	2.90636	2.86124	3.03391	2.84834	3.00668	2.93221	2.87909	2.91989	3.04337	2.58385	2.8643	2.59371	6.41225	4.30396	2.53693	2.42781	5.17516	2.44214	2.45978	2.45562	2.44616	2.012	2.42438	2.47453	2.45754	2.50557	2.53949	2.45855	2.49615	2.54665	2.50779	2.46363	2.46928	2.49419	2.50266	2.46255	2.51228	3.01802	2.75759	3.7589	3.4038	2.49855	2.57525	3.61727
1553347_s_at	2.48462	2.40966	2.56932	2.60169	2.57391	2.5855	2.54655	2.50055	2.64682	2.5941	2.59392	2.54156	2.68774	2.61974	2.65988	2.58194	2.65838	2.51853	2.58161	2.61139	2.59377	2.62562	2.73386	2.58985	2.65046	2.54044	2.52911	2.52484	2.55694	2.56699	2.55743	2.57443	2.61296	2.6144	2.54768	2.59786	2.57891	2.52184	2.59817	2.60394	2.5838	2.57706	2.5694	2.43003	2.53116	2.57688	2.5547	2.58486	2.60686
1553348_a_at	7.51569	7.28591	7.37985	7.23256	7.02882	7.34198	5.57192	7.24853	7.16453	7.6197	7.23299	7.20887	7.2623	7.44171	7.07559	7.35188	7.21486	7.10033	8.0838	7.09749	7.1264	7.11927	6.41748	6.83809	6.57149	6.52596	6.5716	6.98489	7.03312	7.05408	7.21026	6.95733	6.97146	7.11603	6.80431	7.0017	7.01451	7.45493	7.15293	7.12817	6.56644	7.12645	8.15049	7.55425	7.69661	7.46843	7.01438	7.51152	7.57295
1553349_at	9.2173	9.63975	9.29858	9.50882	9.10683	9.51583	9.65826	9.48561	9.65615	9.37316	10.1632	9.21104	9.08486	9.74419	9.72707	9.34848	9.49093	9.7919	10.4907	9.83346	9.24662	8.73757	9.05006	9.52748	8.0245	9.99917	9.5574	8.91029	9.71212	9.47716	9.38253	9.16714	9.54041	10.4432	9.64226	9.44526	9.21735	9.51883	8.73913	9.78679	10.5187	10.2818	9.07522	9.62194	9.60944	9.04674	9.52937	9.63928	9.40105
1553350_at	2.00782	1.99678	2.02076	2.08565	2.00978	2.06486	2.03728	2.02665	2.07201	2.04883	2.03647	2.01808	2.0971	2.06473	2.05181	2.03265	2.08745	2.00465	2.04405	2.1081	2.07243	2.05674	2.09457	2.04682	2.12309	2.01921	2.03661	2.01275	2.02559	2.06294	2.00585	2.03644	2.08753	2.06854	2.08188	2.05177	2.0219	2.03643	2.0348	2.07375	2.04026	2.03992	2.0245	2.0066	1.96222	2.0404	2.05322	2.01745	2.07679
1553351_at	1.96125	1.88558	1.90578	1.92515	1.86964	1.92353	1.87203	1.93165	1.90938	1.89969	1.88012	1.89201	1.98244	1.89689	1.96712	1.87739	1.91938	1.93602	1.88719	2.19858	1.90646	1.93105	2.14988	1.99024	1.93319	1.86537	1.86739	1.85329	1.87776	1.88988	1.86561	1.87921	1.92305	1.9026	1.93366	1.92724	1.87898	1.88045	1.87637	1.91396	1.89491	1.93804	1.87232	1.89051	1.90489	1.89774	1.91392	1.8819	1.8605
1553352_x_at	3.28261	3.39386	3.38533	3.72174	3.41471	3.44211	3.48989	3.36344	3.66496	3.93379	3.52529	3.4429	3.39433	4.29671	3.49875	3.44882	3.63236	3.86037	3.33832	3.96949	3.39769	3.43586	3.52229	3.50012	3.5162	3.49767	3.53959	3.45436	3.53751	4.30393	3.85976	3.42979	3.67748	3.51403	3.59136	3.59223	3.53058	3.55659	3.48973	4.29473	3.64098	3.56893	3.57355	3.46142	3.35065	3.35378	3.51992	3.5077	3.40614
1553354_a_at	3.49543	3.44907	3.56635	3.80855	3.64225	3.62671	4.01671	3.63917	3.7306	3.62008	3.5991	4.005	3.875	4.30458	3.9862	3.67705	3.58368	3.82554	3.61271	3.81614	3.65773	3.75186	3.82921	3.5623	3.68181	3.52465	3.5795	3.63818	3.65379	3.66854	3.71111	3.62527	3.84978	3.69988	3.71282	3.60835	3.82626	3.62952	3.67216	3.72874	3.66249	3.76506	3.61869	3.62591	3.63895	3.73539	3.82556	3.97202	3.84285
1553355_at	2.04632	2.03953	2.04656	2.08958	2.05196	2.08761	2.02838	2.07312	2.05776	2.03961	2.05572	2.04294	2.08496	2.05572	2.03984	2.01016	2.07559	2.04904	2.04088	2.05989	2.08982	2.06201	2.08265	2.05706	2.02451	1.99048	2.0193	2.00618	2.02563	2.02067	2.03455	2.02276	2.07457	2.06474	2.08038	2.03852	2.01738	1.99996	2.03787	2.05018	2.00999	2.05606	2.06872	2.00828	2.03884	2.03265	2.08065	2.08448	2.01624
1553356_at	2.23073	2.26251	2.25067	2.41615	2.39493	2.38207	2.30256	2.39205	2.43077	2.34373	2.29337	2.27282	2.4049	2.28001	2.45434	2.32507	2.36668	2.28196	2.28473	2.44682	2.2817	2.35459	2.48557	2.28991	2.36422	2.27744	2.23452	2.27512	2.22837	2.31702	2.28429	2.27459	2.40553	2.35532	2.3406	2.34101	2.3055	2.28188	2.28702	2.335	2.33503	2.30626	2.34344	2.23849	2.2511	2.32936	2.37399	2.44414	2.35217
1553357_at	2.30365	2.24814	2.26943	2.50581	2.31868	2.36028	2.28217	2.2961	2.32321	2.3502	2.24613	2.34476	2.34256	2.31631	2.35064	2.26894	2.31532	2.24048	2.21747	2.33811	2.35279	2.32054	2.41575	2.28578	2.35333	2.29849	2.28292	2.30995	2.28167	2.3209	2.27615	2.34117	2.37004	2.34561	2.31405	2.35455	2.29566	2.33097	2.28244	2.39746	2.37905	2.33259	2.35865	2.22051	2.31528	2.33797	2.29406	2.31794	2.31884
1553359_at	1.5437	1.59149	1.54681	1.56107	1.56179	1.55274	1.68453	1.54872	1.66939	1.54242	1.57967	1.53944	1.58016	1.55004	1.57453	1.58916	1.78364	1.54366	2.30778	1.51678	1.52844	1.56101	1.59058	1.58989	1.56934	1.54372	1.55439	1.54401	1.56217	1.51644	1.56031	1.55755	1.70833	1.56933	1.642	1.59727	1.55791	1.572	1.60661	1.63118	1.58818	1.6109	1.57746	1.52464	1.56267	1.56266	1.52602	1.56313	1.52808
1553361_x_at	1.77292	1.74105	1.78732	1.80159	1.77184	1.76939	1.77421	1.79639	1.83433	1.79294	1.82167	1.78014	1.76328	1.79055	1.78458	1.79087	1.80637	1.73032	1.76942	1.77088	1.76315	1.78539	1.78938	1.78229	1.72789	1.75421	1.78687	1.76535	1.77084	1.81859	1.77469	1.80343	1.8272	1.75199	1.74575	1.80307	2.38004	1.78205	1.7727	1.80553	1.77087	1.83651	1.83603	1.75808	1.77291	1.76023	1.74004	1.77502	1.77998
1553362_at	2.79041	2.8942	2.96254	3.06819	2.95627	3.10066	2.90495	3.07646	3.11339	3.5695	2.98405	2.86083	3.08188	2.98373	3.07913	2.96823	3.01133	2.95101	2.91708	3.09654	2.99119	3.052	3.22915	2.94159	3.20926	2.92953	2.98523	2.98281	2.94302	3.10444	2.97436	2.98937	3.18409	3.08641	3.07047	3.08124	3.00558	2.9514	2.98013	3.09985	3.04467	3.06434	3.01772	2.89744	2.87377	3.01178	2.99938	3.03719	2.99588
1553363_at	2.84609	2.89782	2.93396	3.16264	2.94941	3.12013	3.00902	2.92019	3.05067	3.12316	2.99302	2.98819	3.2681	2.94382	3.08467	3.01125	3.05807	3.03795	2.97101	3.02863	2.97929	3.02771	3.15639	2.97716	3.13941	3.00977	3.02778	2.96142	3.06075	3.03945	2.97247	2.99942	3.13896	3.0513	3.08918	3.07347	3.03205	3.03709	3.01072	3.08524	3.059	3.04641	2.9321	2.869	2.90069	3.00576	3.10438	3.06493	3.01081
1553364_at	2.3356	2.28982	2.38305	2.40391	2.36785	2.41447	2.37863	2.33143	2.5549	2.421	2.40424	2.38616	2.44651	2.42005	2.42461	2.40594	2.43504	2.37335	2.3824	2.45769	2.34914	2.44387	2.46564	2.36516	2.46626	2.35478	2.36156	2.35216	2.37686	2.40887	2.34009	2.38356	2.45853	2.4275	2.4692	2.45411	2.38776	2.36488	2.44649	2.44399	2.41263	2.44375	2.41182	2.32224	2.32571	2.41296	2.41038	2.38839	2.39811
1553365_at	2.14317	2.08249	2.09832	2.25244	2.14022	2.29318	2.22322	2.14388	2.15926	2.1796	2.18854	2.14954	2.22203	2.19414	2.19005	2.27734	2.20389	2.18519	2.17511	2.16653	2.14443	2.21599	2.28928	2.15133	2.2656	2.19896	2.11697	2.17503	2.11384	2.20137	2.16184	2.16947	2.18295	2.21933	2.29436	2.2554	2.19269	2.19323	2.1877	2.2357	2.26558	2.25414	2.16355	2.12834	2.13586	2.15394	2.13458	2.16746	2.17207
1553366_s_at	1.68705	1.65649	1.65258	1.693	1.50816	1.68754	1.64778	1.67628	1.69025	1.65059	1.63159	1.61277	1.70468	1.61939	1.47241	1.60703	1.66741	1.49529	1.76344	1.50437	1.47393	1.56807	1.49385	1.49988	1.45773	1.43195	1.45259	1.45093	1.49911	1.47439	1.48502	1.47351	1.53154	1.47829	1.55236	1.46641	1.47618	1.47004	1.50807	1.45856	1.48028	1.50502	1.54831	1.49733	1.46581	1.52717	1.46884	1.5566	1.46723
1553367_a_at	1.80414	1.76317	1.77814	1.80292	1.71323	1.79356	1.72471	1.78436	1.74741	1.77112	1.84829	1.80697	1.81167	1.81364	1.73924	1.79489	1.77651	1.73342	1.7084	1.75224	1.69409	1.74098	4.01516	1.77387	1.72177	1.72817	1.72532	1.69275	1.7319	1.75522	1.77073	1.7571	1.73302	1.74492	1.75842	1.75412	1.74215	1.76663	1.75989	1.77872	1.70304	1.75307	1.7834	1.69296	1.70404	1.71493	1.74433	1.86248	1.73892
1553369_at	1.8169	1.79039	1.78889	1.84487	1.81251	1.8474	1.80803	1.76083	1.85072	1.80765	1.79785	1.80385	1.84235	1.82467	1.86032	1.79252	1.82666	1.80164	1.83458	1.83253	1.80368	1.80388	1.87139	1.79626	1.85365	1.75987	1.76851	1.78388	1.79457	1.79683	1.78558	1.79818	1.83362	1.80646	1.8549	1.81238	1.78502	1.77309	1.80886	1.76829	1.83055	1.79408	1.79794	1.77365	1.76778	1.80164	1.79365	1.88275	1.79396
1553371_at	2.35399	2.37715	2.46927	2.46329	2.44279	2.46713	2.39853	2.36662	2.44472	2.48765	2.47283	2.41857	2.60795	2.47245	2.47075	2.37758	2.49549	2.3955	2.38865	2.47531	2.44514	2.43503	2.50648	2.45918	2.51924	2.41638	2.42852	2.41586	2.43272	2.44159	2.43682	2.42818	2.53288	2.49163	2.52012	2.50018	2.42752	2.42251	2.42309	2.4477	2.4883	2.53533	2.44736	2.33271	2.42108	2.42983	2.42036	2.4333	2.43554
1553372_at	2.87045	2.64939	2.72359	2.69539	2.71844	2.67189	2.63976	2.69964	2.62074	2.90604	2.68584	2.7209	2.89965	2.7059	2.58126	2.79501	2.75738	2.80943	2.639	3.01073	2.81483	2.66621	2.73687	2.83663	2.92358	2.74138	2.72514	2.77164	2.70716	2.76604	2.63252	2.83842	2.7534	2.78427	2.78848	2.75554	2.73819	2.82341	2.76175	2.82313	2.77425	2.82358	2.68964	2.67931	2.60118	2.65469	2.71292	2.65529	2.84091
1553373_at	2.2313	2.2016	2.24947	2.34651	2.22541	2.3904	2.2993	2.27302	2.33229	2.44477	2.29544	2.28871	2.40399	2.29748	2.33005	2.30419	2.34383	2.29183	2.74267	2.31261	2.2298	2.39253	2.421	2.26747	2.36663	2.26316	2.26615	2.2726	2.28608	2.29284	2.24416	2.28878	2.43511	2.34538	2.32284	2.32234	2.31024	2.34358	2.31099	2.39095	2.35709	2.30272	2.33497	2.17003	2.13927	2.2858	2.25523	2.33807	2.2691
1553374_at	2.78496	2.71491	2.86465	3.01226	2.88256	3.06291	2.89502	2.81986	3.02596	2.90325	2.86177	2.81776	3.13069	2.91853	2.99917	2.92587	3.06665	2.88609	2.90605	3.01596	2.83073	2.92959	3.038	2.87103	3.10359	2.84319	2.88078	2.88127	2.90055	2.94162	2.89191	2.87537	3.03765	2.92728	3.00155	2.98885	2.93312	2.90691	2.93244	2.98506	2.98062	2.97063	2.91369	2.75718	2.78577	2.89694	2.8931	2.97463	2.90819
1553375_at	3.12649	3.04443	3.1345	3.13712	2.68722	4.75244	3.1488	3.11368	3.28021	3.35073	3.19408	3.13803	3.15	3.13168	3.04478	3.16111	3.21073	3.46644	3.00277	2.99498	2.66117	4.83735	3.02947	3.00357	2.7929	2.86386	3.00746	2.97856	2.57475	2.94186	2.977	2.93087	2.9764	2.97739	2.99977	3.00078	2.98856	3.0286	6.28524	3.04131	2.99405	2.97876	3.0469	3.08361	2.91421	4.30935	2.93332	6.10634	2.97305
1553376_a_at	2.74445	2.72985	2.96545	2.89334	2.82215	2.90617	2.84208	2.78055	2.86828	2.9047	2.85448	2.83024	2.91165	2.832	2.89868	2.90027	2.97826	2.85681	2.7641	2.91922	2.81884	2.93809	2.93296	2.83529	3.04997	2.8005	2.91975	2.82162	2.8094	2.91314	2.76876	2.86179	2.93407	2.87575	2.95986	2.91235	2.86106	2.86948	2.88971	2.93771	2.90369	2.8941	2.87573	2.74503	2.74712	2.83236	2.88019	2.91089	2.848
1553378_a_at	2.23067	2.3629	2.29925	2.43865	2.36422	2.44497	2.38546	2.27662	2.41916	2.39426	2.45182	2.64655	2.4014	2.37579	2.36278	2.44553	2.44011	2.31163	2.31545	2.36112	2.35338	2.3913	2.462	2.32183	2.40849	2.38044	2.33302	2.29119	2.33747	2.36447	2.34417	2.31618	3.26374	2.39865	2.43612	2.37914	2.34388	2.34848	2.33634	2.40801	2.34869	2.55451	2.37464	2.32671	2.35181	2.35222	2.41689	2.44465	2.39642
1553380_at	3.43943	3.71136	3.46826	3.51281	3.37817	3.02447	3.51617	3.91293	3.49617	3.58304	4.23806	4.77455	3.922	4.57856	3.30931	3.0424	4.30226	3.29016	4.46622	2.76301	5.1859	4.23701	3.57931	3.13964	3.48641	3.19121	3.3962	3.20179	3.44581	3.32178	3.11167	3.25023	3.60216	3.438	3.36678	3.50587	4.28444	3.43402	3.50886	3.6769	3.9544	2.86577	3.08274	3.13003	3.96963	4.58919	3.51888	3.76139	3.55779
1553383_at	2.57274	2.59095	2.71075	2.73692	2.5732	2.78431	2.72388	2.60962	2.78095	2.87324	2.72287	2.72367	2.74736	2.6594	2.75616	2.69202	2.84497	2.6785	2.67159	2.73943	2.60325	2.68923	2.85779	2.69857	2.87732	2.66696	2.70939	2.70948	2.68737	2.75165	2.63473	2.73504	2.84284	2.76045	2.75507	2.8094	2.74287	2.75649	2.73671	2.83111	2.74779	2.77314	2.7237	2.6567	2.52647	2.71768	2.62354	2.75048	2.71765
1553385_at	1.80514	1.83635	1.81918	1.84801	1.76995	1.85617	1.8316	1.80179	1.89533	1.86139	1.86555	1.85692	1.85651	1.7857	1.77642	1.89685	1.88477	1.808	1.7885	1.81504	1.79873	1.79571	1.90869	1.86115	1.87388	1.84462	1.87266	1.8076	1.85956	1.90265	1.84531	1.8667	1.91711	1.85509	1.89719	1.87757	1.85244	1.87409	1.84493	1.92224	1.86401	1.88346	1.86125	1.80773	1.81293	1.81891	1.80687	1.82772	1.84565
1553386_at	7.05196	6.19642	7.67777	5.75502	6.5376	8.15594	3.40723	5.87352	3.2759	4.81655	4.69	6.54782	3.73565	7.16589	3.42546	4.88238	4.7149	5.72818	3.34831	5.87665	5.73426	4.04716	2.97836	6.45711	6.46878	6.76336	5.09671	5.6427	4.29921	6.76636	5.24776	5.74195	3.46255	7.12025	4.34847	5.86327	5.56891	5.71866	6.9085	5.74234	4.48126	5.20523	4.04303	6.37319	5.71582	2.95789	4.70545	3.49653	4.779
1553387_at	3.57988	3.57424	4.12661	3.73971	3.66829	3.77035	3.58672	3.61585	4.27858	3.57121	3.50809	3.64432	3.76737	3.65036	3.84083	3.59988	3.90711	3.67873	3.7115	3.6662	3.69611	3.68617	3.76551	3.40962	4.02689	3.75967	3.66464	3.41023	3.83035	3.69055	3.6496	3.76053	4.7109	3.67647	3.76193	3.68662	3.6656	3.49248	3.63663	3.69002	3.98983	4.15601	3.52003	3.44478	3.291	3.59888	3.66189	3.68587	3.66703
1553388_at	2.08596	2.0358	2.10279	2.20618	2.13485	2.22504	2.14541	2.12518	2.24027	2.1369	2.16064	2.13681	2.2009	2.17504	2.22577	2.14983	2.21034	2.08775	2.14714	2.21718	2.13318	2.19664	2.28071	2.14695	2.16899	2.11059	2.12752	2.08596	2.12047	2.13538	2.12538	2.10019	2.22511	2.16031	2.19951	2.18434	2.10895	2.08982	2.13303	2.21135	2.15059	2.17124	2.18467	2.0818	2.12056	2.15436	2.15734	2.20318	2.16078
1553389_at	2.8012	2.76777	2.79509	2.82507	3.60884	2.85821	2.74205	2.76325	3.6217	2.83704	3.11516	2.84016	2.83106	2.8089	2.88384	2.80039	2.83926	2.82258	2.76226	2.81164	2.61378	2.83556	2.86333	2.64995	2.8612	2.79612	2.74224	2.59965	3.08827	2.72849	2.59273	2.70373	2.79211	2.77707	2.91846	2.74688	2.79011	2.71228	2.7953	2.79635	2.81596	2.72755	3.29375	2.75533	2.7506	3.32723	2.76862	3.60756	2.75894
1553390_at	1.94242	1.93559	2.01201	1.97721	1.94044	2.00517	1.97997	1.96284	1.97183	2.02638	2.01003	1.97045	2.00928	1.94939	1.97658	1.99786	2.02942	2.02637	1.96801	1.97754	1.99457	1.97727	2.00373	2.02438	2.11434	1.97476	1.99718	1.95075	2.00323	1.97475	1.94397	2.002	2.05081	1.99872	2.05548	2.02599	1.99018	2.00553	2.03108	2.06392	2.02838	2.04278	1.98352	1.94687	1.8781	1.95428	1.92301	1.95509	1.95153
1553391_at	2.33274	2.25717	2.35093	2.37952	2.35257	2.39112	2.35596	2.32738	2.48878	2.35983	2.37939	2.32162	2.38795	2.32535	2.31857	2.37176	2.37693	2.34058	2.29475	2.36737	2.35279	2.34791	2.53935	2.34416	2.37788	2.30458	2.30147	2.33645	2.34981	2.3606	2.33356	2.38333	2.3717	2.36706	2.36593	2.39477	2.35942	2.30372	2.32199	2.41207	2.35643	2.41296	2.64377	2.31645	2.3138	2.33539	2.33793	2.38729	2.33818
1553392_at	2.51853	2.46045	2.55636	2.68672	2.61468	2.92791	2.57979	2.536	4.45676	2.63879	2.6689	2.5821	2.62104	2.58929	2.78838	2.60779	2.76967	2.59534	2.6906	2.70799	2.60004	2.69824	2.79015	2.65162	2.74492	2.60275	2.62144	2.83118	2.6042	2.68965	2.72086	2.64569	2.81806	2.69708	3.91432	2.73007	2.65673	3.04605	2.6355	2.69396	2.74477	2.6952	3.29242	2.60341	2.61237	2.72664	2.62665	2.72952	2.69597
1553394_a_at	2.45757	2.43287	2.5099	2.52353	2.36043	2.50177	2.45197	2.48257	2.50347	2.52565	2.51631	2.47814	2.54424	2.50575	2.42541	2.45426	2.52847	2.43435	3.55162	2.4116	2.37461	2.40139	2.43237	2.50196	2.51968	2.39458	2.38236	2.38975	2.41265	2.41535	2.41153	2.42211	2.38393	2.44165	2.5286	2.4556	2.40497	2.43044	2.45937	2.50591	2.43915	2.48174	2.42541	2.34029	2.30504	2.38905	2.35782	2.36648	2.4074
1553395_a_at	3.71131	3.53945	3.54462	3.95071	4.2166	4.25933	3.52247	3.93256	3.39805	3.6682	3.90129	3.92434	4.12389	3.82005	4.32955	3.46964	3.30085	3.33327	4.55663	3.43523	4.78455	3.78065	3.5003	3.41921	4.61204	3.28055	4.535	3.38074	3.50469	3.39222	3.15972	4.62561	3.71459	3.14561	3.3809	4.67054	4.98766	3.50476	3.53819	3.3625	3.38238	4.62579	2.7072	2.83375	3.33711	3.45543	3.87066	3.90592	4.58632
1553396_a_at	2.21216	2.23296	2.25168	2.21996	2.14403	2.21486	2.24831	2.22481	2.5711	2.28033	2.29994	2.20868	2.39734	2.23076	2.16656	2.23619	2.24522	2.277	2.20618	2.20351	2.21074	2.24132	2.29688	2.38121	2.38794	2.23369	2.25016	2.24424	2.28501	2.32046	2.22486	2.26827	2.23618	2.2953	2.48426	2.33117	2.2807	2.28735	2.35348	2.3642	2.32825	2.36214	2.26675	2.20266	2.19078	2.1842	2.19374	2.22186	2.19146
1553397_at	2.024	1.6666	1.67714	1.72556	1.6709	1.74248	1.74523	1.74804	1.68371	1.76606	1.69267	1.84496	1.76982	1.74189	1.7419	1.79454	1.76443	2.06611	1.69096	2.17246	1.70747	2.19267	1.74946	1.59967	1.78595	1.56512	1.86261	1.87939	1.61632	1.75522	1.61425	1.63798	1.82465	1.72566	1.70937	1.61876	2.10802	1.69943	1.78187	1.87076	1.67128	1.61147	1.64886	1.58679	1.69179	1.71472	1.78814	1.76925	1.81248
1553398_at	2.30146	2.26327	2.34604	2.4155	2.36692	2.4284	2.36737	2.34648	2.48307	2.35569	2.37676	2.35855	2.42922	2.43806	2.42671	2.38766	2.54969	2.37419	2.34769	2.42802	2.32815	2.39471	2.4916	2.40038	2.40728	2.32772	2.31817	2.31293	2.36505	2.3942	2.36212	2.35468	2.53738	2.42625	2.47507	2.43886	2.37164	2.26919	2.37636	2.43918	2.42352	2.40778	2.4222	2.29188	2.30337	2.37788	2.35839	2.37585	2.38968
1553399_a_at	1.28791	1.34602	1.37708	1.24525	1.26916	1.26443	1.24059	1.38065	1.30697	1.32962	1.32903	1.31982	1.30763	1.36902	1.28663	1.30096	1.31302	1.28741	1.77858	1.23684	1.32622	1.27047	1.21878	1.29417	1.31988	1.26185	1.27255	1.27803	1.30681	1.28487	1.31858	1.30572	1.30025	1.30027	1.29484	1.24219	1.27738	1.27464	1.36196	1.39038	1.23651	1.35613	1.26086	1.32435	1.25559	1.24258	1.43572	1.53188	1.27994
1553400_a_at	4.82658	5.86502	4.89121	5.48149	5.0227	5.0498	7.1741	5.68816	5.11773	4.80203	5.10532	4.70251	5.00245	3.44376	4.47586	4.62322	4.54593	4.65048	5.89007	4.63857	4.66012	5.25021	4.68582	5.05966	5.57784	4.92461	4.58616	5.54508	6.12774	4.70094	5.69071	4.87499	4.99817	4.70176	5.19505	4.65134	4.12083	4.55294	4.99239	4.62945	5.6396	5.00851	7.51197	4.67414	4.81877	4.69951	4.63034	4.75052	4.64485
1553401_at	2.80784	2.77347	2.92048	3.16558	3.0171	3.14998	2.95608	2.8597	3.11361	3.16588	2.9915	2.97318	3.14941	3.1343	3.19047	2.94807	3.07372	2.96487	3.00855	3.11271	3.03793	3.1178	3.15592	2.92009	3.12626	2.90353	3.14783	2.96789	2.93393	3.05312	2.88615	2.97223	3.18846	3.03976	3.06378	3.05489	3.01671	2.90635	3.02961	3.10411	3.02364	3.01871	2.97639	2.81067	2.7866	2.95899	3.05726	3.02378	2.97887
1553402_a_at	5.91068	6.18959	5.57495	6.22446	6.15048	5.56383	6.99134	6.698	6.64113	7.20929	6.79004	6.47855	6.78852	7.22781	7.24653	6.09153	6.66606	6.57247	5.87868	6.28829	6.68076	7.65441	7.47226	6.30849	5.82521	6.38196	7.06318	4.15142	6.01592	7.63674	6.64646	7.08869	5.76928	5.68995	6.02297	7.58753	7.53314	5.83413	7.79028	5.72048	7.35394	6.20796	6.74806	6.22669	6.51962	8.07064	5.88905	7.25689	5.90042
1553403_at	1.81163	1.81104	1.83288	1.83261	1.78586	1.85053	1.8276	1.81606	1.85027	1.8713	1.85136	1.8303	1.8232	1.83513	1.80369	1.86554	1.84417	1.85953	1.78024	1.8332	1.80934	1.84713	1.8701	1.8381	1.86578	1.85255	1.83933	1.81734	1.82867	1.86401	1.82033	1.84722	1.91162	1.86943	1.85387	1.87134	1.83411	1.88797	1.85646	1.93162	1.86505	1.88961	1.84189	1.80871	1.76128	1.82037	1.79875	1.80452	1.81932
1553405_a_at	3.17464	2.76057	2.8168	2.87185	3.07864	2.91462	2.79051	2.74941	2.77026	2.7966	2.84443	2.77522	2.87457	2.83629	2.88121	2.78069	2.89865	2.83817	2.82995	3.03405	2.7648	3.02934	2.86073	2.82995	2.93085	2.7747	2.79774	2.73015	2.79054	2.84086	2.82924	2.83569	2.79042	2.84547	2.94407	2.8959	2.80964	2.81156	2.87057	2.8838	2.84098	2.91757	2.78746	2.70494	2.77033	2.81988	2.78439	2.78973	2.80302
1553407_at	9.45726	10.016	8.64233	8.54318	9.42303	9.54085	8.33765	10.0012	8.12401	8.39099	8.6264	9.93295	9.06361	8.60265	8.52227	8.43152	8.28407	9.09826	7.71876	9.06559	7.94814	8.07583	7.48751	9.9352	9.83993	10.4246	8.84688	8.39091	8.48152	9.60985	8.51876	9.78095	8.88227	10.0035	7.47825	8.50544	8.30016	9.26069	8.50764	8.97858	8.61854	10.2201	8.52042	9.84349	9.29487	7.99173	8.61792	8.43429	8.94402
1553409_at	2.42865	2.40299	2.46699	2.55278	2.45231	2.54426	2.49206	2.46444	2.56114	2.49314	2.53696	2.44629	2.57488	2.52893	2.56438	2.49705	2.52975	2.45869	2.51361	2.51155	2.49155	2.5028	2.56609	2.52342	2.61427	2.45576	2.45382	2.45897	2.48912	2.51743	2.4763	2.46952	2.55892	2.51061	2.57451	2.54325	2.47981	2.49066	2.50455	2.53236	2.5399	2.5207	2.50928	2.40146	2.39884	2.48036	2.50009	2.5221	2.50666
1553410_a_at	2.0258	1.95599	2.01425	2.09344	2.04655	2.08445	2.03939	2.04754	2.08003	2.0363	2.04218	2.03644	2.07389	2.04897	2.07315	2.04151	2.09049	2.0424	2.04005	2.05045	2.04492	2.05858	2.1061	2.0392	2.0828	2.01804	2.04672	2.00969	2.02559	2.04629	2.02355	2.01803	2.08009	2.06281	2.11629	2.0816	2.02964	2.01854	2.05218	2.05971	2.06046	2.04706	2.04926	1.97889	1.9967	2.05821	2.04475	2.06113	2.05023
1553411_s_at	2.39391	2.36816	2.42621	2.57671	2.41162	2.49757	2.45578	2.44789	2.53129	2.48686	2.47237	2.44978	2.50414	2.44091	2.52311	2.47241	2.48284	2.4411	2.44346	2.51878	2.43872	2.46442	2.57589	2.457	2.55413	2.42183	2.41637	2.42636	2.45113	2.48688	2.41426	2.44317	2.52883	2.49058	2.50073	2.50467	2.44938	2.43045	2.48054	2.49448	2.49714	2.46126	2.53157	2.40688	2.39726	2.47088	2.45701	2.50566	2.47941
1553412_at	2.32834	2.33989	2.44246	2.38462	2.34492	2.39808	2.39024	2.35594	2.44307	2.53409	2.43328	2.41078	2.40516	2.39739	2.37636	2.45513	2.44579	2.46506	2.35118	2.40615	2.31909	2.39156	2.45439	2.42849	2.55293	2.42301	2.42569	2.40207	2.44012	2.45404	2.4061	2.45331	2.55131	2.45723	2.4616	2.48935	2.42145	2.49371	2.45024	2.50494	2.45777	2.48973	2.39245	2.31968	2.3112	2.37067	2.32144	2.39648	2.39226
1553413_at	2.24445	2.22564	2.27377	8.10388	1.55156	2.30648	2.28113	2.28417	2.33079	2.31167	2.30108	2.27629	2.31332	2.29467	1.58543	2.26662	2.3068	1.57603	1.57994	1.60046	1.59089	1.6219	1.65356	1.58049	7.18524	1.55682	2.86475	1.55723	1.56676	1.59208	8.3591	1.57006	1.64945	1.58397	5.75548	1.60049	1.57922	1.54725	1.5971	1.60169	6.03542	1.59543	1.61489	1.53821	1.5323	1.58227	1.58606	8.05167	1.58346
1553415_at	3.22695	3.1933	3.28041	3.62626	3.48018	3.70053	3.49086	3.28632	3.61287	3.43709	3.3252	3.30256	3.69089	3.55669	3.62972	3.41177	3.59308	3.38035	3.37167	3.53111	3.34321	3.51904	3.64684	3.3299	3.73741	3.2859	3.36698	3.32485	3.32843	3.47056	3.34565	3.36994	3.57338	3.48953	3.53875	3.57935	3.44412	3.3732	3.47579	3.49675	3.49227	3.47563	3.41308	3.16205	3.30906	3.44916	3.45872	3.5583	3.38735
1553417_at	1.86778	1.82387	1.90028	1.94173	1.88373	1.91845	1.89595	1.87759	1.94794	1.89922	1.90418	1.93708	1.94361	1.91982	1.8914	1.91701	1.92015	1.90705	1.86495	1.89595	1.82955	1.93496	1.94177	1.87507	1.93031	1.90753	1.87909	1.87029	1.90016	1.91126	1.88539	1.92101	2.0054	1.95311	1.95368	1.93508	1.8891	1.94375	1.90851	1.94822	1.90752	1.9551	1.92092	1.82707	1.85799	1.89834	1.87439	1.89417	1.8908
1553418_a_at	1.69724	1.6665	1.72437	1.75573	1.67694	1.73827	1.70282	1.71805	1.75295	1.72982	1.72179	1.71446	1.74891	1.718	1.74048	1.70376	1.75987	1.71804	1.72712	1.72777	1.73656	1.75034	1.76618	1.73286	1.76518	1.69389	1.72227	1.70383	1.71363	1.72201	1.70065	1.72122	1.75894	1.72794	1.78006	1.77646	1.72545	1.71045	1.75475	1.74052	1.73015	1.73481	1.73246	1.66672	1.67486	1.71551	1.70805	1.72177	1.70697
1553420_at	2.59261	2.56244	2.62022	2.72351	2.64779	2.70606	2.65458	2.6136	2.74707	2.67397	2.68023	2.6476	2.70111	2.65004	2.67386	2.66153	2.7226	2.60546	2.58636	2.70398	2.62346	2.69514	2.80263	2.63482	2.70646	2.5956	2.65745	2.60067	2.62941	2.69421	2.61912	2.64318	2.73315	2.67506	2.90633	2.67629	2.66977	2.62317	2.65949	2.72057	2.67511	2.66591	2.67396	2.57912	2.56792	2.6438	2.614	2.67303	2.65838
1553422_s_at	1.67578	1.61032	1.65677	1.78122	1.59254	1.73777	1.70031	1.68869	1.70446	1.68056	1.683	1.68909	1.73928	1.69824	1.64797	1.70256	1.71206	1.54865	1.60878	1.63012	1.54947	1.62977	1.64665	1.54231	1.6123	1.54619	1.55293	1.55239	1.546	1.58216	1.55956	1.52187	1.59047	1.55493	1.62591	1.54921	1.55922	1.525	1.55909	1.58013	1.55701	1.57757	1.58526	1.55807	1.55888	1.59792	1.60396	1.63413	1.60628
1553423_a_at	5.70738	6.01993	5.61511	6.35758	6.10027	6.69479	6.84198	4.95322	6.51013	5.52217	6.41051	5.06156	4.92632	5.06383	5.5498	5.09534	5.49125	5.00723	9.37617	5.46866	4.79083	7.43328	5.61801	4.78581	5.07102	5.28672	6.55379	5.07354	5.81275	4.76216	7.14824	4.77267	5.49062	5.07908	3.82035	4.73895	4.83672	4.27305	6.93566	4.97346	5.62221	5.0603	9.46903	5.25893	4.70893	5.70149	4.91607	6.92379	4.80634
1553424_at	2.46125	2.45906	2.529	2.53742	2.49022	2.57626	2.49276	2.49248	2.52846	2.5577	2.53602	2.49599	2.61344	2.52104	2.60031	2.55771	2.52775	2.53759	2.45452	2.5983	2.48972	2.53652	2.61376	2.55106	2.59453	2.50626	2.47365	2.49809	2.48169	2.5792	2.52032	2.51877	2.57378	2.54695	2.62626	2.55322	2.53015	2.5377	2.55042	2.61885	2.51435	2.56697	2.519	2.45838	2.42277	2.49065	2.47847	2.49003	2.52473
1553425_at	3.67176	3.89773	3.73377	3.57245	4.25712	4.95838	3.53692	3.53356	3.66104	3.62882	3.53764	3.60292	3.69754	3.59565	3.60613	3.60124	3.6148	3.5913	3.47549	3.56853	3.57592	3.64219	3.66343	3.58874	3.66931	3.47202	3.5269	3.84056	4.26772	3.58135	3.49443	3.48512	3.60085	3.82123	3.62359	3.61649	3.57212	3.66022	3.56417	3.65521	3.63563	3.74827	3.71364	3.56011	3.57136	3.55737	3.57098	4.46961	3.53948
1553426_at	2.42955	2.36732	2.50925	2.51996	2.67124	2.54786	2.47354	2.38088	2.61139	2.49575	2.42651	2.49957	2.52546	2.50578	2.50233	2.5618	2.54424	2.47726	2.47245	2.50402	2.48297	2.50099	2.59013	2.48263	2.52231	2.43058	2.43649	2.52272	2.41662	2.46492	2.44685	2.46691	2.74941	2.43239	2.61685	2.54631	2.48421	2.45778	2.4776	2.48102	2.50412	2.57822	2.41055	2.43336	2.4426	2.42774	2.40591	2.4699	2.41337
1553427_at	1.32174	1.28552	1.3122	1.29283	1.2898	1.29528	1.2691	1.32344	1.26952	1.30487	1.32763	1.29552	1.30853	1.31912	1.33138	1.27571	1.30433	1.29784	1.32448	1.29745	1.29569	1.32352	1.27555	1.32699	1.3231	1.26632	1.27762	1.29498	1.29688	1.27605	1.29936	1.28323	1.32868	1.30402	1.3501	1.30866	1.28581	1.29139	1.34118	1.34672	1.29637	1.31259	1.30004	1.28622	1.26355	1.27931	1.29376	1.30267	1.29564
1553428_at	2.58948	2.58353	2.64485	2.738	2.64914	2.73701	2.67113	2.66091	2.73754	2.74031	2.69593	2.67237	2.74518	2.72799	2.76189	2.65347	2.74972	2.69059	2.67877	2.74108	2.65483	2.72802	2.82316	2.6181	2.79797	2.62986	2.66619	2.66432	2.63097	2.69621	2.62304	2.66468	2.80433	2.71432	2.74348	2.7488	2.69949	2.6426	2.68991	2.74767	2.69392	2.74161	2.67402	2.60197	2.5604	2.67429	2.72334	2.73762	2.67157
1553429_at	2.10515	2.14632	2.15165	2.23184	2.13456	2.25861	2.18816	2.16707	2.25577	2.22034	2.16455	2.19009	2.20991	2.18786	2.21928	2.15904	2.2205	2.2	2.20344	2.20514	2.19019	2.19395	2.30521	2.15017	2.28457	2.12872	2.15185	2.16636	2.16059	2.18691	2.11066	2.17512	2.29326	2.19796	2.318	2.20992	2.20398	2.17321	2.24199	2.18845	2.24938	2.19052	2.15228	2.08264	2.07784	2.16581	2.17148	2.22266	2.16246
1553430_a_at	1.89308	1.85793	1.87536	1.94129	1.85424	1.91483	1.89002	1.90508	1.9429	1.88989	1.90626	1.8641	1.94444	1.88161	1.88173	1.84116	1.90717	1.85202	1.85039	1.85145	1.89492	1.89238	1.92887	1.95406	1.9315	1.78866	1.80423	1.81828	1.88582	1.84956	2.8566	1.84222	1.85815	1.84945	1.95723	1.87307	1.84345	1.80451	1.89601	1.86253	1.8314	1.86152	2.4178	1.88645	1.87075	1.85425	1.89295	1.87411	1.89002
1553432_s_at	3.18038	2.95733	3.26764	3.35808	3.51499	3.3544	3.27049	3.79618	3.44169	4.30732	3.88854	3.57425	4.44992	3.8071	4.92064	3.41483	4.62148	3.6081	3.35434	3.50922	3.7015	3.55236	3.52229	3.47039	3.81751	3.4359	3.59572	3.37508	3.3401	4.23674	4.07521	4.13784	3.6677	3.22149	3.45131	4.39956	5.04559	3.45484	3.52342	3.63226	3.53342	3.5692	3.43197	3.35562	3.35264	3.49117	4.2237	3.36772	3.37807
1553433_at	3.05384	3.04656	3.20109	3.38171	3.18153	3.43655	3.15442	3.14841	3.49895	3.48468	3.27319	3.21714	3.44786	3.35572	3.32066	3.26734	3.41101	3.26344	3.1358	3.37197	3.15877	3.29787	3.43148	3.32288	3.5462	3.26411	3.24983	3.23901	3.27808	3.37366	3.20913	3.23845	3.36796	3.37189	3.35191	3.43804	3.29085	3.31007	3.29037	3.45204	3.33441	3.40601	3.31526	3.15809	3.03737	3.21907	3.23446	3.23765	3.24997
1553434_at	3.31548	2.74848	2.76354	2.8791	2.54524	2.92651	2.78901	2.80275	2.85529	2.78872	2.82322	3.64192	2.88475	2.88694	2.65954	2.86523	2.86438	2.58383	3.60672	2.65561	2.63347	2.64927	2.75837	2.75798	2.66192	2.65898	2.69489	2.64938	2.56957	3.65436	2.53317	2.64731	2.74625	3.252	2.77242	3.97875	2.67928	2.68963	2.62922	2.64277	2.64058	3.27823	2.69671	2.62731	2.62402	2.64454	2.6562	4.48242	2.68218
1553435_at	1.60294	1.60538	1.60084	1.70977	1.62404	1.68256	1.66403	1.63136	1.73822	1.67111	1.64748	1.65052	1.66384	1.6173	1.6502	1.65913	1.68919	1.62105	1.64937	1.69787	1.62068	1.65792	1.72344	1.62214	1.64194	1.64376	1.66442	1.62722	1.65633	1.67649	1.63913	1.64011	1.69355	1.63306	1.66973	1.66033	1.64659	1.63929	1.63299	1.67702	1.67417	1.61439	1.6913	1.60864	1.59913	1.64405	1.66361	1.67848	1.67558
1553436_at	2.08128	2.07466	2.10337	2.19184	2.09347	2.16622	2.14372	2.11881	2.21713	2.13078	2.12828	2.11716	2.16367	2.12624	2.26726	2.25627	2.16794	2.09368	2.13538	2.28024	2.16145	2.14722	2.22417	2.11882	2.18789	2.11112	2.11631	2.1122	2.1481	2.16582	2.11001	2.09438	2.16012	2.13439	2.14179	2.29803	2.09234	2.22506	2.09799	2.16665	2.11759	2.09853	2.14591	2.14076	2.18057	2.13303	2.12156	2.20242	2.13617
1553437_at	2.09714	2.07897	2.10789	2.15191	2.09307	2.11197	2.12225	2.12097	2.11167	2.16189	2.14258	2.12256	2.13023	2.16834	2.1443	2.16516	2.13518	2.12089	2.11945	2.11406	2.08405	2.17202	2.1615	2.15161	2.15834	2.12136	2.12731	2.11504	2.13137	2.14113	2.10835	2.13525	2.1418	2.13544	2.14858	2.16376	2.12937	2.1796	2.13286	2.20112	2.1528	2.16608	2.18027	2.08095	2.03347	2.11983	2.10886	2.13518	2.12414
1553438_at	2.06001	2.0411	2.06457	2.12311	2.11504	2.1749	2.09434	2.09369	2.10507	2.08478	2.12934	2.08238	2.15713	2.12009	2.1894	2.05938	2.11549	2.07368	2.07818	2.07273	2.03467	2.21876	2.1584	2.07216	2.06284	2.02384	2.04487	2.04234	2.06923	2.06666	2.08106	2.02672	2.1133	2.0852	2.14615	2.08306	2.10212	2.0328	2.07815	2.04729	2.05607	2.0847	2.07768	2.03468	2.06633	2.08395	2.09724	2.14132	2.08263
1553439_at	2.36745	2.32133	2.39047	2.43804	2.41575	2.43427	2.38982	2.3921	2.43812	2.3988	2.4106	2.40366	2.44988	2.39684	2.46496	2.38014	2.42761	2.38696	2.35923	2.46796	2.38029	2.39501	2.46345	2.39236	2.41964	2.35903	2.3642	2.37348	2.3821	2.37975	2.35033	2.37021	2.46081	2.40505	2.4496	2.42347	2.37248	2.37814	2.42846	2.39658	2.37873	2.63815	2.39206	2.35832	2.31401	2.42358	2.37506	2.44847	2.4585
1553440_at	2.59904	2.54298	2.63369	2.78945	2.65903	2.80548	2.6622	2.62845	2.78353	2.74459	2.70789	2.66319	2.84572	2.75171	2.80429	2.69407	2.78905	2.67948	2.6906	2.76943	2.6735	2.73487	2.83535	2.65587	2.8235	2.61866	2.66432	2.6285	2.68503	2.70115	2.63766	2.68615	2.7588	2.70967	2.80505	2.72734	2.66891	2.65191	2.72321	2.73066	2.69504	2.70571	2.70854	2.6079	2.58352	2.71021	2.68609	2.75649	2.72936
1553441_at	2.98621	2.96142	3.12516	3.2467	3.14211	3.31692	3.4144	3.05741	3.29143	3.27721	3.18745	3.09391	3.30506	3.30672	3.26823	3.17939	3.48215	3.19656	3.17461	3.27295	3.09521	3.2322	3.35752	3.13781	3.51047	3.15008	3.17071	3.11674	3.17247	3.22868	3.11595	3.16537	3.36259	3.2757	3.31063	3.31664	3.1943	3.17218	3.23179	3.37468	3.27923	3.31603	3.20884	3.06181	3.02586	3.16851	3.12351	3.14669	3.16768
1553442_a_at	2.1133	2.09354	2.14548	2.19132	2.1086	2.16086	2.14133	2.18707	2.18707	2.18729	2.1958	2.1683	2.22501	2.20101	2.26394	2.18443	2.24651	2.17692	2.11208	2.1588	2.12047	2.26309	2.23177	2.24061	2.2379	2.17269	2.14121	2.14145	2.19367	2.18713	2.15206	2.20683	2.18763	2.22444	2.27726	2.2426	2.16054	2.20716	2.18821	2.27122	2.17451	2.25094	2.19374	2.13845	2.09359	2.1439	2.11345	2.06791	2.16827
1553443_at	2.25493	2.24171	2.32192	2.39235	2.32993	2.40262	2.35522	2.36049	2.47495	2.3957	2.35834	2.33651	2.40982	2.39219	2.40222	2.35912	2.41675	2.34818	2.3594	2.37689	2.35526	2.36875	2.45105	2.33419	2.45807	2.34053	2.34952	2.31133	2.36027	2.39939	2.32536	2.38489	2.46105	2.39182	2.36905	2.42071	2.35164	2.30542	2.39701	2.38676	2.36692	2.31137	2.3756	2.3165	2.29784	2.37062	2.3552	2.36745	2.37077
1553444_a_at	1.36176	1.3349	1.35284	1.34202	1.31428	1.34281	1.30882	1.3696	1.30331	1.33333	1.35038	1.3281	1.35261	1.38405	1.33393	1.30434	1.34578	1.31942	1.33544	1.29172	1.32558	1.34106	1.31761	1.36898	1.34301	1.32282	1.28532	1.3191	1.30863	1.29087	1.34979	1.3064	1.32456	1.32537	1.38379	1.35471	1.32062	1.33015	1.35224	1.34673	1.32285	1.33036	1.33177	1.34602	1.32186	1.31939	1.30809	1.33187	1.3239
1553446_at	2.85395	2.84228	2.83035	3.04384	2.87973	3.29886	2.9218	2.88807	3.02596	3.02855	2.92151	2.92047	3.08968	2.93	3.03956	2.93828	3.13317	2.97338	2.93783	3.02448	2.89224	2.99912	3.12196	2.91594	3.07584	2.88226	2.91972	2.91103	2.91719	3.00264	2.8924	2.88094	3.05323	2.99346	3.04078	3.03503	2.91204	2.93313	2.92682	3.01674	2.98075	3.00102	3.01797	2.8785	2.79195	3.1081	3.13779	3.42901	2.99165
1553447_at	7.31245	2.93533	7.52349	3.14377	5.97376	2.73442	2.81273	5.55011	2.82117	4.34099	2.76222	5.7452	2.99254	6.28635	6.18591	3.89032	4.22063	6.67046	2.60579	5.10062	5.29376	2.65105	3.09049	5.69235	3.04149	4.23953	2.9921	5.94136	2.71981	7.03279	6.02453	5.23344	2.88423	5.66079	2.68981	3.02532	3.10017	5.04881	2.7979	6.67241	3.13023	5.70281	2.97371	6.93652	6.08021	2.94443	3.01356	2.60557	6.48436
1553448_at	2.04395	6.66534	3.03214	2.12068	2.60494	2.09684	2.08005	7.83424	2.1414	2.07099	2.07737	3.47096	2.17555	2.15677	2.53055	2.23228	2.11093	2.52222	2.42587	2.5373	2.56713	2.47959	2.57034	5.58207	2.54603	2.71481	2.48238	2.54624	2.50031	2.54856	2.47333	2.60578	2.51257	2.8481	2.51456	2.5395	2.49942	4.3481	2.48988	2.56783	2.50578	2.60274	2.53446	6.72819	2.65962	2.49751	2.80001	2.48129	4.74407
1553449_at	1.37375	1.3661	1.38899	1.38777	1.37022	1.38744	1.39363	1.37924	1.36088	1.41325	1.35867	1.37363	1.39929	1.37679	1.41689	1.37918	1.39296	1.42755	1.4102	1.37788	1.3512	1.40555	1.36083	1.34048	1.43321	1.35016	1.36458	1.39742	1.34732	1.35573	1.36481	1.37034	1.44633	1.38366	1.43849	1.38782	1.40194	1.38399	1.42994	1.40831	1.39384	1.3825	1.34756	1.3313	1.29884	1.35682	1.35246	1.39642	1.33813
1553450_s_at	2.4572	2.40359	2.50822	2.52146	2.43895	2.56371	2.49116	2.48564	2.52534	2.53489	2.50146	2.51081	2.60465	2.55075	2.60829	2.45186	2.58124	2.53614	2.53605	2.49688	2.50538	2.56272	2.57434	2.58042	2.62315	2.45982	2.45831	2.46516	2.47415	2.47438	2.46827	2.50534	2.61801	2.5236	2.63729	2.53982	2.49558	2.50651	2.5516	2.45248	2.52481	2.59035	2.47951	2.39666	2.36717	2.49197	2.44954	2.57405	2.49191
1553451_at	2.23459	2.2206	2.24152	2.32693	2.23517	2.30088	2.2751	2.2561	2.28097	2.26469	2.29588	2.27137	2.30123	2.32633	2.28162	2.28965	2.29593	2.23472	2.24507	2.27412	2.23723	2.27493	2.38254	2.298	2.30597	2.27608	2.29084	2.24711	2.27452	2.28125	2.25486	2.30361	2.3321	2.3063	2.38167	2.31305	2.28198	2.2888	2.27805	2.31985	2.29847	2.28322	2.31625	2.22196	2.23662	2.24803	2.32313	2.30529	2.28509
1553452_at	2.26467	2.17721	2.17728	2.24338	2.12295	2.23633	2.16933	2.18646	2.23316	2.20321	2.24881	2.28964	2.21958	2.22745	2.18063	2.22051	2.23672	2.074	2.12658	2.16605	2.16556	2.16229	2.23706	2.2343	2.14939	2.12507	2.12451	2.10161	2.14133	2.18795	2.1356	2.17949	2.13496	2.16189	2.2956	2.20228	2.1475	2.14159	2.16497	2.13962	2.14843	2.19744	2.22256	2.13424	2.1728	2.15364	2.15209	2.18036	2.18601
1553453_at	2.73378	2.84963	2.90647	3.04216	2.781	3.05971	2.89063	2.77247	3.01092	3.19023	2.80987	2.86325	3.00804	2.8494	2.96784	2.79778	2.93901	2.88442	2.97753	2.87227	2.8215	3.14499	3.06193	2.88045	3.00498	2.75425	2.80644	3.35454	2.87378	2.88338	2.88564	2.79885	2.97689	2.95102	3.48511	2.82079	3.05915	2.96535	3.18211	2.81445	2.99337	2.88547	2.87104	2.73313	2.76404	2.80999	2.83716	2.97151	2.855
1553454_at	2.27345	2.20924	2.31365	2.39234	2.31678	2.37558	2.30263	2.32273	2.41063	2.33467	2.30927	2.32409	2.39828	2.42148	2.38879	2.29782	2.3976	2.33289	2.29903	2.36578	2.33162	2.38991	2.45027	2.34645	2.39797	2.27877	2.30299	2.2838	2.29286	2.33729	2.31601	2.30874	2.40702	2.34949	2.40015	2.38163	2.3234	2.29969	2.36919	2.38279	2.34709	2.36954	2.33377	2.261	2.23144	2.34163	2.33813	2.36462	2.33812
1553456_at	2.07655	2.07734	2.09379	2.18479	2.04617	2.16552	2.14419	2.11336	2.17851	2.13756	2.16332	2.13623	2.18929	2.16988	2.16214	2.11979	2.17501	2.1144	2.12499	2.14412	2.14089	2.18518	2.22831	2.13471	2.17704	2.09608	2.13406	2.10374	2.12448	2.13926	2.12348	2.12523	2.20032	2.15539	2.20893	2.18382	2.13853	2.12114	2.12656	2.16806	2.14961	2.19166	2.16884	2.06685	2.09106	2.12935	2.1178	2.20974	2.11541
1553457_at	2.65893	2.61836	2.69174	2.72087	2.6371	2.80843	2.67875	2.67954	2.6961	2.7911	2.72348	2.67831	2.81389	2.71117	2.75383	2.67964	2.68852	2.66938	2.69533	2.73947	2.74146	2.73061	2.74317	2.70989	2.73926	2.67214	2.68047	2.68022	2.69277	2.71581	2.69216	2.70596	2.81295	2.72133	2.75171	2.76615	2.7108	2.7092	2.71195	2.76957	2.7401	2.76617	2.71497	2.58232	2.66191	2.7001	2.69439	2.71824	2.67672
1553458_at	1.89127	1.7089	1.7527	1.76394	1.6788	1.79123	1.76878	1.77604	1.72835	1.78121	1.70885	1.73914	1.77867	1.69885	1.69296	1.76219	1.77291	1.70479	1.68042	1.73959	1.75916	1.65979	1.74275	1.6555	1.69028	1.95945	1.72459	1.67577	1.69401	1.78188	1.65654	1.74312	1.7967	1.75795	1.69831	1.68769	1.70749	1.73798	1.67352	1.74014	1.70821	1.72217	1.62574	1.72576	1.55345	1.71027	1.86971	1.71799	1.73708
1553459_at	1.77798	1.76947	1.83117	1.93093	1.73801	1.9063	2.31461	1.79653	2.06578	1.84899	1.87706	1.82845	1.87737	1.77977	1.79569	1.8631	1.88756	1.7139	2.09117	1.78808	1.73156	1.7788	1.94022	1.72238	1.76797	1.71595	1.75582	1.71094	1.75063	1.76461	1.77749	1.74404	1.8252	1.77302	1.793	1.78086	1.75048	1.70829	1.76765	1.77695	1.78898	1.75218	3.36818	1.67353	1.69079	1.77236	1.76047	1.90961	1.76298
1553460_at	1.75924	1.71974	1.73307	1.77044	1.72372	1.74897	1.72457	1.71582	1.79707	1.77639	1.76604	1.75604	1.73879	1.76919	1.73021	1.81828	1.77015	1.75592	1.71279	1.75777	1.71087	1.7512	1.78622	1.81225	1.7827	1.77823	1.72837	1.72348	1.75613	1.77541	1.72703	1.7527	1.75504	1.77416	1.78055	1.81472	1.74398	1.82403	1.74948	1.83354	1.80051	1.78043	1.75088	1.74752	1.67918	1.75957	1.73383	1.73115	1.75917
1553461_at	2.32795	2.24677	2.33283	2.47527	2.37859	2.43656	2.44227	2.37635	2.471	2.41531	2.39623	2.34777	2.4768	2.34695	2.53893	2.45391	2.45498	2.39724	2.41743	2.46285	2.41075	2.43972	2.52314	2.34052	2.45803	2.31374	2.36627	2.33105	2.3418	2.39455	2.35086	2.34549	2.533	2.4436	2.5045	2.40444	2.41089	2.32507	2.40143	2.40627	2.44565	2.41541	2.38611	2.26832	2.31298	2.38364	2.38897	2.49034	2.38496
1553462_at	3.20002	3.19201	3.3738	3.59511	3.45368	4.00166	3.47302	3.32337	3.50783	3.59695	3.39595	3.37125	3.67037	3.55571	3.53351	3.51372	3.60283	3.52445	3.38333	3.57614	3.27035	3.53874	3.63845	3.38645	3.73195	3.42423	3.45121	3.47626	3.46384	3.49808	3.41894	3.47123	3.70078	3.6063	3.6595	3.5965	3.51066	3.5063	3.55326	3.6107	3.58686	3.58124	3.40789	3.21502	3.20412	3.4241	3.3779	3.52518	3.43876
1553464_at	2.0486	2.06818	2.07422	2.09069	2.04391	2.06643	2.05921	2.08145	2.04773	2.09392	2.11497	2.06938	2.10851	2.05716	2.12434	2.03797	2.09978	2.12064	2.08752	2.10265	2.07936	2.10752	2.09055	2.02996	2.06863	2.01109	2.00196	2.053	2.07559	2.02719	2.06844	2.03376	2.27104	2.03357	2.1072	2.09772	2.09991	2.0187	2.07431	2.08334	2.07912	2.05614	2.07219	2.04323	2.09033	2.08124	2.06165	2.08229	2.02897
1553465_a_at	2.18161	2.13737	2.13451	2.26824	2.19438	2.26073	2.20768	2.15855	2.30771	2.24886	2.19635	2.19348	2.19952	2.20126	2.28206	2.21193	2.25784	2.17777	2.16828	2.22282	2.16872	2.21357	2.2796	2.15587	2.21478	2.15833	2.23682	2.18022	2.21813	2.25248	2.18465	2.18826	2.29625	2.24026	2.24093	2.24151	2.20288	2.21743	2.16918	2.24817	2.22646	2.23692	2.23975	2.11503	2.15663	2.19588	2.20573	2.2498	2.21373
1553466_at	1.83763	2.08247	1.86793	1.91484	1.97151	1.9097	1.88308	1.84049	1.91267	1.95592	1.84707	1.80997	1.88599	1.86203	1.91828	1.87152	1.88754	1.85668	1.87855	1.92172	1.85796	1.90826	1.91917	1.88174	1.89089	1.83956	1.86159	1.98596	2.20562	1.87087	1.84234	1.83916	1.89853	1.84787	1.91118	1.85025	1.92825	1.85128	1.98073	1.89518	1.86361	1.90109	1.86339	1.8194	1.82743	1.8914	1.8701	1.92212	1.79978
1553467_at	1.73184	1.72205	1.73875	1.85643	1.77311	1.83362	1.77696	1.75693	1.87311	1.77301	1.77265	1.77517	1.825	1.77704	1.858	1.77865	1.81115	1.70959	1.76709	1.84113	1.77669	1.82985	1.89783	1.77399	1.73467	1.76377	1.77502	1.72688	1.77618	1.81487	1.77703	1.73834	1.85989	1.77654	1.80175	1.79809	1.7733	1.73042	1.75777	1.79941	1.77797	1.7509	1.82396	1.74476	1.77371	1.80984	1.82336	1.83974	1.78764
1553468_at	2.21351	2.21201	2.27307	2.34521	2.30746	2.32755	2.31498	2.30499	2.35156	2.35951	2.29747	2.30303	2.34355	2.33581	2.35983	2.27942	2.39332	2.31605	2.33341	2.30702	2.29216	2.34692	2.37792	2.2245	2.4323	2.2762	2.30932	2.28017	2.28203	2.29538	2.24248	2.25795	2.39994	2.34033	2.38714	2.35323	2.30322	2.28861	2.34538	2.29267	2.34811	2.32211	2.31119	2.25292	2.22452	2.2904	2.27544	2.36646	2.29145
1553470_at	2.39971	2.36028	2.461	2.47298	2.55445	2.54456	2.54996	2.44107	3.2347	2.77013	2.45046	2.47816	2.46706	2.81712	2.55781	2.53336	2.49002	2.54581	2.47113	2.54639	2.49276	2.61952	2.645	2.50668	2.60207	2.57649	2.52281	2.55882	2.59831	2.58536	2.54899	2.57527	2.57689	2.57694	2.54203	2.61965	2.53424	2.59038	2.64687	2.67282	2.62209	2.64508	2.53241	2.52206	2.46328	2.55042	2.55756	2.50599	2.54418
1553471_at	2.55955	2.49595	2.62781	2.63124	2.56584	2.63216	2.61541	2.55486	2.67759	2.69689	2.66372	2.62846	2.73245	2.65198	2.67742	2.74761	2.72529	2.61014	2.54102	2.71846	2.50965	2.64905	2.76852	2.61212	2.74263	2.57663	2.61425	2.58148	2.60821	2.68064	2.57226	2.62356	2.74618	2.66623	2.67666	2.6947	2.64229	2.67515	2.65429	2.7171	2.68696	2.69996	2.63365	2.47955	2.49331	2.58384	2.52763	3.4119	2.64017
1553472_at	3.43482	3.39873	3.51205	3.56423	3.4965	3.61669	3.68839	3.45267	3.62184	3.56344	3.52112	3.47708	3.64423	3.67868	3.58636	3.54131	3.8653	3.59993	3.45432	3.53518	3.59864	3.57087	3.72387	3.45096	3.76924	3.46621	3.55593	3.4942	3.51197	3.5782	3.5439	3.56514	3.72655	3.62931	3.69308	3.66556	3.53377	3.5423	3.61845	3.69703	3.57467	3.65275	3.57007	3.27415	3.42575	3.51114	3.49591	3.56433	3.49184
1553474_at	3.64	3.62322	3.76787	3.95658	3.86806	3.99458	3.99322	3.7599	3.98986	3.87873	4.04707	3.71001	4.03123	4.00733	3.92184	4.0267	3.84599	3.87206	3.6712	3.88994	3.58185	3.92136	3.96842	3.83842	4.13344	3.83958	3.83962	3.80891	3.82302	3.94408	3.82642	3.85435	3.98421	3.98362	4.02187	4.02779	3.92217	3.91062	3.93422	4.02175	3.93726	4.04172	3.88128	3.78454	3.584	3.88561	3.99417	3.81737	3.88174
1553475_at	2.92597	2.89891	2.96563	3.12549	2.95439	2.99245	2.96581	2.9676	3.0607	3.12296	3.0343	2.95462	3.02228	3.06982	3.03546	2.96229	3.0339	2.98635	2.9784	3.01178	2.97729	3.01982	3.05665	3.0198	3.1004	2.96812	3.00752	2.97321	2.9791	3.01313	2.99523	2.99311	3.04404	3.02425	3.08062	3.02712	2.9602	2.99158	3.03244	3.09057	3.00909	3.07706	3.01811	2.95394	2.91304	2.99305	2.97375	3.00289	2.9841
1553478_at	2.25719	2.21472	2.26018	2.34739	2.33682	2.99837	2.28896	2.31808	2.32601	2.31333	2.29448	2.28698	2.38971	2.32965	2.406	2.30581	2.34893	2.32946	2.33117	2.36761	2.31592	2.39661	2.44393	2.31559	2.41188	2.29427	2.31724	2.32818	2.35959	2.32101	2.33091	2.34679	2.42924	2.36474	2.42714	2.39124	2.35375	2.3339	2.37225	2.33849	2.35367	2.33334	2.33319	2.28748	2.2513	2.36302	2.36204	2.35081	2.34748
1553479_at	1.40268	1.34236	1.40302	1.40686	1.46405	1.39822	2.70749	1.39546	1.39716	1.39143	1.41296	1.38739	1.4285	1.43718	1.52818	1.35043	1.4375	1.47238	1.47067	1.49099	1.47424	1.51246	1.521	1.51789	1.49875	1.43721	1.4495	1.47087	1.46126	1.48507	1.49018	1.47364	1.47501	1.49917	1.53574	1.49134	1.46482	1.46844	1.51048	1.497	1.49905	1.54153	1.48286	1.48984	1.4443	1.48979	1.47099	1.47562	1.47379
1553482_at	2.51916	2.48585	2.56324	2.59921	2.49523	2.61704	2.52688	2.53313	2.639	2.63126	2.59984	2.54413	2.60012	2.64229	2.60456	2.58966	2.62995	2.54997	2.58797	2.63213	2.55993	2.57337	2.6908	2.61267	2.68605	2.5286	2.54987	2.52488	2.56581	2.62153	2.56638	2.57174	2.62591	2.60019	2.66293	2.61497	2.54803	2.55715	2.59833	2.70487	2.62687	2.62457	2.59459	2.47605	2.44221	2.55188	2.55007	2.59742	2.56552
1553483_at	1.44963	1.43079	1.49188	1.416	1.42095	1.43073	1.40696	1.43925	1.43066	1.46427	1.49056	1.69712	1.5668	1.45651	1.43152	1.45502	1.42514	1.47439	1.41586	1.47197	1.50005	1.46714	1.48005	1.5324	1.53381	1.45773	1.45922	1.4524	1.48539	1.5164	1.47306	1.4796	1.43815	1.47361	1.51536	1.50919	1.48387	1.50813	1.49304	1.56021	1.45439	1.50841	1.4672	1.4689	1.46288	1.45911	1.39975	1.41401	1.4338
1553484_at	2.4602	2.41803	2.53562	2.63015	2.50991	2.70822	2.54908	2.514	2.61591	2.59071	2.55916	2.52124	2.64452	2.64377	2.68611	2.51423	2.66921	2.60483	2.55263	2.62413	2.55379	2.58294	2.70121	2.53462	2.68913	2.52507	2.54653	2.52337	2.54883	2.57743	2.517	2.56555	2.66939	2.59369	2.6411	2.60555	2.59126	2.54316	2.5993	2.63071	2.63086	2.62525	2.54008	2.4601	2.43994	2.52782	2.55977	2.60645	2.53461
1553485_at	2.67577	2.66172	2.67482	2.72786	2.61466	2.75077	2.6802	2.65974	2.81326	2.78983	2.69304	2.75459	2.79527	2.69821	2.68261	2.77244	2.78345	2.71711	2.66152	2.72374	2.65498	2.76863	2.81087	2.71719	2.85273	2.68143	2.71352	2.73708	2.71587	2.75711	2.71528	2.74694	2.83565	2.76086	2.71799	2.77134	2.71676	2.72682	2.72267	2.85564	2.69869	2.74933	2.74954	2.56419	2.59988	2.69604	2.76857	2.72503	2.70317
1553486_a_at	2.27828	2.24268	2.32307	2.40664	2.29756	2.39852	2.33215	2.30195	2.41842	2.39584	2.33832	2.3449	2.42716	2.39252	2.38366	2.34973	2.42886	2.33318	2.2949	2.36771	2.32395	2.34002	2.43888	2.37583	2.44498	2.31581	2.34339	2.31257	2.34638	2.40098	2.3061	2.36665	2.44479	2.42007	2.36961	2.41247	2.34338	2.33811	2.34324	2.41851	2.38817	2.41119	2.37848	2.28507	2.29383	2.35058	2.31489	2.34285	2.36887
1553488_at	1.44965	1.44787	1.51039	1.48204	1.42441	1.46844	1.45218	1.45335	1.50327	1.51141	1.46796	1.47818	1.45974	1.46469	1.45255	1.49059	1.49055	1.45943	1.44327	1.48833	1.48327	1.45216	1.53372	1.43965	1.54051	1.47477	1.4714	1.46462	1.50939	1.49585	1.43882	1.47516	1.52516	1.49352	1.48292	1.51947	1.49425	1.47345	1.50858	1.53108	1.4736	1.47037	1.49065	1.45835	1.41476	1.43211	1.4736	1.47572	1.47402
1553489_a_at	1.34008	1.33094	1.34433	1.33107	1.29163	1.32877	1.30914	1.3284	1.3367	1.33944	1.3637	1.33281	1.32045	1.33794	1.30627	1.35008	1.34557	1.33582	1.30238	1.3133	1.31108	1.32153	1.33981	1.38091	1.37217	1.3256	1.32281	1.32276	1.34463	1.35115	1.32501	1.35188	1.36611	1.3458	1.36595	1.36331	1.33481	1.36544	1.38072	1.39537	1.33668	1.37088	1.36331	1.32202	1.30658	1.31828	1.30557	1.31148	1.33462
1553491_at	2.09393	2.10243	2.19599	2.1717	2.11404	2.17641	2.16799	2.11322	2.18493	2.16915	2.21806	2.16433	2.17303	2.10741	2.18038	2.20904	2.18718	2.22464	2.14885	2.16754	2.12571	2.18289	2.13602	2.1431	2.27514	2.18173	2.16946	2.13754	2.15367	2.18456	2.14528	2.17023	2.26302	2.16734	2.22527	2.19575	2.17517	2.18701	2.2229	2.19485	2.19386	2.18621	2.09613	2.10809	2.00201	2.15852	2.12178	2.20286	2.11179
1553492_a_at	2.01156	1.93588	2.03936	1.99868	1.97996	2.00373	2.02858	1.98668	2.02292	2.03525	2.03961	1.99896	2.05599	1.9972	1.98659	2.02082	2.00718	2.01663	1.96558	2.04132	2.00218	2.05288	2.06908	1.97728	2.07239	1.9653	1.99183	1.97598	1.99947	2.03852	2.00566	1.99713	2.08536	2.00551	2.04525	2.0347	2.01371	2.01735	2.03945	2.05112	2.02855	2.03786	2.02169	1.95264	1.97218	2.01676	1.98877	2.0073	2.02249
1553493_a_at	3.709	3.65752	3.6548	3.7104	4.14882	3.88976	3.71098	3.80517	3.75958	4.04072	4.42718	3.7169	4.01511	4.14719	4.57026	3.79607	3.79161	3.78775	3.7321	3.92688	3.51841	3.92034	3.70432	3.68028	3.87816	3.68411	3.79618	3.80684	3.77992	3.88602	3.62681	4.00762	3.77041	3.70778	3.92934	3.95183	4.32372	3.91426	3.83939	3.97863	3.80346	3.96308	3.82404	3.59811	3.38222	3.82528	3.73163	3.6086	3.72018
1553494_at	2.8483	2.78367	2.92588	3.05984	2.96183	3.09144	3.28277	2.88329	3.0421	3.17514	2.95692	2.95581	3.1108	3.21113	3.05228	2.96174	3.03887	2.99775	2.91304	3.0665	3.00625	3.03998	3.14785	2.97961	3.16465	2.95303	3.01666	2.95669	3.02316	3.04849	2.95297	3.00715	3.11953	3.06497	3.09063	3.10566	3.03418	2.96628	3.03555	3.12074	3.04303	3.06898	3.01465	2.88939	2.83439	2.98382	2.99866	3.0443	3.02554
1553497_at	2.54732	2.53967	2.60588	2.77553	2.57854	2.74898	2.61511	2.5729	2.75297	2.71152	2.66037	2.61885	2.72348	2.64451	2.68139	2.7033	2.69491	2.62551	2.60389	2.70717	2.64758	2.67768	2.82031	2.60563	2.74986	2.62432	2.65284	2.60461	2.61424	2.70675	2.58892	2.63052	2.76425	2.7308	2.69564	2.74434	2.64896	2.65769	2.63214	2.7229	2.72667	2.72152	2.67115	2.59592	2.55803	2.62869	2.66217	2.66145	2.66217
1553498_at	3.44784	3.43085	3.48536	3.59828	3.53371	3.62753	3.59001	3.48211	3.67007	3.54823	3.59188	3.60967	3.5295	3.50091	3.59772	3.58433	3.68356	3.50442	3.52079	3.4827	3.52448	3.42827	3.63867	3.38138	3.39345	3.49487	3.52307	3.4877	3.43049	3.60187	3.48208	3.45788	4.36739	3.49516	3.51559	3.44532	3.53249	3.4582	3.4735	4.13021	3.51316	3.43571	3.55753	3.46785	3.43194	3.52006	3.51994	3.62726	3.52786
1553499_s_at	1.6397	1.62737	1.64283	1.67763	1.62605	1.67573	1.6246	1.65108	1.67782	1.63693	1.67552	1.63716	1.63273	1.70429	1.66083	1.68143	1.6629	1.60341	1.64548	2.19477	1.70845	1.61552	1.66355	1.66177	1.6767	1.64331	1.60345	1.64644	1.64558	1.67784	1.61829	1.86777	1.71133	1.65512	1.69151	1.61034	1.64197	1.63173	1.63389	1.66775	1.67273	1.61082	1.63529	1.62298	1.29994	1.63169	1.69019	1.65501	1.62843
1553500_at	2.59484	2.56397	2.63503	2.64926	2.614	2.66966	2.61025	2.59938	2.66	2.66101	2.61452	2.58246	2.66788	2.62275	2.68194	2.60486	2.66704	2.6091	2.51733	2.6497	2.58048	2.67044	2.69034	2.67878	2.7045	2.57393	2.60511	2.60925	2.62718	2.62054	2.59984	2.60795	2.72167	2.692	2.70972	2.65894	2.61653	2.61043	2.64153	2.71456	2.64231	2.67275	2.60888	2.53343	2.48456	2.63579	2.54734	2.5757	2.58463
1553502_a_at	2.64419	2.58122	2.65789	2.62762	2.57979	2.60445	2.67628	2.67331	2.59471	2.79583	2.70697	2.64239	2.67318	2.70894	2.75479	2.64052	2.65306	2.6282	2.57813	2.62073	2.66435	2.61225	2.63137	2.75812	2.69003	2.59559	2.58838	2.64493	2.61996	2.65605	2.66502	2.66663	2.64136	2.63438	2.76514	2.7084	2.62618	2.83293	2.85629	2.71202	2.66807	2.73466	2.658	2.57488	2.50734	2.6083	2.57963	2.57277	2.662
1553504_at	2.6361	2.55633	2.68481	2.66784	2.65091	2.72651	2.73247	2.63554	2.73706	2.98437	2.74406	2.71133	2.79485	2.67426	3.1717	2.76261	2.73434	2.7685	2.66106	2.71441	2.5786	2.74745	2.77469	2.61427	2.80463	2.68393	2.67118	2.64728	2.64414	2.72185	2.63065	2.66161	2.78112	2.74342	2.74921	2.76885	2.75075	2.83287	2.70475	2.71965	2.77486	2.76654	2.62983	2.60687	2.48572	2.68581	2.63999	2.71565	2.70133
1553505_at	2.17507	2.15726	2.22544	2.26028	2.18992	2.26508	2.18341	2.19177	2.24478	2.19053	2.22952	2.1964	2.24746	2.27556	2.26334	2.15693	2.24813	2.1805	2.22136	2.21026	2.24953	2.22673	3.17236	2.18914	2.2263	2.13085	2.14855	2.16908	2.1778	2.18852	2.1658	2.17401	2.19236	2.19861	2.28231	2.21757	2.18708	2.12803	2.19794	2.19452	2.19921	2.18892	2.21869	2.15903	2.15306	2.22892	2.19113	2.2201	2.17911
1553506_at	1.9822	1.99602	1.97177	2.02129	1.92968	1.9961	1.97837	1.99393	2.01953	2.0297	2.01762	1.99042	2.00298	1.96852	1.99767	1.99591	2.01404	1.99872	1.98238	2.02478	1.96231	2.0032	2.01623	2.0366	2.03748	1.98116	1.97254	1.95936	2.00115	1.997	1.98364	2.00966	2.02418	1.98729	2.05064	2.04454	1.99063	1.97758	2.02708	2.03524	2.02273	2.0196	2.02499	1.93135	1.92803	1.99097	1.9447	2.02807	1.95806
1553507_a_at	1.39949	1.38675	1.38744	1.42022	1.40367	1.41885	1.3845	1.43154	1.38685	1.39272	1.38729	1.38968	1.41871	1.40557	1.45003	1.3676	1.40429	1.3775	1.38481	1.40812	1.44607	1.43723	1.44099	1.41246	1.42266	1.37341	1.38274	1.35644	1.38195	1.39987	1.38838	1.39521	1.37715	1.39276	1.43792	1.38857	1.4067	1.33222	1.35684	1.39844	1.40613	1.40188	1.41745	1.39356	1.43376	1.36504	1.43122	1.38308	1.42676
1553508_at	2.7685	2.73278	2.88246	2.87365	2.83902	2.99467	2.93219	2.78787	2.962	2.98667	2.91739	2.84073	2.85597	2.84254	2.83157	2.88322	2.96169	2.90727	2.83314	2.89675	2.82107	2.85544	2.94864	2.78654	3.01838	2.8161	2.87417	2.86572	2.85023	2.90844	2.81844	2.90339	2.99765	2.93996	2.89689	2.93176	2.89951	2.87358	2.86114	2.88111	2.94398	2.91143	2.88503	2.71116	2.75364	2.84048	2.86952	2.86665	2.8108
1553510_s_at	7.03357	6.02067	6.82794	6.40378	5.72996	5.83378	7.73064	6.84086	7.58682	7.30141	7.25232	6.48711	6.32825	6.92044	6.67047	6.66448	6.54213	5.73934	8.27905	6.58955	7.32133	7.51358	8.03113	6.88534	6.64028	5.62253	7.48619	7.10055	6.96663	6.48254	7.45385	6.51061	6.26222	6.12821	6.74209	6.61731	6.7999	6.77958	7.2754	7.28047	6.97331	6.54941	7.40696	6.70926	6.99204	7.94785	6.79563	6.73048	6.78289
1553511_at	1.01542	0.993	1.00713	1.02202	1.00737	1.01589	0.997061	1.03117	1.01378	1.00982	1.00691	1.02672	1.03253	1.06076	1.02135	0.966649	1.02346	1.02572	1.10352	1.03592	1.0274	1.00997	1.0237	1.03223	1.01412	0.985663	1.00528	1.00446	0.99563	1.00281	1.03198	0.987193	1.04007	1.00259	1.03596	1.01486	0.99945	1.01298	1.04913	1.00895	0.986207	1.00055	1.02814	0.989736	1.01243	1.01029	1.02073	1.01599	1.00021
1553512_at	1.58826	1.55248	1.56744	1.59479	1.54288	1.56636	1.59844	1.57424	1.55447	1.5825	1.62127	1.57603	1.58746	1.61635	1.55916	1.53596	1.57305	1.5752	1.53993	1.57399	1.58634	1.59554	1.58256	1.62888	1.62725	1.56123	1.55169	1.58155	1.58154	1.58233	1.58192	1.57419	1.56561	1.57973	1.65592	1.60766	1.57265	1.59163	1.6052	1.63721	1.56843	1.62907	1.59132	1.55621	1.53031	1.56943	1.5368	1.57326	1.56544
1553513_at	2.53497	2.54575	2.54525	2.61878	2.61354	2.66567	2.59342	2.55033	2.71142	2.6191	2.61437	2.61282	2.6047	2.62402	2.60886	2.64903	2.63219	2.56494	2.47466	2.62566	2.56943	2.60022	2.69227	2.62284	2.65583	2.61098	2.56381	2.56669	2.83074	2.61027	2.54065	2.63841	2.69889	2.64203	2.59149	2.6527	2.53535	2.61882	2.55961	2.68579	2.61634	2.6436	2.67254	2.566	2.50158	2.56821	2.57225	2.547	2.62135
1553514_a_at	3.91046	5.26907	3.76954	3.36047	5.58516	2.50576	3.7607	3.08152	3.87918	5.50233	6.27207	4.00721	3.75284	3.80215	3.96611	4.85953	3.89377	3.85218	3.54083	5.93364	3.58969	3.67519	3.66842	4.55102	3.69543	3.96906	3.56354	5.38787	5.59773	3.91194	3.63385	4.27814	3.64501	3.7882	3.74356	3.02053	3.61224	4.37729	3.68768	4.81828	4.3313	3.74533	5.11815	4.48643	4.15029	4.06055	3.54009	3.55372	3.65521
1553515_at	2.36582	2.31367	2.36725	2.43828	2.33328	2.36129	2.35295	2.3572	2.40932	2.40514	2.36499	2.36176	2.44979	2.39688	2.36345	2.35748	2.39559	2.37421	2.34549	2.3969	2.38025	2.37943	2.4195	2.37199	2.43207	2.35662	2.3768	2.36514	2.38883	2.40235	2.34211	2.39559	2.45794	2.4175	2.37967	2.42521	2.36643	2.40995	2.38505	2.46175	2.39917	2.40175	2.39554	2.29279	2.31156	2.36204	2.32278	2.34071	2.3717
1553517_at	1.89934	1.87273	1.92017	1.87753	1.85641	1.88282	1.8543	1.88728	1.84846	1.91755	1.9438	1.89549	1.90869	1.87876	1.88243	1.90235	1.90207	1.91086	1.85164	1.87445	1.85546	1.87268	1.85847	1.93006	2.00798	1.88237	1.87858	1.87957	1.91313	1.88944	1.88231	1.92136	1.88649	1.91268	1.92689	1.96899	1.89796	1.94973	1.97385	1.95848	1.92144	1.94493	1.87259	1.86267	1.80111	1.86389	1.86373	1.84601	1.83745
1553518_at	2.3839	2.33111	2.3481	2.38864	2.36355	2.34665	2.31184	2.35118	2.37884	2.39541	2.32137	2.35097	2.37341	2.3306	2.35568	2.318	2.35061	2.31668	2.3155	2.38656	2.32783	2.35642	2.42082	2.35964	2.39158	2.34662	2.33213	2.32774	2.32442	2.40305	2.32256	2.35102	2.39931	2.4048	2.348	2.34131	2.35389	2.30102	2.33743	2.43568	2.45541	2.38337	2.37481	2.24484	2.33926	2.36851	2.3199	2.28301	2.34746
1553519_at	2.77264	2.8003	2.91552	3.0153	2.90207	3.09621	2.93264	2.92654	3.01305	3.35231	2.94661	2.92388	3.1964	2.92566	2.99167	2.98003	3.06262	3.00639	2.85884	3.14922	2.87903	3.0019	3.13092	2.86122	3.1958	2.92719	2.96198	2.93609	2.95272	3.00191	2.91069	2.98216	3.21455	3.05933	3.07116	3.10589	3.01194	3.01668	3.02868	3.07543	3.08062	3.11313	2.93806	2.82795	2.77998	2.97167	2.93238	2.99577	2.93008
1553521_at	2.72707	2.66508	2.77848	2.82775	2.75156	2.82438	2.73866	2.75755	2.83347	2.85184	2.88482	2.79949	2.8592	2.79323	2.82496	2.8038	2.85958	2.76433	2.73096	2.7699	2.639	2.81483	2.97404	2.80954	2.9306	2.72655	2.73903	2.77599	2.76493	2.8839	2.73528	2.83052	2.89296	2.85516	2.85302	2.88574	2.79294	2.82677	2.78636	2.90634	2.81295	2.91758	2.7738	2.73842	2.68607	2.81058	2.83552	2.83727	2.80425
1553523_at	2.86439	2.07322	2.2227	2.20875	2.16417	2.2324	2.17725	2.19675	2.22179	2.20284	2.15985	2.16558	2.293	2.17745	2.57985	2.1581	2.23852	2.25189	2.30603	2.22471	2.20063	2.21675	2.30107	2.2921	2.23976	2.14105	2.15998	2.18048	2.19343	2.18335	2.18082	2.18208	2.33632	2.2267	2.29827	2.24081	2.23722	2.2237	2.21371	2.20482	2.22207	2.22883	2.2108	2.10404	2.13281	2.18391	2.20482	2.36446	2.20221
1553524_at	2.86666	2.86005	2.97444	3.1094	3.0094	3.16526	2.98246	2.93583	3.02203	3.18095	2.97326	3.02319	3.52817	3.10939	3.06327	2.95583	3.09198	3.032	2.95216	3.14783	2.93283	3.07882	3.14092	3.01789	3.26814	3.01906	2.99229	2.96443	3.0274	3.08159	2.94865	3.03751	3.15211	3.13016	3.12578	3.142	3.07932	3.05878	3.08536	3.17016	3.12093	3.16069	2.99326	2.9151	2.83024	3.02334	3.00002	3.05942	3.01519
1553525_at	1.73904	1.75656	1.76492	1.80086	1.77617	1.78826	1.77608	1.74563	1.79844	1.77962	1.7744	1.76445	1.77959	1.75626	1.7813	1.79931	1.8136	1.76552	1.75531	1.77671	1.75682	1.77752	1.81961	1.78547	1.82721	1.76328	1.78292	1.77019	1.77657	1.78921	1.74708	1.77244	1.79816	1.78496	1.8058	1.79229	1.7616	1.76675	1.80119	1.8328	1.79657	1.79918	1.79805	1.72532	1.7431	1.7609	1.74408	1.77141	1.79029
1553526_at	2.07763	2.05328	2.0865	2.1741	2.119	2.21477	2.09657	2.04951	2.19395	2.15873	2.13961	2.10028	2.18379	2.11529	2.14961	2.15704	2.21471	2.07374	2.04333	2.19781	2.12521	2.12129	2.16676	2.11869	2.21876	2.0889	2.08889	2.07237	2.11027	2.17556	2.09312	2.1348	2.23847	2.12686	2.13648	2.17037	2.14587	2.12361	2.12405	2.16577	2.22179	2.14277	2.13104	2.07134	2.05556	2.13931	2.12834	2.13709	2.11303
1553527_at	1.81551	1.78749	1.7828	1.83501	1.81798	1.83805	1.81457	1.83766	1.8763	1.87375	1.82891	1.83527	1.83371	1.83306	1.84388	1.84079	1.84111	1.84216	1.76749	1.83608	1.79514	1.87523	1.91597	1.83853	1.87337	1.83598	1.79906	1.7998	1.81479	1.83524	1.81574	1.80348	1.83635	1.84119	1.86148	1.85596	1.83432	1.81317	1.82502	1.8423	1.852	1.92068	1.83171	1.80916	1.80745	1.81271	1.83058	1.80581	1.82468
1553528_a_at	6.49967	7.10807	7.4694	7.46087	6.29739	7.60012	6.815	6.04662	8.22455	5.22723	7.23037	6.50748	7.23475	7.61477	6.34511	7.5167	7.46868	7.05352	6.77181	6.89641	7.33569	6.82428	7.26245	7.18497	7.35038	7.83523	7.15278	7.14859	6.95535	6.68725	7.43375	6.82317	6.99157	7.40072	7.56531	6.81515	6.90977	7.16664	6.732	7.27358	6.85535	7.05881	7.1355	5.47837	6.78765	6.93079	7.07884	7.77367	7.5542
1553529_at	1.57327	1.55	1.58012	1.6644	1.6124	1.64026	1.60154	1.58536	1.65817	1.56632	1.60074	1.60701	1.65481	1.62368	1.66284	1.59088	1.61632	1.54999	1.58961	1.62687	1.60185	1.64675	1.68865	1.60482	1.5981	1.5502	1.56796	1.55547	1.57804	1.60227	1.5964	1.58151	1.63659	1.59538	1.67579	1.61905	1.58507	1.57401	1.60789	1.56615	1.60722	1.5865	1.63488	1.58512	1.59972	1.60344	1.62182	1.65373	1.59942
1553530_a_at	12.4332	12.1335	11.8397	11.3666	11.7161	9.91861	11.6185	12.1878	12.0468	12.042	12.6207	12.371	12.2165	12.6164	12.0539	12.3087	11.8712	11.9521	11.6867	12.1899	12.2722	13.269	13.2404	12.5996	11.5044	10.1589	11.9738	12.0445	12.0612	11.6462	11.3796	12.1827	11.6117	11.478	12.065	12.6536	12.7749	12.2926	12.6594	11.6613	12.0641	12.1995	11.8193	12.0143	12.11	12.7903	11.3375	11.8496	12.7249
1553531_at	2.23767	2.2605	2.30831	2.29906	2.25126	2.33316	2.26961	2.26773	2.42506	2.28559	2.27642	2.26873	2.28962	2.28137	2.33546	2.42199	2.36008	2.25459	2.23731	2.29688	2.28218	2.31511	2.34201	2.30883	2.37538	2.29791	2.30579	2.26631	2.3077	2.3383	2.30353	2.32145	2.38561	2.35294	2.36564	2.34591	2.29829	2.27847	2.30605	2.41455	2.3305	2.37379	2.33464	2.21561	2.20721	2.28139	2.26217	2.25879	2.31128
1553532_a_at	1.77199	1.81394	1.78281	1.77969	1.71947	1.77408	3.18628	1.7886	1.75516	1.75743	1.86997	1.75891	1.76712	1.78852	1.7281	1.73206	1.7646	1.79961	1.79041	1.76164	1.72843	2.08766	1.77534	1.79642	1.74879	1.86402	1.76655	1.74205	1.77745	1.78214	1.84554	1.78526	1.77467	1.73784	1.81618	1.78988	1.75384	1.77517	2.0884	1.82033	1.75883	1.79699	3.29467	1.78838	1.79228	2.61917	1.75761	1.87492	1.77964
1553533_at	3.93491	2.95493	3.28636	2.95483	3.10737	2.99011	3.23724	4.24427	3.21916	3.71127	3.0526	3.01137	3.03456	3.37453	2.97317	3.25347	3.27045	3.87569	3.12391	3.13073	3.11701	3.5021	3.21262	3.26773	3.13549	2.81037	3.14134	3.15582	3.03875	3.39129	2.90028	3.14434	3.10412	4.40352	4.13481	3.16831	3.12925	3.20281	4.46156	3.18879	3.1514	3.47969	3.16612	3.10554	3.52398	3.11284	3.11878	5.29576	3.47102
1553534_at	2.17664	2.18037	2.20562	2.22903	2.15941	2.23417	2.20719	2.18749	2.28021	2.2698	2.20632	2.1935	2.2337	2.16563	2.25012	2.24919	2.27834	2.24085	2.20259	2.20004	2.21459	2.20606	2.27812	2.16001	2.2887	2.21864	2.21481	2.18689	2.21346	2.25939	2.195	2.24237	2.30455	2.28886	2.28965	2.23871	2.22332	2.3081	2.22457	2.21575	2.28413	2.29114	2.21	2.15411	2.13089	2.19342	2.17771	2.17059	2.21272
1553535_a_at	7.44995	6.6001	7.44089	6.77697	6.43155	7.30463	7.69399	7.31872	7.55645	7.70699	8.06382	7.11742	7.39895	7.44826	7.828	7.44745	6.73483	7.84528	8.84686	5.37212	5.64174	9.46175	7.71513	5.53444	5.4853	7.44868	8.09173	6.89776	7.59049	6.55735	8.42846	6.60285	7.0354	7.08299	7.84663	6.38798	7.19728	7.14601	7.39196	6.78349	7.50485	6.53214	8.26725	7.78149	7.00091	8.53654	7.50476	7.88812	7.3968
1553536_at	2.46005	2.01663	2.02756	2.03517	2.03295	2.03419	2.06195	2.08047	2.03076	2.06586	2.03663	2.06011	2.05711	2.17359	2.05478	2.09074	2.06081	2.11048	2.0463	2.05408	2.08063	2.0707	2.10717	2.12539	2.16707	2.04502	2.06964	2.07536	2.08685	2.108	2.08881	2.09415	2.24716	2.13582	2.11989	2.14073	2.11631	2.09364	2.11215	2.13262	2.12506	2.11329	2.0735	2.07169	2.05436	2.059	2.04783	2.08428	2.09459
1553537_at	2.22536	2.17587	2.25947	2.22675	2.20564	2.22693	2.17156	2.20739	2.23673	2.27099	2.26478	2.22208	2.27782	2.2778	2.26202	2.21511	2.27846	2.24867	2.18464	2.25936	2.1715	2.2395	2.29673	2.29302	2.32371	2.20415	2.22495	2.22783	2.22632	2.25956	2.22212	2.23621	2.17784	2.27647	2.28839	2.28244	2.2166	2.2466	2.25232	2.31788	2.2737	2.3007	2.21406	2.23873	2.25773	2.20423	2.22483	2.23218	2.23471
1553538_s_at	16.1653	16.1277	16.0632	16.1004	16.2229	16.1541	16.2023	16.198	16.0452	15.9098	16.1314	15.9736	16.0412	16.089	16.1569	16.2066	16.0015	16.2354	16.1356	16.2477	16.096	16.0774	16.016	16.1503	15.9533	16.0266	16.0847	15.6454	16.0963	15.978	16.0903	16.0415	16.0485	16.1933	16.036	15.989	16.0635	16.1333	16.1417	16.0057	16.1043	15.9759	16.1037	16.181	15.966	16.1306	16.0947	16.1503	16.1113
1553539_at	1.84323	1.80596	1.86613	1.84726	1.83031	1.84881	1.80809	1.84454	1.84974	1.86451	1.85538	1.86656	1.85918	1.90137	1.89175	1.8272	1.85391	1.88079	1.81484	1.84293	1.79832	1.85463	1.86636	1.87965	1.89141	1.8556	1.83838	1.82832	1.83433	1.83661	1.83213	1.86777	1.85534	1.84246	1.9088	1.87674	1.83848	1.86336	1.89383	1.89098	1.85844	1.90498	1.85225	1.80942	1.7896	1.82615	1.78391	1.8416	1.83363
1553540_a_at	1.86925	1.86442	2.02102	1.96351	1.90085	2.02468	2.80634	1.98622	2.65886	1.96956	1.95984	1.98102	1.93274	2.0399	1.92236	1.91507	1.97616	2.73446	2.04572	1.79655	1.78825	3.08493	1.85356	1.87349	1.87884	1.898	1.89316	1.91662	1.94927	1.92833	2.41372	1.87188	1.84397	1.87998	2.78019	1.90048	1.87723	1.87133	2.47358	1.90588	1.90487	1.90706	1.80993	1.91112	1.86074	2.40016	1.77667	1.89121	1.86354
1553541_at	1.88912	1.86571	1.89533	2.00533	1.90809	1.96008	1.89529	1.92164	1.99443	1.95678	1.95118	1.9386	1.94374	1.95845	2.00399	1.93458	1.97535	1.90863	1.90368	1.93261	1.94364	1.92922	2.00379	1.88292	1.94682	1.89184	1.87997	1.88624	1.93826	1.99457	1.91361	1.91851	1.96807	1.9578	2.01013	1.9529	1.92893	1.8867	1.92886	1.99566	1.93782	1.95441	1.96532	1.90046	1.86071	1.93737	1.89095	1.96006	1.91998
1553542_at	6.55621	7.33109	7.05256	7.08662	7.02464	9.04111	7.71428	7.02744	7.48863	7.27862	6.09136	6.76279	6.22482	7.81461	7.49733	6.31473	5.82074	7.5546	6.81409	7.10842	6.19377	5.90465	7.74097	7.13923	5.96548	6.21195	7.86072	4.78664	7.48456	7.09249	7.73729	6.89071	7.10001	6.98713	7.72381	6.67123	7.109	6.26293	8.07811	6.05539	8.34032	6.15155	8.78862	6.80898	6.66374	7.23381	6.70816	6.86757	5.81819
1553544_at	1.7959	1.80673	1.82678	1.83818	1.7927	1.85626	1.85296	1.80718	1.84787	1.82866	1.84812	1.83568	1.87486	1.83533	1.97533	1.85509	1.84727	1.8282	1.8104	1.82562	1.82048	1.83585	1.85459	1.79706	1.87613	1.80441	1.832	1.77723	1.82676	1.8675	1.81621	1.85505	1.84948	1.81237	1.87346	1.85671	1.82438	1.86346	1.84114	1.91869	1.82944	1.83975	1.85042	1.79114	1.75639	1.80972	1.82093	1.91345	1.84225
1553545_at	1.84095	1.79038	1.82421	1.85736	1.77633	1.962	1.80428	1.83376	1.85235	1.80013	1.82801	1.81001	1.8302	1.84565	1.82447	1.83922	1.83594	1.836	1.88091	1.76769	1.82231	1.8172	1.81354	1.85022	1.868	1.82012	1.80624	1.79071	1.88332	1.83467	1.80056	1.82864	1.83378	1.81882	1.87029	1.84068	1.79536	1.83098	1.83064	1.87804	1.83126	1.82761	2.3272	1.75069	1.81791	1.867	1.77249	1.84449	1.83198
1553546_at	3.16539	3.1744	3.34076	3.66579	3.41052	3.82722	3.46057	3.34677	3.50236	3.57204	3.43421	3.36307	3.65385	3.47102	3.5308	3.41117	3.59371	3.44337	3.42583	3.53024	3.32334	3.50302	3.63558	3.40904	3.70832	3.37897	3.43436	3.34901	3.38053	3.49808	3.33106	3.45606	3.62328	3.54914	3.5616	3.59421	3.50584	3.43794	3.49756	3.58065	3.5462	3.5609	3.4003	3.24193	3.20837	3.4373	3.43125	3.50571	3.44033
1553547_at	2.65399	2.67552	2.80815	2.88232	2.60579	2.82674	3.13837	2.74286	2.86361	2.74095	2.83853	2.7602	2.78829	3.10237	2.78194	2.66235	2.77979	2.67893	2.85814	2.72134	2.66648	2.76017	2.85029	2.80202	2.75018	2.63696	3.10664	2.71721	2.68807	2.83854	2.75168	2.73405	2.77448	2.75329	3.38589	2.79207	2.73195	2.60786	2.74813	2.7877	2.84708	2.83374	3.85615	2.7618	2.63522	2.74842	2.7389	3.51662	2.66438
1553549_at	1.83422	1.82183	1.8427	1.96893	1.90956	1.97561	1.91363	1.88396	1.9614	1.90361	1.86069	1.90284	1.9736	1.94352	1.99342	1.87249	1.9594	1.86087	1.90985	1.94626	1.88511	1.97639	1.99065	1.8241	1.90034	1.88213	1.89574	1.85757	1.863	1.89628	1.8899	1.87458	2.00811	1.902	1.96549	1.89958	1.90262	1.86902	1.88129	1.88699	1.90203	1.87363	1.9219	1.84264	1.85785	1.91925	1.92189	1.96391	1.91727
1553550_at	2.01144	1.98994	2.02942	2.06316	2.04698	2.05142	2.00791	2.03305	2.05475	2.0486	2.04487	2.03158	2.06591	2.04725	2.10814	2.01058	2.06172	2.04666	2.05894	2.07732	2.03617	2.02692	2.0854	2.02125	2.0775	1.96881	1.99064	2.02092	1.99547	2.04154	2.00693	2.01504	2.03131	2.05601	2.11309	2.04505	2.01688	2.00442	2.04755	2.01189	2.06927	2.03375	2.05195	2.01462	1.98556	2.0471	2.0392	2.07905	2.00846
1553551_s_at	15.4388	15.3789	15.2613	15.35	15.407	15.4121	15.5724	15.4992	15.428	15.0503	15.2091	15.0431	15.3367	14.9278	15.4343	15.561	15.2842	15.6737	15.408	15.5188	15.4425	15.198	15.2879	15.1399	14.9719	14.931	15.0017	14.9323	15.1626	15.3803	15.2516	15.1873	15.3372	15.3936	15.4592	14.8102	15.0546	15.3092	15.4821	14.7887	15.2663	14.9849	15.4703	15.4318	15.1993	15.3421	15.2186	15.7795	15.5417
1553552_at	2.1867	2.08841	2.2348	2.23925	2.21283	2.21624	2.20744	2.19484	2.26005	2.36975	2.19121	2.23027	2.4497	2.22442	2.46906	2.19351	2.22941	2.21504	2.35791	2.2783	2.24447	2.30389	2.30581	2.16115	2.31474	2.14577	2.17918	2.22158	2.16123	2.16182	2.11778	2.23758	2.35179	2.23872	2.24148	2.2587	2.22428	2.19687	2.24947	2.2139	2.2405	2.20464	2.21216	2.11323	2.13332	2.20585	2.47407	2.25471	2.20419
1553553_at	2.15353	2.07258	2.10946	2.22218	2.18445	2.20487	2.16043	2.16491	2.22738	2.1421	2.19188	2.15598	2.27389	2.19335	2.24395	2.10518	2.18092	2.08501	2.16891	2.24379	2.17979	2.22013	2.26345	2.16276	2.15116	2.09841	2.12364	2.10559	2.13213	2.1666	2.15112	2.14002	2.18819	2.15864	2.2163	2.15462	2.12396	2.11496	2.13945	2.12902	2.1255	2.14827	2.2136	2.14165	2.15442	2.18726	2.17737	2.19186	2.17914
1553555_at	2.05999	1.99404	2.02769	2.13364	2.15485	2.1563	2.06776	2.08008	2.08155	2.04197	2.10065	2.02432	2.14125	2.06724	2.20069	2.01642	2.09173	2.03449	2.14515	2.17168	2.10403	2.13064	2.18064	2.03186	2.15171	1.98776	2.02018	2.0288	1.99626	2.02736	2.00635	2.03859	2.23913	2.04512	2.16487	2.0624	2.02511	2.00548	2.0738	2.03088	2.03739	2.06903	2.06964	2.01864	2.0122	2.07163	2.13339	2.08708	2.06485
1553556_at	2.12852	2.1101	2.16097	2.27231	2.15173	2.25146	2.19219	2.15692	2.29654	2.186	2.19357	2.18061	2.27251	2.18308	2.29683	2.18374	2.2571	2.1881	2.26298	2.21815	2.15545	2.25031	2.32298	2.1639	2.26851	2.13658	2.1531	2.15297	2.16884	2.21286	2.15259	2.17196	2.24778	2.22067	2.26199	2.21887	2.18374	2.13922	2.22417	2.19991	2.23002	2.20901	2.20565	2.13513	2.13059	2.17982	2.15757	2.27309	2.16441
1553558_at	1.88386	1.8209	1.91051	1.9531	1.94423	2.02032	1.91925	1.89655	2.00283	2.00385	1.95071	1.91968	1.97944	1.91365	2.03776	1.91524	1.93489	1.88755	1.95085	1.96381	1.90585	1.96424	1.98666	1.85448	1.96373	1.89046	1.91546	1.88716	1.90447	1.94931	1.89821	1.91009	2.0102	1.92722	1.96555	1.94349	1.93016	1.89452	1.9156	1.92107	1.91777	1.9241	1.94804	1.86307	1.90179	1.944	1.94094	1.99435	1.93745
1553559_at	1.62297	1.55284	1.62544	1.69251	1.63852	1.69982	1.64623	1.64122	1.72891	1.69386	1.6891	1.67101	1.67761	1.62459	1.72727	1.68679	1.70441	1.63869	1.656	1.69953	1.63082	1.69592	1.71473	1.61589	1.66463	1.65028	1.671	1.66341	1.65361	1.66465	1.64608	1.64708	1.93124	1.64855	1.67644	1.64767	1.65213	1.66125	1.63867	1.68988	1.64081	1.6164	1.6793	1.62226	1.62513	1.65319	1.65087	1.71093	1.66899
1553560_at	2.14592	2.1711	2.20712	2.27632	2.22498	2.25255	2.27537	2.30387	2.35116	2.24356	2.24738	2.20963	2.26905	2.22394	2.3384	2.24162	2.26293	2.23945	2.23591	2.27118	2.24187	2.30838	2.35226	2.18732	2.28717	2.17671	2.20617	2.20829	2.23953	2.25778	2.22063	2.20625	2.36244	2.26166	2.31452	2.26511	2.2708	2.16967	2.26836	2.24688	2.26543	2.22629	2.25839	2.14044	2.14096	2.23266	2.21256	2.3134	2.24168
1553561_at	2.26652	2.22602	2.29069	2.39028	2.30139	2.39771	2.3552	2.31699	2.41672	2.41349	2.39514	2.33752	2.42887	2.39176	2.43642	2.36442	2.44891	2.34858	2.35146	2.3755	2.34819	2.33854	2.55612	2.28099	2.38682	2.25329	2.33131	2.29433	2.34047	2.35039	2.27536	2.37636	2.42417	2.36888	2.44533	2.38432	2.34588	2.27192	2.37382	2.3093	2.34722	2.32143	2.37171	2.22997	2.2624	2.50073	2.28232	2.43686	2.38272
1553562_at	2.40906	2.37161	2.41811	2.45182	2.34586	2.4517	2.421	2.38006	2.38333	2.48511	2.42394	2.42015	2.43871	2.41532	2.38081	2.44638	2.45483	2.45037	2.49145	2.43689	2.38375	2.4441	2.47845	2.38691	2.48908	2.41265	2.40409	2.36568	2.41918	2.39551	2.39984	2.45724	2.55275	2.41629	2.50377	2.49304	2.42739	2.46093	2.46923	2.49295	2.46622	2.42485	2.43743	2.3324	2.35612	2.37819	2.41281	2.48033	2.43913
1553564_at	2.24844	2.0628	2.13503	2.2804	2.11746	2.30826	2.2456	2.17462	2.30002	2.20192	2.24681	2.2128	2.25814	2.24174	2.14064	2.16879	2.23465	2.14689	2.18447	2.19964	2.13732	2.12349	2.31903	2.12044	2.22162	2.09102	2.08276	2.12056	2.12283	2.15424	2.10146	2.13709	2.10305	2.14382	2.70515	2.18583	2.15428	2.12049	2.08587	2.1437	2.11962	2.19534	4.76922	2.0049	2.09815	2.14355	2.12011	2.16255	2.1492
1553565_s_at	3.91104	2.14239	2.98504	2.60863	2.61845	3.1245	2.89473	3.31359	3.27196	4.37902	2.96322	3.65952	2.9604	4.06459	2.90369	2.97316	2.96656	2.90872	2.56917	2.82462	2.92754	5.50189	2.95082	2.95825	2.13649	2.44679	2.85542	3.03681	2.66916	2.76568	2.90987	2.89067	2.91375	2.90639	4.04104	2.94318	3.07263	2.72126	4.69888	2.54721	2.87454	2.19127	3.9822	2.88731	3.39684	4.48149	2.61963	3.92781	3.9212
1553566_at	1.7343	1.65094	1.70933	1.74996	1.70188	1.74395	1.70773	1.69015	1.7221	1.72655	1.73768	1.73707	1.76498	1.75896	1.7403	1.6075	1.78795	1.70524	1.71656	1.73022	1.76173	1.73562	1.76719	1.72606	1.6997	1.71232	1.70724	1.70655	1.68171	1.75976	1.69566	1.73243	1.79252	1.71985	1.71696	1.71126	1.71044	1.75074	1.68531	1.72622	1.70729	1.70809	1.73842	1.71558	1.71898	1.72805	1.7747	1.76568	1.73188
1553567_s_at	15.9278	15.6823	15.7243	15.8115	15.8085	15.9308	16.0307	15.8787	16.049	15.5199	15.535	15.6169	15.9305	15.624	15.7867	16.0499	15.8467	15.9493	15.8113	15.9052	15.8756	15.8808	15.8295	15.7764	15.6256	15.7277	15.7022	15.7198	15.8217	15.809	15.7248	15.7524	15.8467	15.9247	15.9201	15.6678	15.7803	15.7455	15.8558	15.807	15.9152	15.8319	15.895	15.7487	15.7292	15.7472	15.7322	16.0296	15.7941
1553568_a_at	2.16901	2.07274	2.10696	2.14867	2.1713	3.63344	2.13059	2.18616	2.25966	2.20344	2.25413	2.1972	2.2095	2.29494	2.2685	2.1564	2.21491	2.20734	5.46409	2.12187	2.16392	2.22244	2.28803	2.17811	2.21678	2.19881	2.16338	2.21462	2.21047	2.16074	2.19484	2.15747	2.21541	2.2037	2.27565	2.27724	2.19117	2.23444	2.49036	2.24944	2.207	2.31435	2.18357	2.17216	2.15226	2.20633	2.20524	2.37517	2.18307
1553569_at	15.0877	15.3614	15.1807	15.4041	15.3995	15.4828	15.6926	15.3332	15.428	15.2511	15.2947	15.2107	15.3261	15.3676	15.3076	15.3821	15.2418	15.5701	15.4816	15.3388	15.3936	15.4459	15.3347	15.3213	15.3126	15.2435	15.2864	15.3188	15.2358	15.3433	15.4201	15.112	15.3756	15.2687	15.4883	15.0985	15.3491	15.3016	15.5492	15.0605	15.6104	15.1955	15.2995	15.1824	15.0445	15.2808	15.3942	15.6365	15.2118
1553570_x_at	15.3855	15.5565	15.4901	15.6371	15.5537	15.7751	16.003	15.5985	15.7316	15.493	15.5744	15.517	15.6071	15.624	15.5316	15.6851	15.506	15.8247	15.7228	15.6378	15.6688	15.739	15.5992	15.6195	15.5629	15.5475	15.6256	15.5457	15.5248	15.6466	15.6863	15.4164	15.6604	15.5276	15.7232	15.4139	15.5931	15.5844	15.8138	15.3723	15.8131	15.4484	15.6945	15.4661	15.3293	15.5658	15.6723	15.8842	15.513
1553572_a_at	4.55867	4.02485	3.79481	1.48016	4.12275	1.15838	2.77342	5.44257	1.49613	5.77467	2.26475	4.22326	6.39514	3.40717	7.94482	4.65519	3.78467	7.79677	4.92072	2.9208	3.23627	2.71808	2.21693	3.44431	2.49093	2.98603	2.5378	3.47549	3.34258	3.55244	2.94098	5.16286	3.4593	2.75581	2.19851	4.65313	3.76277	2.99871	2.1841	2.43487	2.39893	2.98343	2.43959	5.42188	4.29221	4.25448	5.88162	2.97551	3.47228
1553573_s_at	2.29416	2.25387	2.28527	2.25439	2.24508	2.23819	2.20504	2.2736	2.22951	2.26891	2.28444	2.24473	2.29311	2.3283	2.27428	2.25565	2.2473	2.28455	2.22814	2.25009	2.27061	2.28604	2.2755	2.33915	2.34817	2.24348	2.21283	2.26498	2.26321	2.26308	2.25771	2.26749	2.1895	2.27232	2.3847	2.31856	2.27246	2.24477	2.31149	2.29269	2.24938	2.32968	2.26192	2.27485	2.21061	2.2619	2.22679	2.23765	2.23237
1553574_at	2.55489	2.47796	2.59955	2.6839	2.38502	2.65638	2.70055	2.56287	2.7048	2.72401	2.67046	2.61689	2.64937	2.63675	2.51686	2.649	2.72922	2.43438	2.38787	2.50912	2.47613	4.37007	2.73035	2.47105	2.54478	2.46633	2.48855	2.43012	6.61683	2.52824	2.45886	2.45268	2.56864	2.53293	2.56499	2.54053	2.48116	2.4599	2.47414	2.60094	2.7125	2.50309	3.59313	2.43732	2.36441	2.47909	2.43426	2.49309	2.48526
1553575_at	9.95119	9.35535	10.4297	10.3104	8.80031	9.32838	8.90536	9.23232	10.1129	9.63396	9.76227	10.4805	9.38219	10.5024	8.75087	9.56888	8.96693	9.36533	8.82225	9.37548	7.92997	8.60409	10.2609	10.6639	9.90679	10.1359	10.9446	10.1899	11.2412	10.5169	10.6241	10.0179	11.0449	9.99003	10.9124	10.5707	11.5159	9.84257	11.1066	10.7356	10.8988	9.57869	9.20858	9.7804	8.51521	9.83875	9.31093	9.515	8.47654
1553579_a_at	2.70919	2.73318	2.73685	2.92309	2.84587	3.00407	2.79885	2.77621	3.03699	2.97597	2.7244	2.90714	2.93966	2.79088	2.86068	2.92965	2.89166	2.84022	2.90971	2.88444	2.83653	2.87814	3.02466	2.7651	2.98051	2.7559	2.83418	2.80681	2.79772	2.84804	2.77189	2.78493	3.01633	2.93332	2.93116	2.94015	2.86125	2.82473	2.84446	2.95731	2.89544	3.01668	2.81208	2.72409	2.72154	2.86843	2.88372	2.76227	2.83764
1553581_s_at	10.075	10.4273	10.413	10.7782	9.79743	10.7807	10.4243	10.3337	10.5433	10.5456	10.2897	10.36	10.2336	10.1268	9.88962	10.6339	10.5909	10.1638	9.66774	10.5702	10.4052	9.93199	10.5297	10.6213	10.0658	10.821	10.7587	10.5021	10.9445	10.3904	10.2705	10.1	10.6119	10.7329	10.7474	10.8825	10.4792	10.3365	10.4	10.9337	10.844	10.5722	10.6645	10.4133	10.3628	9.89901	10.8984	10.4699	9.97256
1553582_a_at	3.42864	3.46208	3.5683	3.49123	3.50958	3.54085	3.46863	3.40841	3.59731	3.67295	3.47871	3.51677	3.76007	3.66323	3.64527	3.51697	3.90669	3.72319	3.43642	3.4805	3.39387	3.52879	3.6225	3.48967	3.95428	3.96078	3.49339	3.40788	3.56209	3.54808	3.43291	3.53873	3.7076	3.64753	3.69513	3.84715	3.53791	3.53761	3.63231	3.71238	3.62009	3.63546	3.40597	3.41825	3.31895	3.44348	3.45995	3.51561	3.52824
1553583_a_at	2.37895	2.37453	2.3861	2.36145	2.39861	2.34944	2.36473	2.34805	2.38134	2.39995	2.41382	2.38964	2.33225	2.39461	2.33387	2.47257	2.39788	2.40643	2.34869	2.32981	2.33808	2.36173	2.3328	2.37002	2.41165	2.3624	2.53284	2.32876	2.36518	2.37488	2.34846	2.36605	2.38247	2.35024	2.39533	2.34121	2.37243	2.4133	2.3926	2.46175	2.40007	2.43384	2.31029	2.33172	2.31537	2.32228	2.27981	2.34968	3.32737
1553584_at	2.56032	1.97443	1.98895	1.98399	2.00499	1.95898	1.96002	3.43487	1.98649	2.02975	1.97128	1.99536	2.03483	1.98108	2.08394	2.0421	2.04097	2.14643	2.10275	2.09766	2.11586	2.12067	2.10782	2.43478	2.13371	2.09358	2.14607	2.08041	2.10432	2.11878	2.10139	2.16162	2.20471	2.12628	2.11773	2.12188	2.14004	2.1886	2.15632	2.18889	2.15691	2.18642	2.09578	2.12516	2.06717	2.10291	2.07918	2.10113	2.16806
1553585_a_at	2.20709	2.28859	2.31699	2.34868	2.2347	2.33176	2.26405	2.26695	2.37948	2.34083	2.2947	2.31378	2.33449	2.37795	2.32557	2.3161	2.3206	2.3105	2.26785	2.32764	2.27537	2.3045	2.43345	2.2558	2.39468	2.28356	2.34116	2.25799	2.30441	2.36844	2.29844	2.33699	2.41179	2.31556	2.34087	2.35958	2.31774	2.31168	2.32725	2.31731	2.32982	2.3515	2.32269	2.26966	2.29736	2.3059	2.26369	2.32737	2.32388
1553586_at	2.29139	2.28267	2.3397	2.31136	2.27977	2.28232	2.26235	2.30967	2.25354	2.31079	2.29018	2.28572	2.56146	2.48993	2.36649	2.30273	2.32288	2.31292	2.35476	2.32678	2.18762	2.37341	2.319	2.29865	2.45524	2.29825	2.30886	2.3072	2.29251	2.27822	2.29511	2.32808	2.4327	2.33031	2.468	2.31733	2.31011	2.29949	2.39518	2.32645	2.35702	2.39274	2.30259	2.26911	2.22089	2.32672	2.24155	2.33543	2.26582
1553587_a_at	8.41896	8.20762	9.02822	8.50772	8.63605	8.40767	8.56792	8.66093	8.51216	9.18851	8.24935	8.23656	9.38047	9.30241	8.09645	7.81499	8.00439	8.32067	7.72187	9.36312	8.76914	9.12181	9.66345	8.63327	9.08467	9.32191	8.86205	8.72313	8.29945	8.86702	10.0168	8.98803	7.94413	8.76564	9.07754	8.83711	8.90888	8.69659	8.24389	9.34275	9.00349	8.77446	8.76001	8.24681	9.09047	8.44796	9.29943	7.81154	8.13827
1553588_at	16.039	16.0037	15.9145	15.9535	16.314	16.1195	16.0914	16.0864	16.0113	15.8484	15.8797	15.8381	15.9846	15.9223	16.0003	15.9774	15.9501	16.1972	16.1633	16.2932	16.0013	15.8425	15.95	15.9558	15.8131	15.9042	15.8793	15.9537	15.8174	16.0046	16.0304	15.8286	15.876	16.1086	15.9453	15.8298	15.9612	15.7873	16.0347	15.7653	15.96	15.946	16.0282	16.0398	15.8951	15.9358	16.1374	16.246	15.9378
1553589_a_at	8.22998	7.77508	9.54789	8.85631	8.4078	11.3573	4.1304	8.78013	8.37593	9.0091	7.85538	8.75401	8.62462	9.04345	9.18315	8.96014	8.30263	8.26246	6.54589	8.47288	8.21671	9.95057	10.1114	7.92096	9.64756	8.05829	11.1867	8.71319	8.39078	8.5864	8.5702	8.2163	9.41994	8.21843	9.24396	8.21719	7.1619	8.40784	12.0454	8.21624	9.62541	8.43561	8.86718	9.05676	8.73933	9.04375	8.51703	4.98768	8.43196
1553590_at	2.24268	2.20134	2.22828	2.19945	2.17913	2.21552	2.1822	2.22263	2.23845	2.25837	2.26479	2.2624	2.25176	2.30187	2.23019	2.28007	2.27466	2.24328	2.14963	2.26933	2.22579	2.22511	2.26058	2.29534	2.33012	2.19224	2.24166	2.20296	2.2669	2.24107	2.23192	2.25456	2.27517	2.2277	2.22185	2.24295	2.24528	2.26883	2.28528	2.36643	2.24797	2.26804	2.2555	2.21003	2.15344	2.21283	2.2156	2.19669	2.25073
1553591_at	2.4553	2.43614	2.43164	2.99612	2.56785	2.50698	2.51053	2.47627	2.61267	2.4999	2.54679	2.53341	2.50341	2.74765	2.51711	2.51253	3.05189	2.55228	2.64456	2.60153	2.48171	2.60232	2.69227	2.53906	2.62674	2.53782	2.58654	2.49966	2.58419	2.59134	2.56847	2.57643	2.69738	2.61547	2.64371	2.57951	2.59508	2.56909	2.59224	2.59913	2.62545	2.63715	2.61916	2.44488	2.44323	2.58004	2.53101	2.59965	2.58804
1553592_x_at	2.1727	2.15521	2.21552	2.24414	2.24742	2.28897	2.23869	2.19368	2.33258	2.27529	2.33848	2.23555	2.22081	2.17629	2.25556	2.24069	2.25985	2.21294	2.2705	2.20732	2.16941	2.26165	2.28584	2.14194	2.19613	2.14162	2.24222	2.25583	2.21889	2.25489	2.20768	2.23011	2.32018	2.2871	2.34548	2.29998	2.25945	2.22477	2.26137	2.2671	2.29472	2.20251	2.21915	2.15729	2.12181	2.22088	2.18836	2.29308	2.22036
1553593_a_at	2.2619	2.28766	2.37252	2.32811	2.29811	2.32625	2.30815	2.28823	2.30371	2.41636	2.37967	2.35152	2.38188	2.38627	2.30005	2.31699	2.3423	2.31518	2.28145	2.29904	2.27063	2.31837	2.3781	2.38748	2.47062	2.30641	2.30969	2.31159	2.32614	2.38505	2.3185	2.36483	2.30798	2.3665	2.44552	2.40819	2.32482	2.39114	2.34294	2.42931	2.38523	2.42371	2.35759	2.29678	2.23932	2.30202	2.28666	2.26754	2.29304
1553594_a_at	1.78554	1.76513	1.85342	1.77886	1.778	1.76278	1.70319	1.76245	1.67945	1.75002	1.8088	1.71855	2.12409	1.77857	2.04143	1.64472	1.75561	1.87543	1.76914	1.73806	1.67414	1.78878	1.693	1.78116	1.95931	1.73567	1.77046	1.74785	1.75816	1.72214	1.75156	1.76504	1.75005	1.70975	1.93249	1.80922	1.78762	1.71185	1.77797	1.75909	1.78202	1.83176	1.69321	1.71274	1.69384	1.75217	1.77913	1.74843	1.69266
1553599_a_at	4.38084	4.07354	4.19881	4.07423	4.18973	4.55467	4.19899	4.13554	4.33493	4.48762	4.62196	4.20804	4.532	4.26535	4.24258	4.22593	4.35578	4.45925	4.0161	4.26116	3.99393	4.0884	4.47617	4.32159	4.54692	5.00084	4.2978	4.52367	4.19275	4.5398	4.62534	4.39818	4.26128	4.39177	4.827	4.45154	4.69361	4.28341	4.24325	4.43678	4.77867	4.38116	3.9866	4.31872	4.11156	4.12872	4.28569	4.19777	4.13484
1553600_at	2.79923	2.81918	2.86664	2.91047	2.86418	2.88196	2.95646	2.83424	2.96528	2.85827	2.858	2.84822	3.29323	2.86038	2.86706	2.81596	2.9549	2.9715	2.87443	2.81546	2.74095	2.89858	2.97093	2.83264	3.06844	2.83318	2.86844	2.85278	2.87444	2.92532	2.81421	2.91472	3.06709	2.94497	3.01161	2.94833	2.85848	2.91916	2.99007	2.98766	2.98056	3.05082	2.91186	2.78025	2.81757	2.86248	2.8981	2.83763	2.91673
1553601_a_at	2.56689	2.70752	2.52759	2.48789	2.66698	2.50408	2.49681	2.49547	2.50837	2.51865	2.51339	2.51431	5.66443	2.47449	2.67469	2.51538	2.51756	2.70949	2.60888	2.69291	2.65494	2.66705	2.75202	3.00953	2.78243	2.76716	2.68782	2.70096	2.74439	2.75123	2.66827	2.76973	2.69918	2.75404	2.66701	2.78034	2.7082	2.77679	2.69729	2.84167	2.75446	2.80775	2.73468	2.69067	2.70097	2.70807	2.70555	2.6543	2.73029
1553602_at	2.48264	3.35058	2.48704	2.65842	3.06328	2.63259	2.57434	2.46057	5.12903	3.89946	3.20499	2.57512	2.65267	2.65955	2.62777	2.99627	2.63179	2.94989	2.31375	2.64376	2.36151	2.4203	2.54111	2.40926	5.96119	2.43615	2.24357	3.62128	4.58645	2.58429	4.69594	2.45467	2.49611	3.70853	5.33868	2.51121	2.46408	2.50089	2.56077	2.54424	2.54677	2.45461	2.61477	2.9863	2.55583	2.4757	2.60362	2.40493	2.4249
1553603_s_at	7.85292	7.21322	6.81938	7.31379	7.34953	7.37018	9.61078	7.32751	8.82048	6.8083	7.59786	7.48628	6.19292	7.07365	6.89689	7.37476	6.93358	6.95765	7.13528	7.01108	7.50745	9.45976	8.17415	7.85542	7.49379	4.79355	8.17084	6.99671	8.33873	7.5933	9.01733	7.22956	6.95954	7.76997	7.78285	7.07758	6.58835	8.0856	9.32911	6.73711	7.80676	6.83967	10.0145	7.0698	7.80804	7.89178	6.35517	7.02067	7.51744
1553604_at	5.29172	7.8917	6.20403	5.42176	7.57804	5.09802	4.77181	4.60545	4.41068	5.53267	4.53572	4.61323	5.65219	4.54642	4.86138	5.11704	5.20376	4.46629	8.22024	7.62962	3.69033	4.83685	4.59344	4.40809	4.73987	3.75012	4.89854	6.42263	10.4035	3.97324	3.973	4.23772	4.12751	6.46321	4.05232	5.63583	3.98491	3.85369	3.96063	4.63345	4.59854	4.55	10.0041	4.4576	6.91388	3.90971	4.06245	4.0411	3.8474
1553605_a_at	6.64746	8.78519	7.72351	4.10493	7.99393	5.16809	5.5092	4.46695	4.25976	5.71616	3.90905	4.19156	5.73266	3.72742	5.09881	4.53477	5.05434	4.23766	8.91138	7.86255	3.616	6.12685	4.49954	5.36431	4.48869	3.43609	4.62568	7.88764	10.8127	3.60532	3.62065	3.89894	4.04682	6.8886	3.86218	4.70673	4.1614	3.83173	3.68335	5.17333	5.11223	4.1618	10.3292	6.58804	7.03117	3.61843	3.54864	3.85586	3.5609
1553607_at	3.15993	3.1246	3.30056	3.47714	3.58625	4.03427	3.27873	3.49042	3.59468	4.00916	3.46752	3.47536	3.98399	4.11248	3.73568	3.59231	3.86713	3.58099	3.55633	3.70352	3.45179	3.6319	3.67897	3.51006	3.85609	3.50425	3.60136	3.62662	3.61239	3.64024	3.44597	3.55023	3.69157	3.67678	3.69204	3.69668	3.55672	3.63507	3.61505	3.75386	3.66882	3.66954	3.47614	3.31316	3.39929	3.60872	3.62729	3.55832	3.56065
1553608_a_at	3.13837	3.07807	3.16739	3.33409	3.10809	3.17678	3.17071	3.95411	3.21137	3.63739	3.32946	3.17528	3.18993	4.0501	3.35252	3.22998	3.25527	3.24905	6.12325	3.13028	3.91767	3.20371	3.29382	3.25652	3.31069	3.03014	3.10283	4.00946	3.17749	4.09482	3.16567	3.22686	3.22383	3.22882	3.27752	3.23783	3.16665	3.26553	3.23554	4.27165	3.29531	3.31375	3.06505	3.16425	3.13261	3.21381	3.17321	3.11677	4.10713
[truncated: 53,685 more rows]
[truncated: 17 more columns]
